# Supplementary material for: DNA hypomethylation leads to cGAS‐induced autoinflammation in the epidermis
Source: EMBO J. 2021 Sep 29;40(22):e108234. doi: 10.15252/embj.2021108234 (PMC8591534; doi:10.15252/embj.2021108234)
Supplement: Supplementary file 3 — Dataset EV1 [file EMBJ-40-e108234-s005.xlsx]

## Sheet: Legend
DATASET EV1. Expression and deregulation of genes in keratinocytes isolated from P3 Dnmt1Δ/Δep mice and control mice (p>0.05, at least 2-fold change in expression).

## Sheet: all genes
id	baseMean	log2FoldChange	lfcSE	stat	pvalue	padj	zeroExp	meanFilter	cookFilter	X34189	X34190	X34191	X34192	X34193	X34194	entrez.count	concatenated	GENENAME.first	GENENAME.concat	REFSEQ.first	REFSEQ.concat
ENSMUSG00000066000	364.549	-3.31842	0.338559	-9.80161	1.108e-22	1.34458e-20	false	false	false	625.443	51.2678	403.318	20.8547	1034.5	51.9063	1	112422	RIKEN cDNA 2610305D13 gene	RIKEN cDNA 2610305D13 gene	NM_145078	NM_145078,NP_659544,XM_006535991,XM_006538490,XP_006536054,XP_006538553
ENSMUSG00000078503	71.1523	-2.82151	0.40849	-6.90717	4.9442e-12	2.56958e-10	false	false	false	197.969	4.04746	47.1968	5.68765	160.552	11.4598	0	NA	NA	NA	NA	NA
ENSMUSG00000004099	17193	-2.78131	0.146186	-19.0259	1.04044e-80	1.33473e-77	false	false	false	32673.7	3994.84	31676.7	4453.43	26326.1	4033.19	1	13433	DNA methyltransferase (cytosine-5) 1	DNA methyltransferase (cytosine-5) 1	NM_001199431	NM_001199431,NM_001199432,NM_001199433,NM_010066,NP_001186360,NP_001186361,NP_001186362,NP_034196,XM_006509987,XM_006509988,XM_006509989,XM_006509990,XP_006510050,XP_006510051,XP_006510052,XP_006510053
ENSMUSG00000054146	324.267	-2.63963	0.396502	-6.65728	2.78933e-11	1.34306e-09	false	false	false	127.892	51.2678	731.121	50.2409	946.654	38.4242	1	16665	keratin 15	keratin 15	NM_008469	NM_008469,NP_032495
ENSMUSG00000015970	1804.89	-2.52266	0.3131	-8.05704	7.81627e-16	5.70651e-14	false	false	false	1555.72	295.464	4460.52	414.251	3577.59	525.804	1	218865	choline dehydrogenase	choline dehydrogenase	NM_001136240	NM_001136240,NM_172264,NM_175343,NP_001129712,NP_758468,NP_780552,XR_383160
ENSMUSG00000015966	69.6614	-2.17069	0.428375	-5.06728	4.03547e-07	1.08336e-05	false	false	false	27.1551	10.7932	188.787	4.73971	169.64	16.8527	1	50905	interleukin 17 receptor B	interleukin 17 receptor B	NM_019583	NM_019583,NP_062529,XM_006519244,XM_006519245,XP_006519307,XP_006519308
ENSMUSG00000038756	11.5589	-2.12152	0.43972	-4.82471	1.4021e-06	3.28873e-05	false	false	false	26.2791	0	23.1693	1.89588	16.6611	1.34822	1	237930	tubulin tyrosine ligase-like family, member 6	tubulin tyrosine ligase-like family, member 6	NM_172799	NM_172799,NP_766387
ENSMUSG00000066705	423.67	-2.04003	0.292803	-6.96724	3.23212e-12	1.71236e-10	false	false	false	383.675	125.471	975.686	135.556	761.867	159.764	1	59095	FXYD domain-containing ion transport regulator 6	FXYD domain-containing ion transport regulator 6	NM_022004	NM_022004,NP_071287,XM_006510521,XM_006510522,XP_006510584,XP_006510585
ENSMUSG00000036169	773.951	-2.00731	0.348628	-5.75774	8.525e-09	3.08687e-07	false	false	false	443.241	217.213	1521.45	242.673	1975.1	244.027	1	66042	sclerostin domain containing 1	sclerostin domain containing 1	NM_025312	NM_025312,NP_079588
ENSMUSG00000007279	46.7679	-1.99823	0.336073	-5.94581	2.75089e-09	1.04896e-07	false	false	false	58.6901	18.8881	92.6773	11.3753	84.8202	14.1563	1	56788	signal peptide, CUB domain, EGF-like 2	signal peptide, CUB domain, EGF-like 2	NM_020052	NM_020052,NP_064436
ENSMUSG00000050074	101.599	-1.95283	0.292701	-6.67175	2.52764e-11	1.22362e-09	false	false	false	126.14	32.3796	158.753	44.5533	218.109	29.6608	1	78709	serine peptidase inhibitor, Kazal type 8	serine peptidase inhibitor, Kazal type 8	NM_183136	NM_183136,NP_898959,XM_006512398,XP_006512461
ENSMUSG00000029671	661.442	-1.87909	0.310603	-6.0498	1.45027e-09	5.73718e-08	false	false	false	512.443	210.468	1163.61	268.268	1581.29	232.567	1	93735	wingless-type MMTV integration site family, member 16	wingless-type MMTV integration site family, member 16	NM_053116	NM_053116,NP_444346,XM_006505214,XP_006505277
ENSMUSG00000049985	57.283	-1.84223	0.429097	-4.29327	1.76059e-05	0.000328351	false	false	false	28.907	2.6983	130.435	19.9068	146.921	14.8304	1	77318	ankyrin repeat domain 55	ankyrin repeat domain 55	NM_001168403	NM_001168403,NM_001168404,NM_001168405,NM_029898,NP_001161875,NP_001161876,NP_001161877,NP_084174,XM_006517789,XM_006517790,XM_006517791,XM_006517792,XM_006517793,XP_006517852,XP_006517853,XP_006517854,XP_006517855,XP_006517856
ENSMUSG00000045667	871.948	-1.7804	0.34997	-5.08729	3.63212e-07	9.7654e-06	false	false	false	628.071	175.39	2177.06	327.988	1496.47	426.71	1	276829	smoothelin-like 2	smoothelin-like 2	NM_177776	NM_177776,NP_808444,XM_006533469,XM_006533470,XP_006533532,XP_006533533
ENSMUSG00000073779	291.274	-1.71645	0.278418	-6.165	7.04847e-10	2.91683e-08	false	false	false	267.171	118.725	568.077	113.753	549.817	130.103	0	NA	NA	NA	NA	NA
ENSMUSG00000029659	21.4393	-1.71237	0.42977	-3.98439	6.76549e-05	0.00108007	false	false	false	14.8915	2.6983	37.7574	6.6356	60.5858	6.06697	1	70717	mesenteric estrogen dependent adipogenesis	mesenteric estrogen dependent adipogenesis	NM_027519	NM_027519,NP_081795,XM_006504940,XM_006504941,XM_006504942,XM_006504943,XP_006505003,XP_006505004,XP_006505005,XP_006505006
ENSMUSG00000029541	231.07	-1.67307	0.359195	-4.65784	3.19537e-06	7.02754e-05	false	false	false	155.923	72.8542	628.146	73.9395	342.31	113.25	1	545817	cytochrome P450, family 2, subfamily w, polypeptide 1	cytochrome P450, family 2, subfamily w, polypeptide 1	NM_001160265	NM_001160265,NP_001153737,XM_006504719,XM_006504720,XM_006504721,XM_006504722,XP_006504782,XP_006504783,XP_006504784,XP_006504785
ENSMUSG00000061808	7.12073	-1.67303	0.443616	-3.77136	0.000162361	0.0022817	false	false	false	10.5117	1.34915	12.0137	0	18.1758	0.674108	1	22139	transthyretin	transthyretin	NM_013697	NM_013697,NP_038725
ENSMUSG00000035493	1633.34	-1.66194	0.361118	-4.6022	4.18044e-06	8.91052e-05	false	false	false	860.204	461.41	3094.39	542.223	3997.15	844.657	1	21810	transforming growth factor, beta induced	transforming growth factor, beta induced	NM_009369	NM_009369,NP_033395
ENSMUSG00000039109	189.671	-1.65945	0.359609	-4.6146	3.9385e-06	8.46119e-05	false	false	false	508.939	80.9491	278.032	48.3451	134.804	86.9599	1	74145	coagulation factor XIII, A1 subunit	coagulation factor XIII, A1 subunit	NM_001166391	NM_001166391,NM_028784,NP_001159863,NP_083060
ENSMUSG00000057751	6056.92	-1.61798	0.301786	-5.36134	8.26073e-08	2.45634e-06	false	false	false	8348	1675.65	11079.2	1805.83	9096.96	4335.86	1	230971	multiple EGF-like-domains 6	multiple EGF-like-domains 6	NM_001162977	NM_001162977,NM_172273,NP_001156449,XM_006538826,XM_006538827,XP_006538889,XP_006538890
ENSMUSG00000041481	271.557	-1.60908	0.392584	-4.09868	4.15507e-05	0.00070869	false	false	false	118.256	67.4576	421.338	114.701	799.733	107.857	0	NA	NA	NA	NA	NA
ENSMUSG00000032773	33.0757	-1.60219	0.350591	-4.56997	4.87803e-06	0.000102109	false	false	false	63.0699	10.7932	54.9199	13.2712	40.8954	15.5045	1	12669	cholinergic receptor, muscarinic 1, CNS	cholinergic receptor, muscarinic 1, CNS	NM_001112697	NM_001112697,NM_007698,NP_001106167,NP_031724
ENSMUSG00000104031	11.5603	-1.54889	0.443145	-3.49521	0.000473682	0.00560061	false	false	false	12.2636	2.6983	13.73	0.947942	36.3515	3.37054	0	NA	NA	NA	NA	NA
ENSMUSG00000091573	22.7645	-1.52466	0.427124	-3.5696	0.000357521	0.00444265	false	false	false	14.0155	9.44406	37.7574	5.68765	63.6151	6.06697	0	NA	NA	NA	NA	NA
ENSMUSG00000014361	87.5729	-1.52133	0.34184	-4.45042	8.57041e-06	0.000170082	false	false	false	80.5893	25.6339	176.773	33.178	156.009	53.2545	1	17289	c-mer proto-oncogene tyrosine kinase	c-mer proto-oncogene tyrosine kinase	NM_008587	NM_008587,NP_032613,XM_006498860,XP_006498923
ENSMUSG00000046095	119.839	-1.518	0.338429	-4.48542	7.27696e-06	0.000147013	false	false	false	118.256	31.0305	241.991	79.6271	202.963	45.1652	1	16670	keratin 32	keratin 32	NM_001159374	NM_001159374,NM_010665,NP_001152846
ENSMUSG00000101257	17.4606	-1.5103	0.415326	-3.63641	0.000276464	0.00356254	false	false	false	16.6435	6.74576	35.183	6.6356	34.8369	4.71876	0	NA	NA	NA	NA	NA
ENSMUSG00000020102	441.769	-1.50302	0.292194	-5.1439	2.69097e-07	7.41254e-06	false	false	false	391.559	157.851	725.972	200.016	916.361	258.857	1	20503	solute carrier family 16 (monocarboxylic acid transporters), member 7	solute carrier family 16 (monocarboxylic acid transporters), member 7	NM_011391	NM_011391,NP_035521,XM_006513406,XM_006513407,XM_006513408,XM_006513409,XM_006513410,XM_006513411,XM_006513412,XM_006513413,XP_006513469,XP_006513470,XP_006513471,XP_006513472,XP_006513473,XP_006513474,XP_006513475,XP_006513476
ENSMUSG00000066687	2162.11	-1.44976	0.244726	-5.92402	3.14156e-09	1.18784e-07	false	false	false	2415.93	777.112	3677.06	1063.59	3632.12	1406.86	1	235320	zinc finger and BTB domain containing 16	zinc finger and BTB domain containing 16	NM_001033324	NM_001033324,NP_001028496,XM_006510258,XP_006510321
ENSMUSG00000085001	9.4557	-1.44634	0.436664	-3.31225	0.000925486	0.009766	false	false	false	14.0155	2.6983	16.3043	2.84383	18.1758	2.69643	0	NA	NA	NA	NA	NA
ENSMUSG00000051811	116.416	-1.44515	0.234646	-6.15884	7.32791e-10	3.01856e-08	false	false	false	187.458	70.1559	162.185	50.2409	171.155	57.2992	1	333182	cytochrome c oxidase subunit VIb polypeptide 2	cytochrome c oxidase subunit VIb polypeptide 2	NM_001289848	NM_001289848,NM_001289849,NM_001289850,NM_183405,NM_183406,NP_001276777,NP_001276778,NP_001276779,NP_899664,NP_899665,NR_110411,XM_006540122,XP_006540185
ENSMUSG00000010651	66.5671	-1.43551	0.313018	-4.58601	4.51788e-06	9.54601e-05	false	false	false	78.8374	20.2373	104.691	33.178	122.686	39.7724	1	235674	acetyl-Coenzyme A acyltransferase 1B	acetyl-Coenzyme A acyltransferase 1B	NM_146230	NM_146230,NP_666342,XM_006512113,XM_006512114,XM_006512115,XM_006512116,XP_006512176,XP_006512177,XP_006512178,XP_006512179
ENSMUSG00000030047	20.2675	-1.42431	0.430315	-3.30992	0.000933231	0.00981888	false	false	false	14.0155	2.6983	41.1899	6.6356	46.954	10.1116	1	232201	Rho GTPase activating protein 25	Rho GTPase activating protein 25	NM_001037727	NM_001037727,NM_001286610,NM_175476,NP_001032816,NP_001273539,NP_780685,NR_104483,XM_006505979,XM_006505980,XP_006506042,XP_006506043
ENSMUSG00000039760	145.88	-1.41544	0.412312	-3.43293	0.000597096	0.00682355	false	false	false	47.3024	44.522	217.105	62.5642	443.791	59.9956	1	237310	interleukin 22 receptor, alpha 2	interleukin 22 receptor, alpha 2	NM_178258	NM_178258,NP_839989
ENSMUSG00000041700	360.686	-1.40459	0.286767	-4.89802	9.68086e-07	2.38502e-05	false	false	false	370.536	120.075	504.576	203.808	752.779	212.344	1	237091	lipoma HMGIC fusion partner-like 1	lipoma HMGIC fusion partner-like 1	NM_178358	NM_178358,NP_848135,XM_006528800,XM_006528801,XM_006528802,XM_006528803,XM_006528804,XP_006528863,XP_006528864,XP_006528865,XP_006528866,XP_006528867
ENSMUSG00000079103	53.7299	-1.39066	0.321779	-4.32179	1.54768e-05	0.00029352	false	false	false	90.225	26.983	100.4	27.4903	53.0126	24.2679	1	640543	transglutaminase 7	transglutaminase 7	NM_001160424	NM_001160424,NP_001153896,XM_006499986,XM_006499987,XM_006499988,XP_006500049,XP_006500050,XP_006500051
ENSMUSG00000031380	1452.57	-1.38773	0.263097	-5.2746	1.33048e-07	3.82938e-06	false	false	false	1351.62	555.851	2475.68	857.888	2656.69	817.693	1	14205	c-fos induced growth factor	c-fos induced growth factor	NM_010216	NM_010216,NP_034346,XM_006528700,XM_006528701,XP_006528763,XP_006528764
ENSMUSG00000029838	301.615	-1.38112	0.268616	-5.1416	2.72402e-07	7.49209e-06	false	false	false	285.567	136.264	544.05	138.4	518.009	187.402	1	19242	pleiotrophin	pleiotrophin	NM_008973	NM_008973,NP_032999,XM_006505757,XP_006505820
ENSMUSG00000067279	36.3922	-1.37055	0.372751	-3.67685	0.00023613	0.00310916	false	false	false	39.4187	9.44406	64.3592	14.2191	66.6444	24.2679	1	53412	protein phosphatase 1, regulatory (inhibitor) subunit 3C	protein phosphatase 1, regulatory (inhibitor) subunit 3C	NM_016854	NM_016854,NP_058550
ENSMUSG00000054252	3805.97	-1.36806	0.3118	-4.38762	1.14596e-05	0.000223711	false	false	false	2705.87	1427.4	7988.27	1831.42	6473.6	2409.26	1	14184	fibroblast growth factor receptor 3	fibroblast growth factor receptor 3	NM_001163215	NM_001163215,NM_001163216,NM_001163217,NM_001205270,NM_008010,NP_001156687,NP_001156688,NP_001156689,NP_001192199,NP_032036,XM_006503713,XM_006503714,XM_006503715,XM_006503716,XM_006503717,XM_006503718,XM_006503719,XM_006503720,XM_006503721,XM_006503722,XM_006503723,XM_006503724,XM_006503725,XM_006503726,XM_006503727,XM_006503728,XM_006503729,XM_006503730,XM_006503731,XM_006503732,XP_006503776,XP…
ENSMUSG00000053765	6.85047	-1.36461	0.433634	-3.14691	0.00165004	0.0156549	false	false	false	2.62791	0	17.1625	0.947942	19.6904	0.674108	1	243262	2'-5' oligoadenylate synthetase 1F	2'-5' oligoadenylate synthetase 1F	NM_145153	NM_145153,NP_660135
ENSMUSG00000034156	49.6631	-1.35442	0.34401	-3.93716	8.24529e-05	0.00129107	false	false	false	53.4342	29.6813	86.6704	14.2191	86.3348	27.6384	1	207777	benzodiazepine receptor associated protein 1	benzodiazepine receptor associated protein 1	NM_172449	NM_172449,NP_766037,XM_006532702,XM_006532703,XM_006532704,XM_006532705,XM_006532706,XM_006532707,XM_006532708,XM_006532709,XM_006532710,XM_006532711,XM_006532712,XM_006536450,XP_006532765,XP_006532766,XP_006532767,XP_006532768,XP_006532769,XP_006532770,XP_006532771,XP_006532772,XP_006532773,XP_006532774,XP_006532775,XP_006536513
ENSMUSG00000096001	189.725	-1.35005	0.391136	-3.45161	0.000557256	0.0064197	false	false	false	91.977	59.3627	247.139	104.274	551.331	84.2635	1	70045	RIKEN cDNA 2610528A11 gene	RIKEN cDNA 2610528A11 gene	NM_001206684	NM_001206684,NP_001193613
ENSMUSG00000019761	1304.11	-1.3365	0.333395	-4.00875	6.10421e-05	0.000988106	false	false	false	798.01	848.617	2680.78	582.037	2414.35	500.862	1	16661	keratin 10	keratin 10	NM_010660	NM_010660,NP_034790,XM_006532329,XP_006532392
ENSMUSG00000014846	108.05	-1.32818	0.342772	-3.87482	0.000106702	0.00160097	false	false	false	77.9614	59.3627	217.963	39.8136	193.875	59.3215	1	67971	tubulin polymerization-promoting protein family member 3	tubulin polymerization-promoting protein family member 3	NM_026481	NM_026481,NP_080757,XM_006531324,XP_006531387
ENSMUSG00000032719	43.3104	-1.3244	0.36018	-3.67704	0.000235957	0.00310916	false	false	false	35.9148	20.2373	74.6567	18.9588	87.8495	22.2456	1	226866	somatomedin B and thrombospondin, type 1 domain containing	somatomedin B and thrombospondin, type 1 domain containing	NM_001033288	NM_001033288,NP_001028460
ENSMUSG00000005360	1147.44	-1.31123	0.243855	-5.3771	7.56935e-08	2.27714e-06	false	false	false	2297.67	519.424	1433.92	599.099	1288.96	745.564	1	20512	solute carrier family 1 (glial high affinity glutamate transporter), member 3	solute carrier family 1 (glial high affinity glutamate transporter), member 3	NM_148938	NM_148938,NP_683740
ENSMUSG00000074207	56.6614	-1.30583	0.363038	-3.59695	0.000321965	0.00405788	false	false	false	57.8141	36.4271	70.3661	16.115	130.26	28.9866	1	11522	alcohol dehydrogenase 1 (class I)	alcohol dehydrogenase 1 (class I)	NM_007409	NM_007409,NP_031435
ENSMUSG00000021604	826.94	-1.2832	0.306073	-4.19246	2.75946e-05	0.000494117	false	false	false	718.296	259.037	1460.53	460.7	1481.32	581.755	1	50916	Iroquois related homeobox 4 (Drosophila)	Iroquois related homeobox 4 (Drosophila)	NM_018885	NM_018885,NP_061373,XM_006517292,XM_006517293,XM_006517294,XM_006517295,XM_006517296,XP_006517355,XP_006517356,XP_006517357,XP_006517358,XP_006517359
ENSMUSG00000003469	4798.72	-1.28092	0.261906	-4.89075	1.00453e-06	2.46466e-05	false	false	false	5238.31	1733.66	9150.16	3315.9	6561.45	2792.83	1	105653	phytanoyl-CoA hydroxylase interacting protein	phytanoyl-CoA hydroxylase interacting protein	NM_145981	NM_145981,NP_666093,XM_006518379,XM_006518380,XP_006518442,XP_006518443
ENSMUSG00000037166	399.511	-1.28037	0.229416	-5.58098	2.39171e-08	7.83853e-07	false	false	false	430.978	226.658	568.936	193.38	733.089	244.027	1	68458	protein phosphatase 1, regulatory (inhibitor) subunit 14A	protein phosphatase 1, regulatory (inhibitor) subunit 14A	NM_026731	NM_026731,NP_081007
ENSMUSG00000103588	24.4296	-1.27785	0.42981	-2.97306	0.00294851	0.0249907	false	false	false	48.1784	9.44406	27.4599	17.063	42.4101	2.02232	0	NA	NA	NA	NA	NA
ENSMUSG00000029675	332.225	-1.27613	0.319323	-3.99636	6.43232e-05	0.00103147	false	false	false	759.467	192.929	463.386	191.484	249.917	136.17	1	13717	elastin	elastin	NM_007925	NM_007925,NP_031951,XM_006504360,XP_006504423
ENSMUSG00000075027	77.8799	-1.26533	0.409243	-3.09187	0.00198898	0.0181567	false	false	false	29.783	24.2847	151.03	32.23	184.787	45.1652	0	NA	NA	NA	NA	NA
ENSMUSG00000001604	34.8145	-1.2588	0.409655	-3.07283	0.00212041	0.0190986	false	false	false	30.659	4.04746	65.2173	19.9068	68.1591	20.8973	1	21401	transcription elongation factor A (SII), 3	transcription elongation factor A (SII), 3	NM_011542	NM_011542,NP_035672,XM_006538710,XM_006538711,XM_006538712,XP_006538773,XP_006538774,XP_006538775
ENSMUSG00000020431	195.302	-1.25179	0.314684	-3.97794	6.95141e-05	0.00110734	false	false	false	210.233	66.1084	423.913	136.504	227.197	107.857	1	432530	adenylate cyclase 1	adenylate cyclase 1	NM_009622	NM_009622,NP_033752
ENSMUSG00000028971	12.2141	-1.24165	0.443593	-2.79908	0.00512483	0.0389513	false	false	false	34.1629	8.09491	18.0206	1.89588	9.08788	2.02232	1	12854	cortistatin	cortistatin	NM_007745	NM_007745,NP_031771,XM_006538516,XP_006538579
ENSMUSG00000040723	98.1087	-1.23372	0.293117	-4.20898	2.56524e-05	0.000463965	false	false	false	113	35.078	144.165	54.9807	172.67	68.759	1	226594	RCSD domain containing 1	RCSD domain containing 1	NM_001038846	NM_001038846,NM_178593,NP_001033935,NP_848708,XM_006496781,XM_006496782,XM_006496783,XM_006496784,XP_006496844,XP_006496845,XP_006496846,XP_006496847
ENSMUSG00000021846	2858.9	-1.22987	0.288598	-4.26152	NA	NA	false	false	false	2149.63	1233.12	5098.11	1681.65	5187.66	1803.24	1	93834	pellino 2	pellino 2	NM_033602	NM_033602,NP_291080,XM_006519740,XM_006519741,XM_006519742,XM_006519743,XP_006519803,XP_006519804,XP_006519805,XP_006519806
ENSMUSG00000045441	57.3582	-1.22376	0.317548	-3.85377	0.000116311	0.00172355	false	false	false	77.0855	25.6339	72.9404	23.6986	102.996	41.7947	1	243385	GPRIN family member 3	GPRIN family member 3	NM_183183	NM_183183,NP_899006,XM_006506084,XP_006506147
ENSMUSG00000035561	149.295	-1.22111	0.255053	-4.78769	1.6871e-06	3.88965e-05	false	false	false	153.295	78.2508	262.586	88.1586	227.197	86.2858	1	72535	aldehyde dehydrogenase 1 family, member B1	aldehyde dehydrogenase 1 family, member B1	NM_028270	NM_028270,NP_082546
ENSMUSG00000046834	15448.5	-1.21872	0.443265	-2.74943	0.00596994	0.0441417	false	false	true	4407.01	5315.66	29763.1	4851.57	43144.7	5208.83	1	16678	keratin 1	keratin 1	NM_008473	NM_008473,NP_032499
ENSMUSG00000051910	964.903	-1.21516	0.271504	-4.47567	7.61703e-06	0.000153194	false	false	false	811.149	427.681	1721.39	578.245	1632.79	618.157	1	20679	SRY (sex determining region Y)-box 6	SRY (sex determining region Y)-box 6	NM_001025559	NM_001025559,NM_001025560,NM_001277326,NM_001277327,NM_001277328,NM_011445,NP_001020730,NP_001020731,NP_001264255,NP_001264256,NP_001264257,NP_035575,XM_006507493,XM_006507494,XM_006507495,XM_006507496,XM_006507497,XM_006507498,XM_006507499,XM_006507500,XM_006507501,XM_006507502,XM_006507503,XM_006507504,XM_006507505,XM_006507506,XM_006507507,XM_006507508,XM_006507509,XM_006507510,XM_006507511,XM…
ENSMUSG00000047428	1523.93	-1.20212	0.21513	-5.5879	2.29832e-08	7.57393e-07	false	false	false	2067.29	712.352	2650.74	879.69	1763.05	1070.48	1	106565	delta-like 2 homolog (Drosophila)	delta-like 2 homolog (Drosophila)	NM_001286013	NM_001286013,NM_001286028,NM_134120,NM_207666,NP_001272942,NP_001272957,XM_006523388,XM_006523389,XP_006523451,XP_006523452
ENSMUSG00000028713	156.297	-1.19658	0.327716	-3.65127	0.000260944	0.00339605	false	false	false	112.124	68.8068	322.654	87.2107	249.917	97.0716	1	13120	cytochrome P450, family 4, subfamily b, polypeptide 1	cytochrome P450, family 4, subfamily b, polypeptide 1	NM_007823	NM_007823,NP_031849
ENSMUSG00000022902	473.23	-1.19107	0.291205	-4.09015	4.31097e-05	0.000733886	false	false	false	455.505	341.335	567.219	243.621	1019.36	212.344	1	20862	stefin A2	stefin A2	NM_001082545	NM_001082545,NP_001076014,XM_006521931,XP_006521994
ENSMUSG00000046676	10.8413	-1.18677	0.431968	-2.74735	0.00600782	0.0443852	false	false	false	15.7675	2.6983	13.73	4.73971	22.7197	5.39286	1	73730	late cornified envelope 1L	late cornified envelope 1L	NM_028628	NM_028628,NP_082904
ENSMUSG00000083282	189.935	-1.18017	0.32523	-3.62873	0.000284815	0.00365377	false	false	false	130.52	101.186	291.762	97.6381	405.925	112.576	1	56464	cathepsin F	cathepsin F	NM_019861	NM_019861,NP_063914
ENSMUSG00000087484	22.7214	-1.17083	0.392628	-2.98202	0.00286353	0.0244667	false	false	false	50.8063	12.1424	25.7437	10.4274	25.749	11.4598	1	102636650	uncharacterized LOC102636650	uncharacterized LOC102636650	XR_377197	XR_377197,XR_403056
ENSMUSG00000073805	46.8446	-1.16193	0.325947	-3.56476	0.000364183	0.0045041	false	false	false	49.9304	18.8881	75.5148	30.3342	78.7616	27.6384	1	627214	family with sequence similarity 196, member A	family with sequence similarity 196, member A	NM_001143802	NM_001143802,NP_001137274,XM_006508102,XM_006508103,XP_006508165,XP_006508166
ENSMUSG00000085683	174.729	-1.15988	0.2348	-4.93987	7.81766e-07	1.97754e-05	false	false	false	242.644	76.9017	253.146	99.5339	245.373	130.777	0	NA	NA	NA	NA	NA
ENSMUSG00000022012	532.89	-1.15937	0.20191	-5.742	9.35623e-09	3.35858e-07	false	false	false	640.335	280.624	923.34	335.572	677.047	340.425	1	239188	ecto-NOX disulfide-thiol exchanger 1	ecto-NOX disulfide-thiol exchanger 1	NM_001253759	NM_001253759,NM_172813,NP_001240688,NP_766401,XM_006518999,XM_006519000,XM_006519001,XM_006519002,XM_006519003,XM_006519004,XM_006519005,XM_006519006,XM_006519007,XM_006519008,XP_006519062,XP_006519063,XP_006519064,XP_006519065,XP_006519066,XP_006519067,XP_006519068,XP_006519069,XP_006519070,XP_006519071,XR_383179,XR_383180
ENSMUSG00000020032	2300.8	-1.15044	0.425517	-2.70362	0.00685893	0.0490978	false	false	true	1036.27	859.41	4508.58	953.63	5175.55	1271.37	1	77976	NUAK family, SNF1-like kinase, 1	NUAK family, SNF1-like kinase, 1	NM_001004363	NM_001004363,NP_001004363
ENSMUSG00000021803	67.4772	-1.14882	0.412896	-2.78235	0.0053967	0.0406052	false	false	false	29.783	22.9356	83.2379	32.23	196.904	39.7724	1	170677	cadherin-related family member 1	cadherin-related family member 1	NM_130878	NM_130878,NP_570948
ENSMUSG00000020251	46.7778	-1.13588	0.319117	-3.55944	0.000371648	0.00457697	false	false	false	52.5583	21.5864	76.3729	33.178	72.703	24.2679	1	74782	glycosyltransferase 8 domain containing 2	glycosyltransferase 8 domain containing 2	NM_029102	NM_029102,NP_083378,XM_006514255,XP_006514318
ENSMUSG00000071847	2658.32	-1.13122	0.280452	-4.03356	5.4939e-05	0.000910244	false	false	false	2312.56	1160.27	5229.4	1498.7	3744.21	2004.8	1	494504	adenomatosis polyposis coli down-regulated 1	adenomatosis polyposis coli down-regulated 1	NM_133237	NM_133237,NP_573500
ENSMUSG00000034687	3303.88	-1.12797	0.218081	-5.17224	2.31305e-07	6.44068e-06	false	false	false	3449.57	1755.25	5826.65	1885.46	4553.03	2353.31	1	231470	Fraser syndrome 1 homolog (human)	Fraser syndrome 1 homolog (human)	NM_175473	NM_175473,NP_780682,XM_006534873,XP_006534936
ENSMUSG00000067199	28.045	-1.1252	0.400054	-2.81261	0.00491406	0.037556	false	false	false	23.6512	8.09491	63.5011	16.115	39.3808	17.5268	0	NA	NA	NA	NA	NA
ENSMUSG00000037568	410.038	-1.12233	0.213293	-5.26189	1.42583e-07	4.09073e-06	false	false	false	466.017	195.627	632.437	278.695	616.461	270.991	1	226841	vasohibin 2	vasohibin 2	NM_144879	NM_144879,NP_659128,NR_027352,XM_006497149,XM_006497150,XP_006497212,XP_006497213
ENSMUSG00000030731	12.6903	-1.11824	0.429945	-2.60089	0.00929831	0.0621965	false	false	false	21.0233	1.34915	20.595	7.58354	18.1758	7.41519	1	20981	synaptotagmin III	synaptotagmin III	NM_001114116	NM_001114116,NM_016663,NP_001107588,NP_057872,XM_006540753,XM_006540754,XM_006540755,XP_006540816,XP_006540817,XP_006540818
ENSMUSG00000086319	6.86409	-1.11791	0.443603	-2.52006	0.0117333	0.0742533	false	false	false	14.0155	0	7.72311	3.79177	13.6318	2.02232	0	NA	NA	NA	NA	NA
ENSMUSG00000014704	120.087	-1.11335	0.250037	-4.45276	8.47727e-06	0.000168607	false	false	false	148.915	52.6169	172.483	76.7833	184.787	84.9376	1	15399	homeobox A2	homeobox A2	NM_010451	NM_010451,NP_034581
ENSMUSG00000052496	49.0979	-1.11299	0.30486	-3.65081	0.000261412	0.00339723	false	false	false	63.0699	29.6813	83.2379	32.23	62.1005	24.2679	1	18766	polycystic kidney disease (polycystin) and REJ (sperm receptor for egg jelly homolog, sea urchin)	polycystic kidney disease (polycystin) and REJ (sperm receptor for egg jelly homolog, sea urchin)	NM_011105	NM_011105,NP_035235
ENSMUSG00000097850	486.389	-1.10307	0.178486	-6.18018	6.40304e-10	2.66818e-08	false	false	false	725.304	341.335	613.558	256.892	672.503	308.741	0	NA	NA	NA	NA	NA
ENSMUSG00000067594	167.193	-1.10207	0.392082	-2.8108	0.00494178	0.0377197	false	false	false	66.5738	90.3932	225.686	84.3669	449.85	86.2858	1	406220	keratin 77	keratin 77	NM_001003667	NM_001003667,NP_001003667,XM_006521140,XM_006521141,XP_006521203,XP_006521204
ENSMUSG00000025176	362.279	-1.09775	0.218248	-5.02982	4.90937e-07	1.29475e-05	false	false	false	595.66	179.437	508.009	248.361	402.896	239.308	1	67432	4-hydroxy-2-oxoglutarate aldolase 1	4-hydroxy-2-oxoglutarate aldolase 1	NM_026152	NM_026152,NP_080428
ENSMUSG00000066361	8.76456	-1.09755	0.443617	-2.4741	0.0133572	0.0817917	false	false	false	10.5117	5.39661	11.1556	0.947942	21.205	3.37054	1	16625	serine (or cysteine) peptidase inhibitor, clade A, member 3C	serine (or cysteine) peptidase inhibitor, clade A, member 3C	NM_008458	NM_008458,NP_032484
ENSMUSG00000047604	353.68	-1.09142	0.182079	-5.99423	2.04456e-09	7.98268e-08	false	false	false	423.97	234.752	550.915	206.651	484.687	221.107	1	212398	frequently rearranged in advanced T cell lymphomas 2	frequently rearranged in advanced T cell lymphomas 2	NM_177603	NM_177603,NP_808271
ENSMUSG00000027932	385.021	-1.08724	0.232428	-4.67775	2.90043e-06	6.42314e-05	false	false	false	369.66	217.213	632.437	243.621	599.8	247.398	1	26568	solute carrier family 27 (fatty acid transporter), member 3	solute carrier family 27 (fatty acid transporter), member 3	NM_011988	NM_011988,NP_036118,XM_006501528,XP_006501591
ENSMUSG00000049336	1076.85	-1.08683	0.284928	-3.8144	0.000136516	0.00197959	false	false	false	954.808	429.03	1773.74	631.33	1803.94	868.251	1	23964	teneurin transmembrane protein 2	teneurin transmembrane protein 2	NM_001290702	NM_001290702,NM_011856,NP_001277631,NP_035986,XM_006533287,XM_006533288,XM_006533289,XM_006533290,XM_006533291,XM_006533292,XM_006533293,XM_006533294,XM_006533295,XM_006533296,XM_006533297,XM_006533298,XM_006533299,XM_006533300,XM_006533301,XP_006533350,XP_006533351,XP_006533352,XP_006533353,XP_006533354,XP_006533355,XP_006533356,XP_006533357,XP_006533358,XP_006533359,XP_006533360,XP_006533361,XP…
ENSMUSG00000052957	1000.8	-1.08598	0.202934	-5.35139	8.72788e-08	2.58242e-06	false	false	false	1109.86	530.217	1481.12	587.724	1551	744.889	1	14451	growth arrest specific 1	growth arrest specific 1	NM_008086	NM_008086,NP_032112
ENSMUSG00000029601	7.70956	-1.08527	0.442808	-2.45088	0.0142509	0.0859352	false	false	false	13.1396	1.34915	13.73	4.73971	10.6025	2.69643	1	75732	IQ motif containing D	IQ motif containing D	NM_029408	NM_029408,NP_083684
ENSMUSG00000021953	48.392	-1.0814	0.444275	-2.43407	0.0149302	0.0889373	false	false	false	4.37986	5.39661	88.3867	16.115	148.435	27.6384	1	58865	L-threonine dehydrogenase	L-threonine dehydrogenase	NM_021480	NM_021480,NP_067455
ENSMUSG00000019368	82.7014	-1.0806	0.316196	-3.41749	0.000632017	0.0071525	false	false	false	77.0855	37.7763	153.604	44.5533	121.172	62.0179	1	103655	SEC14-like 4 (S. cerevisiae)	SEC14-like 4 (S. cerevisiae)	NM_146013	NM_146013,NP_666125,XM_006514437,XM_006514438,XM_006514439,XM_006514440,XP_006514500,XP_006514501,XP_006514502,XP_006514503
ENSMUSG00000066538	45.3678	-1.07981	0.340921	-3.16732	0.00153849	0.0147761	false	false	false	84.0932	17.539	51.4874	35.0739	59.0712	24.942	0	NA	NA	NA	NA	NA
ENSMUSG00000017692	655.455	-1.06305	0.216054	-4.92031	8.64087e-07	2.16142e-05	false	false	false	638.583	396.651	1051.2	412.355	1013.3	420.643	1	246104	rhomboid, veinlet-like 3 (Drosophila)	rhomboid, veinlet-like 3 (Drosophila)	NM_139228	NM_139228,NP_631974,XM_006533326,XM_006533327,XM_006533328,XM_006533329,XM_006533330,XM_006533331,XP_006533389,XP_006533390,XP_006533391,XP_006533392,XP_006533393,XP_006533394
ENSMUSG00000065999	48.8485	-1.05989	0.427255	-2.4807	0.0131123	0.0805947	false	false	false	85.8452	18.8881	35.183	5.68765	102.996	44.4911	2	433804100862460	predicted gene 13154	predicted gene 13154	NM_001014397	NM_001014397,NP_001014419,XM_006539001,XM_006539002,XM_006539003,XM_006539004,XM_006539005,XM_006539006,XM_006539007,XM_006539008,XM_006539009,XP_006539064,XP_006539065,XP_006539066,XP_006539067,XP_006539068,XP_006539069,XP_006539070,XP_006539071,XP_006539072
ENSMUSG00000036957	220.652	-1.05988	0.275673	-3.84471	0.000120696	0.00178118	false	false	false	203.225	107.932	407.608	135.556	310.502	159.09	1	233067	leucine rich repeat and fibronectin type III domain containing 3	leucine rich repeat and fibronectin type III domain containing 3	NM_175478	NM_175478,NP_780687
ENSMUSG00000029570	1047.7	-1.04806	0.209162	-5.01077	5.42114e-07	1.41723e-05	false	false	false	1307.82	547.756	1687.93	603.839	1305.62	833.198	1	16848	LFNG O-fucosylpeptide 3-beta-N-acetylglucosaminyltransferase	LFNG O-fucosylpeptide 3-beta-N-acetylglucosaminyltransferase	NM_008494	NM_008494,NP_032520
ENSMUSG00000028148	445.902	-1.04548	0.382032	-2.73663	0.00620713	0.0454279	false	false	false	171.69	242.847	596.395	244.569	1167.79	252.116	1	66198	thioesterase superfamily member 5	thioesterase superfamily member 5	NM_025416	NM_025416,NP_079692
ENSMUSG00000040812	82.3993	-1.04547	0.291137	-3.591	0.00032941	0.00413431	false	false	false	77.9614	49.9186	131.293	55.9286	134.804	44.4911	1	271813	ATP/GTP binding protein-like 2	ATP/GTP binding protein-like 2	NM_178755	NM_178755,NP_848870,XM_006499629,XM_006499630,XM_006499631,XM_006499632,XM_006499633,XM_006499634,XM_006499635,XM_006499636,XM_006499637,XM_006499638,XM_006499639,XM_006499640,XM_006499641,XM_006499642,XM_006499643,XM_006499644,XM_006499645,XM_006499646,XM_006499647,XM_006499648,XP_006499692,XP_006499693,XP_006499694,XP_006499695,XP_006499696,XP_006499697,XP_006499698,XP_006499699,XP_006499700,XP…
ENSMUSG00000078144	4634.99	-1.04215	0.245244	-4.24943	2.14311e-05	0.000392757	false	false	false	3878.8	2852.11	7261.44	3088.4	7976.13	2753.06	1	69543	calpain, small subunit 2	calpain, small subunit 2	NM_027112	NM_027112,NP_081388
ENSMUSG00000024039	556.408	-1.03666	0.278684	-3.71983	0.000199355	0.00271655	false	false	false	515.071	222.61	970.537	396.24	825.482	408.509	1	12411	cystathionine beta-synthase	cystathionine beta-synthase	NM_001271353	NM_001271353,NM_144855,NM_178224,NP_001258282,NP_659104,NP_835742,XM_006523549,XM_006523550,XM_006523551,XP_006523612,XP_006523613,XP_006523614
ENSMUSG00000087963	14.0767	-1.03514	0.423104	-2.44653	0.0144238	0.0866106	false	false	false	20.1473	2.6983	25.7437	7.58354	18.1758	10.1116	0	NA	NA	NA	NA	NA
ENSMUSG00000054863	637.488	-1.03435	0.235827	-4.38604	1.15433e-05	0.000224612	false	false	false	699.025	342.685	1088.96	517.576	831.541	345.143	1	106014	family with sequence similarity 19, member A5	family with sequence similarity 19, member A5	NM_001252310	NM_001252310,NM_134096,NP_001239239,NP_598857,NR_045510,XM_006520260,XM_006520261,XM_006520262,XP_006520323,XP_006520324,XP_006520325
ENSMUSG00000075592	1220.73	-1.0341	0.270209	-3.82702	0.000129702	0.00189933	false	false	false	1066.93	545.057	2079.23	773.521	1908.45	951.166	1	277154	NYN domain and retroviral integrase containing	NYN domain and retroviral integrase containing	NM_001040072	NM_001040072,NP_001035161
ENSMUSG00000075307	17.4239	-1.0316	0.405791	-2.5422	0.0110158	0.0706839	false	false	false	33.2869	12.1424	20.595	5.68765	22.7197	10.1116	1	228003	kelch-like 41	kelch-like 41	NM_001081087	NM_001081087,NP_001074556
ENSMUSG00000041062	3688.21	-1.03042	0.302512	-3.40622	0.000658684	0.00737529	false	false	false	2816.25	1498.91	7354.97	2537.64	5214.93	2706.54	1	328783	mesothelin-like	mesothelin-like	NM_177822	NM_177822,NP_808490,XM_006524428,XM_006524429,XM_006524430,XM_006524431,XM_006524432,XP_006524491,XP_006524492,XP_006524493,XP_006524494,XP_006524495
ENSMUSG00000043557	266.612	-1.02809	0.278895	-3.6863	0.000227536	0.00302259	false	false	false	249.652	120.075	440.217	155.463	416.528	217.737	1	74762	MAM domain containing glycosylphosphatidylinositol anchor 1	MAM domain containing glycosylphosphatidylinositol anchor 1	NM_001081160	NM_001081160,NP_001074629,XM_006525040,XM_006525041,XP_006525103,XP_006525104,XR_385375,XR_385376
ENSMUSG00000025993	2289.48	-1.02659	0.42493	-2.41591	0.0156958	0.092183	false	false	true	1006.49	1111.7	3716.53	1231.38	5599.65	1071.16	1	53945	solute carrier family 40 (iron-regulated transporter), member 1	solute carrier family 40 (iron-regulated transporter), member 1	NM_016917	NM_016917,NP_058613,XM_006496137,XP_006496200
ENSMUSG00000092373	8.30528	-1.0262	0.441618	-2.32372	0.0201405	0.111368	false	false	false	9.63568	5.39661	12.8718	1.89588	16.6611	3.37054	0	NA	NA	NA	NA	NA
ENSMUSG00000001504	7148.9	-1.02533	0.178536	-5.74296	NA	NA	false	false	false	7741.83	4337.52	10675.9	5146.38	10640.4	4351.37	1	16372	Iroquois related homeobox 2 (Drosophila)	Iroquois related homeobox 2 (Drosophila)	NM_010574	NM_010574,NP_034704,XM_006517110,XP_006517173
ENSMUSG00000050394	136.381	-1.02231	0.23065	-4.43229	9.32393e-06	0.000184019	false	false	false	171.69	82.2983	165.618	79.6271	222.653	96.3975	1	278097	armadillo repeat containing, X-linked 6	armadillo repeat containing, X-linked 6	NM_001007578	NM_001007578,NP_001007579,XM_006528554,XM_006528555,XP_006528617,XP_006528618
ENSMUSG00000049536	58.4502	-1.02167	0.320584	-3.1869	0.00143807	0.0139609	false	false	false	88.4731	20.2373	66.9336	41.7095	90.8788	42.4688	1	237052	transcription elongation factor A (SII)-like 1	transcription elongation factor A (SII)-like 1	NM_146236	NM_146236,NP_666348,XM_006528516,XM_006528517,XP_006528579,XP_006528580
ENSMUSG00000043472	749.261	-1.02031	0.239867	-4.25366	2.10306e-05	0.000386998	false	false	false	1061.68	439.824	900.171	647.445	1108.72	337.728	1	630994	late cornified envelope 3D	late cornified envelope 3D	NM_001270426	NM_001270426,NP_001257355
ENSMUSG00000020447	31.8976	-1.01869	0.432947	-2.35293	0.0186263	0.105165	false	false	false	11.3876	6.74576	60.9267	19.9068	74.2177	18.2009	1	237636	NPC1-like 1	NPC1-like 1	NM_207242	NM_207242,NP_997125,XM_006514693,XP_006514756
ENSMUSG00000041660	23.6676	-1.01392	0.442176	-2.29302	0.021847	0.118149	false	false	false	4.37986	17.539	36.8993	1.89588	77.247	4.04465	1	170442	butyrobetaine (gamma), 2-oxoglutarate dioxygenase 1 (gamma-butyrobetaine hydroxylase)	butyrobetaine (gamma), 2-oxoglutarate dioxygenase 1 (gamma-butyrobetaine hydroxylase)	NM_130452	NM_130452,NP_569719,XM_006498822,XM_006498823,XP_006498885,XP_006498886
ENSMUSG00000080974	7.01617	-1.0129	0.43848	-2.31003	0.0208865	0.114436	false	false	false	25.4032	1.34915	7.72311	1.89588	3.02929	2.69643	0	NA	NA	NA	NA	NA
ENSMUSG00000073601	28.6428	-1.01151	0.44172	-2.28994	0.0220246	0.118859	false	false	false	7.88374	6.74576	41.1899	9.47942	86.3348	20.2232	1	381286	serine (or cysteine) peptidase inhibitor, clade B, member 3C	serine (or cysteine) peptidase inhibitor, clade B, member 3C	NM_201363	NM_201363,NP_958751
ENSMUSG00000028600	213.335	-1.01069	0.208881	-4.83858	1.30773e-06	3.09445e-05	false	false	false	242.644	125.471	333.81	137.452	292.327	148.304	1	242608	podocan	podocan	NM_001285956	NM_001285956,NM_001285958,NM_172874,NP_001272885,NP_001272887,NP_766462,XM_006503091,XM_006503092,XP_006503154,XP_006503155
ENSMUSG00000006269	4.64457	-1.00332	0.434172	-2.31088	0.0208393	NA	false	true	false	4.37986	0	11.1556	1.89588	9.08788	1.34822	1	110935	ATPase, H+ transporting, lysosomal V1 subunit B1	ATPase, H+ transporting, lysosomal V1 subunit B1	NM_134157	NM_134157,NP_598918
ENSMUSG00000047343	5.99118	-1.00289	0.444323	-2.25712	0.0240003	0.127227	false	false	false	11.3876	2.6983	8.58123	2.84383	9.08788	1.34822	1	433294	methyltransferase like 21C	methyltransferase like 21C	NM_001013799	NM_001013799,NP_001013821,XM_006496126,XM_006496127,XM_006496128,XP_006496189,XP_006496190,XP_006496191
ENSMUSG00000023886	276.488	-0.999976	0.376252	-2.65773	NA	NA	false	false	false	108.62	184.834	527.746	127.972	545.273	164.482	1	64074	SPARC related modular calcium binding 2	SPARC related modular calcium binding 2	NM_022315	NM_022315,NP_071710,XM_006524777,XP_006524840
ENSMUSG00000087194	8.93858	-0.999069	0.432425	-2.31039	0.0208666	0.114362	false	false	false	4.37986	2.6983	9.43935	3.79177	33.3222	0	1	230622	selection and upkeep of intraepithelial T cells 6	selection and upkeep of intraepithelial T cells 6	NM_001103199	NM_001103199,NM_001103200,NP_001096669,XM_006503003,XP_006503066
ENSMUSG00000070509	4391.68	-0.996437	0.276885	-3.59874	0.000319757	0.00403856	false	false	false	3565.2	2021.03	7925.62	3381.31	6550.84	2906.08	1	244058	repulsive guidance molecule family member A	repulsive guidance molecule family member A	NM_177740	NM_177740,NP_808408,XM_006540902,XP_006540965
ENSMUSG00000025321	502.819	-0.991174	0.348604	-2.84327	0.00446535	0.0348383	false	false	false	312.722	315.702	672.768	189.588	1128.41	397.724	1	320910	integrin beta 8	integrin beta 8	NM_177290	NM_177290,NP_796264,XM_006516016,XP_006516079
ENSMUSG00000038065	453.227	-0.990599	0.338708	-2.92464	0.00344853	0.0284029	false	false	false	251.404	213.166	725.114	287.227	920.905	321.55	1	68235	maturin, neural progenitor differentiation regulator homolog (Xenopus)	maturin, neural progenitor differentiation regulator homolog (Xenopus)	NM_001289740	NM_001289740,NM_001289741,NM_026629,NP_001276669,NP_001276670,NP_080905,XM_006506530,XP_006506593
ENSMUSG00000032015	1073.9	-0.98487	0.438625	-2.24536	0.0247452	0.130253	false	false	true	363.528	402.047	2084.38	487.242	2490.08	616.135	1	18988	POU domain, class 2, transcription factor 3	POU domain, class 2, transcription factor 3	NM_011139	NM_011139,NP_035269
ENSMUSG00000036295	156.51	-0.977201	0.2643	-3.69732	0.000217891	0.00291821	false	false	false	160.303	97.1389	284.039	89.1066	193.875	114.598	1	16981	leucine rich repeat protein 3, neuronal	leucine rich repeat protein 3, neuronal	NM_001271708	NM_001271708,NM_001271709,NM_010733,NP_001258637,NP_001258638,NP_034863
ENSMUSG00000028470	649.999	-0.976288	0.161191	-6.05673	1.38919e-09	5.51987e-08	false	false	false	909.258	457.363	788.615	382.969	908.788	453.001	1	68917	histidine triad nucleotide binding protein 2	histidine triad nucleotide binding protein 2	NM_026871	NM_026871,NP_081147,XM_006538222,XP_006538285
ENSMUSG00000037032	173.139	-0.971446	0.315038	-3.08359	0.00204522	0.0185422	false	false	false	121.76	102.536	290.904	91.9504	302.929	128.755	1	11785	amyloid beta (A4) precursor protein-binding, family B, member 1	amyloid beta (A4) precursor protein-binding, family B, member 1	NM_001253885	NM_001253885,NM_001253886,NM_001253887,NM_009685,NP_001240814,NP_001240815,NP_001240816,NP_033815,XM_006507230,XM_006507231,XM_006507232,XM_006507233,XM_006507234,XM_006507235,XM_006507236,XM_006507237,XP_006507293,XP_006507294,XP_006507295,XP_006507296,XP_006507297,XP_006507298,XP_006507299,XP_006507300
ENSMUSG00000035258	31.1994	-0.969721	0.431767	-2.24594	0.0247081	0.130096	false	false	false	11.3876	13.4915	46.3386	10.4274	83.3055	22.2456	1	320712	ABI gene family, member 3 (NESH) binding protein	ABI gene family, member 3 (NESH) binding protein	NM_001014399	NM_001014399,NM_001014422,NM_001014423,NM_001014424,NM_178790,NP_001014421,NP_001014422,NP_001014423,NP_001014424,NP_848905,XM_006522251,XM_006522252,XM_006522253,XM_006522254,XM_006522255,XM_006522256,XM_006522257,XM_006522258,XM_006522259,XM_006522260,XM_006522261,XM_006522262,XM_006522263,XM_006522264,XM_006522265,XM_006522266,XM_006522267,XM_006522268,XM_006522269,XM_006522270,XM_006522271,XM…
ENSMUSG00000004631	333.824	-0.969014	0.170115	-5.69624	1.22481e-08	4.26311e-07	false	false	false	480.908	205.071	423.913	240.777	433.189	219.085	1	20392	sarcoglycan, epsilon	sarcoglycan, epsilon	NM_001130188	NM_001130188,NM_001130189,NM_001130190,NM_001130191,NM_011360,NP_001123660,NP_001123661,NP_001123662,NP_001123663,NP_035490,XM_006505019,XM_006505020,XM_006505021,XM_006505022,XM_006505023,XM_006505024,XP_006505082,XP_006505083,XP_006505084,XP_006505085,XP_006505086,XP_006505087
ENSMUSG00000000031	3459.92	-0.968385	0.28841	-3.35767	0.000786028	0.00857659	false	false	false	2306.43	2112.77	6167.33	2150.88	5682.95	2339.15	0	NA	NA	NA	NA	NA
ENSMUSG00000038060	22.8323	-0.967868	0.397511	-2.43482	0.0148991	0.0888112	false	false	false	33.2869	10.7932	24.8856	7.58354	40.8954	19.5491	1	320256	deleted in lung and esophageal cancer 1	deleted in lung and esophageal cancer 1	NM_177117	NM_177117,NP_796091,XM_006512152,XM_006512153,XM_006512154,XM_006512155,XM_006512156,XM_006512157,XM_006512158,XM_006512159,XP_006512215,XP_006512216,XP_006512217,XP_006512218,XP_006512219,XP_006512220,XP_006512221,XP_006512222
ENSMUSG00000026989	11.3701	-0.96617	0.440235	-2.19467	0.0281874	0.142846	false	false	false	7.88374	4.04746	16.3043	3.79177	28.7783	7.41519	1	76747	death associated protein-like 1	death associated protein-like 1	NM_029723	NM_029723,NP_083999
ENSMUSG00000027938	111.675	-0.963543	0.305983	-3.14901	0.00163824	0.0155676	false	false	false	99.8607	47.2203	168.192	81.523	192.36	80.893	1	78284	cAMP responsive element binding protein 3-like 4	cAMP responsive element binding protein 3-like 4	NM_030080	NM_030080,NP_084356,XM_006502310,XM_006502311,XM_006502312,XM_006502313,XM_006502314,XM_006502315,XP_006502373,XP_006502374,XP_006502375,XP_006502376,XP_006502377,XP_006502378
ENSMUSG00000085626	7.75791	-0.95926	0.441669	-2.1719	0.0298632	0.148819	false	false	false	12.2636	4.04746	12.8718	4.73971	10.6025	2.02232	0	NA	NA	NA	NA	NA
ENSMUSG00000089773	16.7273	-0.957658	0.419671	-2.28193	0.0224937	0.120701	false	false	false	0	1.34915	15.4462	3.79177	75.7323	4.04465	1	639781	selection and upkeep of intraepithelial T cells 1	selection and upkeep of intraepithelial T cells 1	NM_001102662	NM_001102662,NP_001096132
ENSMUSG00000103921	16.7967	-0.956504	0.425085	-2.25015	0.0244397	0.128985	false	false	false	27.1551	4.04746	16.3043	6.6356	31.8076	14.8304	0	NA	NA	NA	NA	NA
ENSMUSG00000033209	1517.43	-0.955874	0.246065	-3.88463	0.000102485	0.00154936	false	false	false	1483.02	746.081	2477.4	947.942	2172	1278.11	1	209683	tetratricopeptide repeat domain 28	tetratricopeptide repeat domain 28	NM_001267622	NM_001267622,NM_024477,NP_001254551,XM_006534844,XM_006534845,XM_006534846,XP_006534907,XP_006534908,XP_006534909
ENSMUSG00000049214	112.315	-0.953175	0.420485	-2.26685	0.0233995	0.12452	false	false	false	44.6745	53.9661	99.5423	38.8656	349.883	86.9599	1	328505	selection and upkeep of intraepithelial T cells 7	selection and upkeep of intraepithelial T cells 7	NM_001142775	NM_001142775,NM_177818,NP_001136247,NP_808486,XM_006503172,XM_006503173,XM_006503174,XM_006503175,XP_006503235,XP_006503236,XP_006503237,XP_006503238,XR_376328
ENSMUSG00000030849	13202	-0.952646	0.147826	-6.44438	1.16074e-10	5.18578e-09	false	false	false	16262.4	8351.25	19887	8706.85	16421.8	9582.45	1	14183	fibroblast growth factor receptor 2	fibroblast growth factor receptor 2	NM_010207	NM_010207,NM_201601,NP_034337,NP_963895,XM_006507349,XM_006507350,XM_006507351,XM_006507352,XM_006507353,XM_006507354,XM_006507355,XM_006507356,XM_006507357,XM_006507358,XM_006507359,XP_006507412,XP_006507413,XP_006507414,XP_006507415,XP_006507416,XP_006507417,XP_006507418,XP_006507419,XP_006507420,XP_006507421,XP_006507422
ENSMUSG00000060969	3590.37	-0.949866	0.178898	-5.30953	1.09909e-07	3.21289e-06	false	false	false	3974.28	2329.99	5842.1	2342.37	4518.19	2535.32	1	16371	Iroquois related homeobox 1 (Drosophila)	Iroquois related homeobox 1 (Drosophila)	NM_010573	NM_010573,NP_034703
ENSMUSG00000055639	255.685	-0.949204	0.366221	-2.59189	0.00954503	0.063225	false	false	false	142.783	128.169	282.322	143.139	648.269	189.424	1	13134	dachshund 1 (Drosophila)	dachshund 1 (Drosophila)	NM_001038610	NM_001038610,NM_007826,NP_001033699,NP_031852,XM_006518509,XP_006518572
ENSMUSG00000029026	584.817	-0.945776	0.205809	-4.5954	4.31929e-06	9.1804e-05	false	false	false	757.715	281.973	775.743	438.897	810.336	444.237	1	22062	transformation related protein 73	transformation related protein 73	NM_001126330	NM_001126330,NM_001126331,NM_011642,NP_001119802,NP_001119803,NP_035772,XM_006538720,XM_006538721,XM_006538722,XM_006538723,XP_006538783,XP_006538784,XP_006538785,XP_006538786
ENSMUSG00000031209	647.547	-0.94392	0.190558	-4.95346	7.29068e-07	1.85995e-05	false	false	false	758.591	354.827	928.489	433.21	901.214	508.952	1	15203	hephaestin	hephaestin	NM_001159627	NM_001159627,NM_001159628,NM_010417,NM_181273,NP_001153099,NP_001153100,NP_034547,NP_851790,XM_006527837,XM_006527838,XP_006527900,XP_006527901
ENSMUSG00000048251	10165.6	-0.940205	0.215184	-4.36931	1.24637e-05	0.000241216	false	false	false	9853.8	5569.3	15978.2	7255.55	14860.2	7476.53	1	58208	B cell leukemia/lymphoma 11B	B cell leukemia/lymphoma 11B	NM_001079883	NM_001079883,NM_001286343,NM_021399,NP_001073352,NP_001273272,NP_067374,XM_006516110,XM_006516111,XM_006516112,XM_006516113,XM_006516114,XM_006516115,XM_006516116,XP_006516173,XP_006516174,XP_006516175,XP_006516176,XP_006516177,XP_006516178,XP_006516179
ENSMUSG00000068735	7163.46	-0.937165	0.25718	-3.644	0.000268432	0.00348089	false	false	false	6139.68	3672.39	12306.3	4660.08	10423.8	5778.45	1	277414	transformation related protein 53 inducible protein 11	transformation related protein 53 inducible protein 11	NM_001025246	NM_001025246,NP_001020417,XM_006499679,XM_006499680,XM_006499681,XM_006499682,XM_006499683,XM_006499684,XM_006499685,XP_006499742,XP_006499743,XP_006499744,XP_006499745,XP_006499746,XP_006499747,XP_006499748
ENSMUSG00000021223	1556.97	-0.936446	0.214459	-4.36654	1.2623e-05	0.000243773	false	false	false	1695	790.603	2411.33	1077.81	2122.02	1245.08	1	170721	papilin, proteoglycan-like sulfated glycoprotein	papilin, proteoglycan-like sulfated glycoprotein	NM_001205343	NM_001205343,NM_130887,NP_001192272,NP_570957,XM_006515503,XM_006515504,XM_006515505,XP_006515566,XP_006515567,XP_006515568
ENSMUSG00000097908	1079	-0.934365	0.20002	-4.67136	2.99219e-06	6.61005e-05	false	false	false	1511.93	534.264	1460.53	843.669	1332.89	790.729	1	66752	RIKEN cDNA 4933404O12 gene	RIKEN cDNA 4933404O12 gene	NR_015555	NR_015555
ENSMUSG00000071604	586.363	-0.933718	0.214721	-4.34851	1.37064e-05	0.000262158	false	false	false	680.63	306.258	721.681	463.544	943.625	402.443	1	381217	family with sequence similarity 189, member A2	family with sequence similarity 189, member A2	NM_001114174	NM_001114174,NP_001107646,XM_006527156,XM_006527157,XP_006527219,XP_006527220,XR_386486
ENSMUSG00000036856	21253.4	-0.933551	0.193162	-4.83299	1.34498e-06	3.17006e-05	false	false	false	25665.1	13796.4	36123.5	14909.2	22877.2	14148.9	1	22417	wingless-type MMTV integration site family, member 4	wingless-type MMTV integration site family, member 4	NM_009523	NM_009523,NP_033549
ENSMUSG00000034245	471.852	-0.933247	0.221721	-4.20911	2.56373e-05	0.000463965	false	false	false	452.001	288.719	737.128	309.029	699.767	344.469	1	232232	histone deacetylase 11	histone deacetylase 11	NM_144919	NM_144919,NP_659168,XM_006505995,XM_006505996,XM_006505997,XP_006506058,XP_006506059,XP_006506060
ENSMUSG00000033361	554.549	-0.930601	0.306625	-3.03498	NA	NA	false	false	false	406.451	233.403	924.198	408.563	929.993	424.688	1	208748	proline rich Gla (G-carboxyglutamic acid) 3 (transmembrane)	proline rich Gla (G-carboxyglutamic acid) 3 (transmembrane)	NM_001081135	NM_001081135,NP_001074604,XM_006527923,XM_006527924,XM_006527925,XM_006527926,XM_006527927,XP_006527986,XP_006527987,XP_006527988,XP_006527989,XP_006527990
ENSMUSG00000024731	930.853	-0.92756	0.169861	-5.4607	4.74256e-08	1.4711e-06	false	false	false	1043.28	569.342	1285.47	663.56	1366.21	657.255	1	69826	membrane-spanning 4-domains, subfamily A, member 10	membrane-spanning 4-domains, subfamily A, member 10	NM_023529	NM_023529,NP_076018,XM_006527327,XM_006527328,XM_006527329,XM_006527330,XP_006527390,XP_006527391,XP_006527392,XP_006527393
ENSMUSG00000064247	435.486	-0.923687	0.292911	-3.15348	0.00161337	0.0153883	false	false	false	324.985	250.942	670.194	357.374	769.44	239.982	1	403178	phosphatidylinositol-specific phospholipase C, X domain containing 1	phosphatidylinositol-specific phospholipase C, X domain containing 1	NM_001281812	NM_001281812,NM_207279,NP_001268741,NP_997162,XM_006535058,XM_006535059,XM_006535060,XM_006535061,XM_006535062,XM_006535063,XM_006535064,XP_006535121,XP_006535122,XP_006535123,XP_006535124,XP_006535125,XP_006535126,XP_006535127
ENSMUSG00000038775	788.741	-0.919494	0.225841	-4.07141	4.67289e-05	0.000789512	false	false	false	728.808	462.759	1191.07	545.067	1228.38	576.362	1	22351	villin-like	villin-like	NM_001164567	NM_001164567,NM_011700,NP_001158039,NP_035830,XM_006512059,XM_006512060,XM_006512061,XM_006512062,XM_006512063,XM_006512064,XM_006512065,XM_006512066,XM_006512067,XP_006512122,XP_006512123,XP_006512124,XP_006512125,XP_006512126,XP_006512127,XP_006512128,XP_006512129,XP_006512130
ENSMUSG00000028399	616.585	-0.918716	0.229685	-3.99989	6.33731e-05	0.00102047	false	false	false	951.305	361.573	681.35	334.624	830.026	540.635	1	19266	protein tyrosine phosphatase, receptor type, D	protein tyrosine phosphatase, receptor type, D	NM_001014288	NM_001014288,NM_011211,NP_035341,XM_006537680,XM_006537681,XM_006537682,XM_006537683,XM_006537684,XM_006537685,XM_006537686,XM_006537687,XM_006537688,XM_006537689,XM_006537690,XM_006537691,XM_006537692,XM_006537693,XM_006537694,XM_006537695,XM_006537696,XM_006537697,XM_006537698,XM_006537699,XM_006537700,XM_006537701,XM_006537702,XM_006537703,XP_006537743,XP_006537744,XP_006537745,XP_006537746,XP…
ENSMUSG00000061815	9.87145	-0.918301	0.440916	-2.08271	0.0372776	0.175769	false	false	false	7.00777	6.74576	19.7368	2.84383	18.1758	4.71876	1	435626	RUN and FYVE domain containing 4	RUN and FYVE domain containing 4	NM_001034060	NM_001034060,NM_001170641,NP_001029232,NP_001164112,XM_006496129,XM_006496130,XM_006496131,XM_006496132,XM_006496133,XM_006496134,XP_006496192,XP_006496193,XP_006496194,XP_006496195,XP_006496196,XP_006496197
ENSMUSG00000031952	50.3414	-0.917798	0.33756	-2.71892	0.00654961	0.0472822	false	false	false	49.9304	18.8881	74.6567	38.8656	83.3055	36.4018	1	56773	carbohydrate (N-acetylglucosamine 6-O) sulfotransferase 5	carbohydrate (N-acetylglucosamine 6-O) sulfotransferase 5	NM_019950	NM_019950,NP_064334
ENSMUSG00000033460	970.346	-0.915449	0.176241	-5.1943	2.0549e-07	5.75758e-06	false	false	false	1085.33	608.468	1288.9	636.069	1469.21	734.104	1	78248	armadillo repeat containing, X-linked 1	armadillo repeat containing, X-linked 1	NM_001166377	NM_001166377,NM_001166378,NM_001166379,NM_001166380,NM_030066,NP_001159849,NP_001159850,NP_001159851,NP_001159852,NP_084342,XM_006528623,XM_006528624,XM_006528625,XM_006528626,XM_006528627,XP_006528686,XP_006528687,XP_006528688,XP_006528689,XP_006528690
ENSMUSG00000063568	22.949	-0.91152	0.409501	-2.22593	0.0260192	0.134576	false	false	false	20.1473	5.39661	41.1899	14.2191	37.8662	18.875	1	231986	JAZF zinc finger 1	JAZF zinc finger 1	NM_001168277	NM_001168277,NM_173406,NP_001161749,NP_775582,XM_006505943,XM_006505944,XP_006506006,XP_006506007
ENSMUSG00000022018	41.0643	-0.90927	0.377357	-2.40957	0.0159712	0.0934039	false	false	false	29.783	28.3322	88.3867	19.9068	53.0126	26.9643	1	66214	regulator of cell cycle	regulator of cell cycle	NM_025427	NM_025427,NP_079703,XM_006519373,XP_006519436
ENSMUSG00000051323	739.555	-0.909044	0.247529	-3.67247	0.000240217	0.00315604	false	false	false	734.94	433.078	1321.51	434.158	898.185	615.461	1	279653	protocadherin 19	protocadherin 19	NM_001105245	NM_001105245,NM_001105246,NP_001098715,NP_001098716,XM_006528556,XM_006528557,XM_006528558,XM_006528559,XP_006528619,XP_006528620,XP_006528621,XP_006528622
ENSMUSG00000038332	1598.34	-0.907668	0.241072	-3.76514	0.000166457	0.00233014	false	false	false	1374.4	906.63	2524.6	1124.26	2476.45	1183.73	1	140742	sestrin 1	sestrin 1	NM_001013370	NM_001013370,NM_001162908,NP_001013388,NP_001156380
ENSMUSG00000014773	4273.19	-0.907167	0.206402	-4.39514	1.10701e-05	0.000216814	false	false	false	4798.57	2267.92	6579.23	2865.63	5567.84	3559.96	1	13388	delta-like 1 (Drosophila)	delta-like 1 (Drosophila)	NM_007865	NM_007865,NP_031891,XM_006523586,XM_006523587,XP_006523649,XP_006523650
ENSMUSG00000008193	11.5945	-0.90527	0.441194	-2.05186	0.0401828	0.18538	false	false	false	3.50388	6.74576	31.7505	5.68765	21.205	0.674108	1	272382	Spi-B transcription factor (Spi-1/PU.1 related)	Spi-B transcription factor (Spi-1/PU.1 related)	NM_019866	NM_019866,NP_063919,XM_006540932,XM_006540933,XM_006540934,XM_006540935,XM_006540936,XM_006540937,XM_006540938,XM_006540939,XM_006540940,XM_006540941,XM_006540942,XP_006540995,XP_006540996,XP_006540997,XP_006540998,XP_006540999,XP_006541000,XP_006541001,XP_006541002,XP_006541003,XP_006541004,XP_006541005
ENSMUSG00000078598	18.834	-0.905035	0.438169	-2.06549	0.0388763	0.180864	false	false	false	3.50388	14.8407	18.8787	1.89588	71.1884	2.69643	1	242627	selection and upkeep of intraepithelial T cells 5	selection and upkeep of intraepithelial T cells 5	NM_001167876	NM_001167876,NM_001167878,NP_001161348,NP_001161350,XM_006503095,XM_006503096,XP_006503158,XP_006503159
ENSMUSG00000056445	45.6724	-0.90418	0.327944	-2.75712	0.00583129	0.0433306	false	false	false	83.2173	29.6813	49.7711	24.6465	53.0126	33.7054	0	NA	NA	NA	NA	NA
ENSMUSG00000026610	12.9875	-0.902333	0.436077	-2.06921	0.0385267	0.179818	false	false	false	29.783	9.44406	17.1625	2.84383	10.6025	8.0893	1	26381	estrogen-related receptor gamma	estrogen-related receptor gamma	NM_001243792	NM_001243792,NM_011935,NP_001230721,NP_036065,XM_006497163,XM_006497164,XM_006497165,XM_006497166,XM_006497167,XM_006497168,XM_006497169,XM_006497170,XM_006497171,XP_006497226,XP_006497227,XP_006497228,XP_006497229,XP_006497230,XP_006497231,XP_006497232,XP_006497233,XP_006497234
ENSMUSG00000094733	110.203	-0.901254	0.375834	-2.39801	0.0164843	0.0956261	false	false	false	83.2173	41.8237	105.549	94.7942	271.122	64.7144	1	408196	predicted gene 5416	predicted gene 5416	NM_001082542	NM_001082542,NP_001076011
ENSMUSG00000068874	59.4198	-0.900332	0.319731	-2.8159	0.00486404	0.037237	false	false	false	68.3257	21.5864	84.9542	46.4492	89.3641	45.8393	1	20341	selenium binding protein 1	selenium binding protein 1	NM_009150	NM_009150,NP_033176
ENSMUSG00000025815	243.293	-0.899977	0.216458	-4.15775	3.21397e-05	0.000565911	false	false	false	366.156	143.01	307.208	148.827	292.327	202.232	1	209692	dehydrogenase E1 and transketolase domain containing 1	dehydrogenase E1 and transketolase domain containing 1	NM_001081131	NM_001081131,NP_001074600,XM_006497447,XM_006497448,XP_006497510,XP_006497511,XR_373936
ENSMUSG00000026489	237.828	-0.896994	0.305199	-2.93904	NA	NA	false	false	false	169.938	133.566	399.027	139.348	392.293	192.795	1	67426	aarF domain containing kinase 3	aarF domain containing kinase 3	NM_001163290	NM_001163290,NM_023341,NP_001156762,NP_075830,XM_006496960,XM_006496961,XM_006496962,XM_006496963,XP_006497023,XP_006497024,XP_006497025,XP_006497026
ENSMUSG00000032411	3540.58	-0.896865	0.160066	-5.60311	2.10541e-08	6.98948e-07	false	false	false	4029.47	2196.42	4788.33	2425.78	5110.42	2693.06	1	211586	transcription factor Dp 2	transcription factor Dp 2	NM_001184706	NM_001184706,NM_001184708,NM_001184709,NM_001184710,NM_001184711,NM_178667,NP_001171635,NP_001171637,NP_001171638,NP_001171639,NP_001171640,NP_848782,XM_006510961,XM_006510962,XM_006510963,XM_006510964,XM_006510965,XM_006510966,XM_006510967,XM_006510968,XM_006510969,XM_006510970,XM_006510971,XM_006510972,XM_006510973,XM_006510974,XM_006510975,XM_006510976,XM_006510977,XM_006510978,XM_006510979,XM…
ENSMUSG00000018909	361.955	-0.895934	0.218386	-4.10252	4.08673e-05	0.000698361	false	false	false	356.52	236.102	565.503	271.111	511.95	230.545	1	109689	arrestin, beta 1	arrestin, beta 1	NM_177231	NM_177231,NM_178220,NP_796205,NP_835738,XM_006507198,XM_006507199,XM_006507200,XP_006507261,XP_006507262,XP_006507263,XR_378207,XR_378208
ENSMUSG00000031273	659.87	-0.895331	0.2369	-3.77936	0.000157231	0.00222352	false	false	false	636.831	356.176	981.693	553.598	1004.21	426.71	1	94216	collagen, type IV, alpha 6	collagen, type IV, alpha 6	NM_053185	NM_053185,NP_444415
ENSMUSG00000017314	871.187	-0.894059	0.266303	-3.3573	0.000787079	0.00858284	false	false	false	812.901	391.254	1450.23	732.759	1217.78	622.202	1	50997	membrane protein, palmitoylated 2 (MAGUK p55 subfamily member 2)	membrane protein, palmitoylated 2 (MAGUK p55 subfamily member 2)	NM_016695	NM_016695,NP_057904,XM_006533683,XM_006533684,XM_006533685,XM_006533686,XM_006533687,XP_006533746,XP_006533747,XP_006533748,XP_006533749,XP_006533750
ENSMUSG00000092192	9.55413	-0.894006	0.443743	-2.01469	0.0439367	0.197953	false	false	false	24.5272	2.6983	7.72311	2.84383	12.1172	7.41519	1	67685	dyslexia susceptibility 1 candidate 1 homolog (human)	dyslexia susceptibility 1 candidate 1 homolog (human)	NM_001163725	NM_001163725,NM_026314,NP_001157197,NP_080590,XM_006511381,XM_006511382,XP_006511444,XP_006511445
ENSMUSG00000082262	13.3807	-0.892325	0.428699	-2.08147	0.0373908	0.176118	false	false	false	16.6435	12.1424	27.4599	5.68765	13.6318	4.71876	0	NA	NA	NA	NA	NA
ENSMUSG00000034463	1066.56	-0.892028	0.248164	-3.59451	0.000325003	0.00409044	false	false	false	984.591	541.01	1633.01	719.488	1626.73	894.541	1	219151	scavenger receptor class A, member 3	scavenger receptor class A, member 3	NM_172604	NM_172604,NP_766192
ENSMUSG00000092278	9.05904	-0.891256	0.444343	-2.00578	0.0448796	0.200896	false	false	false	15.7675	0	10.2975	7.58354	16.6611	4.04465	0	NA	NA	NA	NA	NA
ENSMUSG00000054034	18.8585	-0.887858	0.402397	-2.20643	0.0273542	0.140046	false	false	false	17.5194	8.09491	26.6018	10.4274	36.3515	14.1563	1	331532	transcription elongation factor A (SII)-like 5	transcription elongation factor A (SII)-like 5	NM_177919	NM_177919,NP_808587,XM_006528576,XP_006528639
ENSMUSG00000031431	7095.45	-0.886035	0.187071	-4.73635	2.17604e-06	4.92833e-05	false	false	false	8149.16	3946.27	10822.6	5492.38	8943.99	5218.27	1	14605	TSC22 domain family, member 3	TSC22 domain family, member 3	NM_001077364	NM_001077364,NM_010286,NP_001070832,NP_034416,NR_122039,XM_006528499,XM_006528500,XM_006528501,XM_006528502,XM_006528503,XM_006528504,XM_006528505,XP_006528562,XP_006528563,XP_006528564,XP_006528565,XP_006528566,XP_006528567,XP_006528568,XR_387060
ENSMUSG00000055322	1373.92	-0.884036	0.261605	-3.37928	0.000726756	0.00804223	false	false	false	1299.07	1219.63	1916.19	914.764	2250.76	643.099	1	21961	tensin 1	tensin 1	NM_001289895	NM_001289895,NM_027884,NM_177169,NP_001276824,NP_082160,XM_006495863,XM_006495864,XM_006495865,XM_006495866,XM_006495867,XM_006495868,XM_006495869,XM_006495870,XM_006495871,XM_006495872,XM_006495873,XM_006495874,XM_006495875,XM_006495876,XM_006495877,XM_006495878,XM_006495879,XM_006495880,XM_006495881,XM_006495882,XM_006495883,XM_006495884,XP_006495926,XP_006495927,XP_006495928,XP_006495929,XP_00…
ENSMUSG00000053161	3.9998	-0.879687	0.425867	-2.06564	0.0388626	NA	false	true	false	5.25583	1.34915	9.43935	1.89588	6.05858	0	1	71227	dynein assembly factor with WDR repeat domains 1	dynein assembly factor with WDR repeat domains 1	NM_027725	NM_027725,NP_082001,NR_027636,XM_006496547,XM_006496548,XM_006496549,XM_006496550,XP_006496610,XP_006496611,XP_006496612,XP_006496613,XR_373545
ENSMUSG00000026870	40.796	-0.879624	0.330748	-2.6595	0.0078257	0.0545824	false	false	false	52.5583	26.983	44.6224	32.23	68.1591	20.2232	1	77996	cutA divalent cation tolerance homolog-like	cutA divalent cation tolerance homolog-like	NM_030021	NM_030021,NP_084297,XM_006498440,XP_006498503
ENSMUSG00000037005	11.0459	-0.877602	0.443477	-1.97891	0.0478262	0.21022	false	false	false	7.00777	9.44406	24.8856	4.73971	18.1758	2.02232	1	170745	X-prolyl aminopeptidase (aminopeptidase P) 2, membrane-bound	X-prolyl aminopeptidase (aminopeptidase P) 2, membrane-bound	NM_001289729	NM_001289729,NM_133213,NP_001276658,NP_573476,XM_006541431,XM_006541432,XP_006541494,XP_006541495
ENSMUSG00000044927	482.377	-0.877127	0.23208	-3.77942	0.000157193	0.00222352	false	false	false	454.629	279.274	751.716	325.144	701.281	382.219	1	243529	H1 histone family, member X	H1 histone family, member X	NM_198622	NM_198622,NP_941024
ENSMUSG00000029919	2874.56	-0.874405	0.433139	-2.01877	0.0435116	0.19662	false	false	true	1355.13	1405.82	3379.29	1163.13	7861.01	2082.99	1	54486	hematopoietic prostaglandin D synthase	hematopoietic prostaglandin D synthase	NM_019455	NM_019455,NP_062328,XM_006506398,XM_006506399,XP_006506461,XP_006506462
ENSMUSG00000087304	6.81777	-0.874377	0.444353	-1.96775	0.0490964	0.213881	false	false	false	10.5117	4.04746	7.72311	0.947942	13.6318	4.04465	0	NA	NA	NA	NA	NA
ENSMUSG00000097440	6.01253	-0.873487	0.443752	-1.96841	0.0490208	0.213881	false	false	false	4.37986	2.6983	12.0137	2.84383	12.1172	2.02232	0	NA	NA	NA	NA	NA
ENSMUSG00000074622	3847.87	-0.873261	0.341971	-2.55361	0.0106613	0.0689013	false	false	false	1963.05	1721.52	6814.35	2526.27	6849.23	3212.8	1	16658	v-maf musculoaponeurotic fibrosarcoma oncogene family, protein B (avian)	v-maf musculoaponeurotic fibrosarcoma oncogene family, protein B (avian)	NM_010658	NM_010658,NP_034788
ENSMUSG00000052852	350.392	-0.873228	0.207615	-4.206	2.59932e-05	0.000469656	false	false	false	430.102	245.546	492.563	187.693	455.908	290.541	1	52250	receptor accessory protein 1	receptor accessory protein 1	NM_178608	NM_178608,NP_848723
ENSMUSG00000000861	1653.89	-0.872537	0.228066	-3.82582	0.00013034	0.00190627	false	false	false	1476.89	986.23	2395.02	1186.82	2652.15	1226.2	1	14025	B cell CLL/lymphoma 11A (zinc finger protein)	B cell CLL/lymphoma 11A (zinc finger protein)	NM_001159289	NM_001159289,NM_001159290,NM_001242934,NM_016707,NP_001152761,NP_001152762,NP_001229863,NP_057916,XM_006514504,XM_006514505,XM_006514506,XM_006514507,XP_006514567,XP_006514568,XP_006514569,XP_006514570
ENSMUSG00000037994	9.63185	-0.868111	0.442856	-1.96025	0.0499661	0.216187	false	false	false	3.50388	1.34915	21.4531	7.58354	21.205	2.69643	1	97086	solute carrier family 9, subfamily B (NHA2, cation proton antiporter 2), member 2	solute carrier family 9, subfamily B (NHA2, cation proton antiporter 2), member 2	NM_178877	NM_178877,NP_849208,XM_006502398,XM_006502399,XM_006502400,XM_006502401,XM_006502402,XP_006502461,XP_006502462,XP_006502463,XP_006502464,XP_006502465
ENSMUSG00000039126	460.919	-0.867336	0.171432	-5.05935	4.2069e-07	1.12602e-05	false	false	false	571.133	280.624	652.173	324.196	580.109	357.277	1	353211	prune homolog 2 (Drosophila)	prune homolog 2 (Drosophila)	NM_181348	NM_181348,NP_851993,XM_006527144,XM_006527145,XM_006527146,XM_006527147,XM_006527148,XM_006527149,XM_006527150,XM_006527151,XM_006527152,XM_006527153,XM_006527154,XM_006527155,XP_006527207,XP_006527208,XP_006527209,XP_006527210,XP_006527211,XP_006527212,XP_006527213,XP_006527214,XP_006527215,XP_006527216,XP_006527217,XP_006527218,XR_386484,XR_386485
ENSMUSG00000085833	120.234	-0.867238	0.243704	-3.55858	0.000372868	0.00458679	false	false	false	182.202	79.6	170.766	78.6792	121.172	88.9823	1	100503595	predicted gene 13003	predicted gene 13003	NR_040443	NR_040443
ENSMUSG00000093394	14.4465	-0.865133	0.409075	-2.11485	0.0344425	0.166064	false	false	false	22.7752	6.74576	17.1625	11.3753	21.205	7.41519	0	NA	NA	NA	NA	NA
ENSMUSG00000078134	16.0493	-0.863241	0.440722	-1.9587	0.0501481	0.216765	false	false	false	44.6745	9.44406	8.58123	11.3753	18.1758	4.04465	0	NA	NA	NA	NA	NA
ENSMUSG00000082474	39.549	-0.861868	0.393313	-2.1913	0.0284297	0.143628	false	false	false	53.4342	37.7763	29.1762	14.2191	81.7909	20.8973	0	NA	NA	NA	NA	NA
ENSMUSG00000069117	7425.14	-0.857209	0.278296	-3.08021	0.00206856	0.018716	false	false	false	14150.4	5654.3	5462.81	5062.96	9834.6	4385.75	0	NA	NA	NA	NA	NA
ENSMUSG00000048489	227.416	-0.855493	0.306119	-2.79464	0.00519573	0.0393902	false	false	false	204.977	140.312	410.183	214.235	292.327	102.464	1	213393	RIKEN cDNA 8430408G22 gene	RIKEN cDNA 8430408G22 gene	NM_001166580	NM_001166580,NM_145980,NP_001160052,NP_666092
ENSMUSG00000000409	54.3698	-0.853048	0.318272	-2.68025	0.0073567	0.0519977	false	false	false	56.9381	25.6339	79.8054	48.3451	81.7909	33.7054	1	16818	lymphocyte protein tyrosine kinase	lymphocyte protein tyrosine kinase	NM_001162432	NM_001162432,NM_001162433,NM_010693,NP_001155904,NP_001155905,NP_034823,XM_006502818,XM_006502819,XM_006536954,XM_006536955,XM_006536956,XM_006536957,XP_006502881,XP_006502882,XP_006537017,XP_006537018,XP_006537019,XP_006537020
ENSMUSG00000025739	35.4463	-0.851603	0.365546	-2.32967	0.0198235	0.110037	false	false	false	48.1784	36.4271	54.0617	18.9588	40.8954	14.1563	1	64337	guanine nucleotide binding protein (G protein), gamma 13	guanine nucleotide binding protein (G protein), gamma 13	NM_022422	NM_022422,NP_071867,XM_006524779,XP_006524842
ENSMUSG00000000247	874.982	-0.851086	0.265563	-3.20484	0.00135139	0.0132846	false	false	false	742.823	492.44	1627	622.798	1086	678.827	1	16870	LIM homeobox protein 2	LIM homeobox protein 2	NM_001290646	NM_001290646,NM_010710,NP_001277575,NP_034840,XM_006497733,XM_006497734,XM_006497735,XM_006497736,XM_006497737,XM_006497738,XM_006497739,XP_006497796,XP_006497797,XP_006497798,XP_006497799,XP_006497800,XP_006497801,XP_006497802
ENSMUSG00000031712	84.5916	-0.848818	0.244799	-3.4674	0.000525514	0.00608298	false	false	false	97.2328	58.0135	117.563	55.9286	118.142	60.6697	1	16168	interleukin 15	interleukin 15	NM_001254747	NM_001254747,NM_008357,NP_001241676,NP_032383,XM_006530705,XM_006530706,XM_006530707,XM_006530708,XM_006530709,XM_006530710,XM_006530711,XM_006530712,XM_006530713,XM_006530714,XM_006530715,XP_006530768,XP_006530769,XP_006530770,XP_006530771,XP_006530772,XP_006530773,XP_006530774,XP_006530775,XP_006530776,XP_006530777,XP_006530778
ENSMUSG00000092389	19.1201	-0.848005	0.437993	-1.93612	0.0528532	0.225099	false	false	false	57.8141	8.09491	17.1625	10.4274	9.08788	12.1339	0	NA	NA	NA	NA	NA
ENSMUSG00000002769	99.6411	-0.847763	0.260257	-3.25741	0.00112435	0.011459	false	false	false	138.403	47.2203	127.002	79.6271	128.745	76.8483	1	14711	glycine N-methyltransferase	glycine N-methyltransferase	NM_010321	NM_010321,NP_034451,XM_006523662,XP_006523725
ENSMUSG00000080907	6.65403	-0.847447	0.440236	-1.92499	0.0542311	0.228651	false	false	false	6.1318	0	12.8718	1.89588	13.6318	5.39286	1	74654	RIKEN cDNA 4930455H04 gene	RIKEN cDNA 4930455H04 gene	NR_040596	NR_040596
ENSMUSG00000048402	1197.13	-0.845815	0.210092	-4.02593	5.67496e-05	0.000934527	false	false	false	1358.63	639.498	1826.09	855.992	1493.44	1009.14	1	14633	GLI-Kruppel family member GLI2	GLI-Kruppel family member GLI2	NM_001081125	NM_001081125,NP_001074594,XM_006529140,XM_006529141,XP_006529203,XP_006529204
ENSMUSG00000086127	3.9478	-0.84336	0.414292	-2.03566	0.0417841	NA	false	true	false	1.75194	0	6.00686	0.947942	13.6318	1.34822	0	NA	NA	NA	NA	NA
ENSMUSG00000019817	16525	-0.84064	0.246646	-3.40829	0.000653721	0.00733476	false	false	false	13461.9	10906.5	25139.6	10042.5	26233.7	13365.5	1	22634	pleiomorphic adenoma gene-like 1	pleiomorphic adenoma gene-like 1	NM_009538	NM_009538,NP_033564
ENSMUSG00000079604	490.295	-0.840345	0.325041	-2.58535	0.00972806	0.0642102	false	false	false	295.202	283.322	635.869	355.478	1031.47	340.425	1	100040710	predicted gene 13219	predicted gene 13219	XR_373987	XR_373987,XR_373988,XR_373989,XR_373990,XR_373991,XR_399500,XR_399501,XR_399502,XR_399503,XR_399504
ENSMUSG00000098874	16.9677	-0.840114	0.420369	-1.99852	0.0456606	0.20354	false	false	false	36.7908	12.1424	24.0274	9.47942	10.6025	8.7634	0	NA	NA	NA	NA	NA
ENSMUSG00000022199	221.107	-0.839993	0.26107	-3.2175	0.00129313	0.0128597	false	false	false	210.233	122.773	355.263	140.295	305.959	192.121	1	59049	solute carrier family 22 (organic cation transporter), member 17	solute carrier family 22 (organic cation transporter), member 17	NM_021551	NM_021551,NP_067526,XM_006519337,XM_006519338,XM_006519339,XP_006519400,XP_006519401,XP_006519402,XR_383198
ENSMUSG00000097613	4.73899	-0.83861	0.419029	-2.00132	0.045358	NA	false	true	false	11.3876	0	12.0137	2.84383	1.51465	0.674108	1	100504312	predicted gene, 17597	predicted gene, 17597	XR_105750	XR_105750,XR_384269,XR_384270,XR_396545,XR_396546,XR_396547
ENSMUSG00000044254	20.7163	-0.838403	0.392986	-2.13342	0.0328905	0.160476	false	false	false	17.5194	12.1424	29.1762	13.2712	39.3808	12.8081	1	100102	proprotein convertase subtilisin/kexin type 9	proprotein convertase subtilisin/kexin type 9	NM_153565	NM_153565,NP_705793
ENSMUSG00000059013	77.8753	-0.838029	0.337544	-2.48273	0.0130381	0.0801661	false	false	false	60.442	41.8237	120.995	71.0957	131.774	41.1206	1	27387	SH2 domain containing 3C	SH2 domain containing 3C	NM_001252547	NM_001252547,NM_013781,NP_001239476,NP_038809,NR_045535,XM_006498095,XM_006498096,XP_006498158,XP_006498159
ENSMUSG00000047990	4.2219	-0.835772	0.424648	-1.96815	0.0490506	NA	false	true	false	5.25583	0	12.0137	2.84383	4.54394	0.674108	1	244911	C2 calcium-dependent domain containing 4A	C2 calcium-dependent domain containing 4A	NM_001163143	NM_001163143,NP_001156615
ENSMUSG00000030796	813.183	-0.834738	0.185144	-4.5086	6.52574e-06	0.000133793	false	false	false	944.297	495.139	1241.7	585.828	972.403	639.729	1	21677	TEA domain family member 2	TEA domain family member 2	NM_001285498	NM_001285498,NM_001285500,NM_011565,NP_001272427,NP_001272429,NP_035695,XM_006540776,XM_006540777,XP_006540839,XP_006540840,XR_391332
ENSMUSG00000083382	29.9774	-0.833719	0.442659	-1.88344	0.0596414	0.244501	false	false	false	100.737	5.39661	15.4462	15.1671	18.1758	24.942	0	NA	NA	NA	NA	NA
ENSMUSG00000026630	9.09509	-0.833584	0.433974	-1.92081	0.0547551	0.22982	false	false	false	13.1396	5.39661	11.1556	5.68765	15.1465	4.04465	1	381319	basic leucine zipper transcription factor, ATF-like 3	basic leucine zipper transcription factor, ATF-like 3	NM_030060	NM_030060,NP_084336,XM_006497182,XP_006497245
ENSMUSG00000051037	42.7746	-0.831121	0.358579	-2.31782	0.020459	0.112747	false	false	false	42.9226	28.3322	56.6361	16.115	74.2177	38.4242	1	218311	zinc finger protein 455	zinc finger protein 455	NM_001048204	NM_001048204,NM_183156,NP_001041669
ENSMUSG00000042078	21.3556	-0.831069	0.400933	-2.07284	0.0381874	0.178978	false	false	false	19.2714	14.8407	42.048	8.53148	27.2636	16.1786	1	68666	SV2 related protein	SV2 related protein	NM_026805	NM_026805,NP_081081,XM_006530455,XP_006530518
ENSMUSG00000034768	108.174	-0.830864	0.243897	-3.40662	0.000657734	0.00737123	false	false	false	120.008	63.4101	146.739	87.2107	157.523	74.1519	1	217217	ankyrin repeat and SOCS box-containing 16	ankyrin repeat and SOCS box-containing 16	NM_148953	NM_148953,NP_683755
ENSMUSG00000085665	189.528	-0.829288	0.237173	-3.49655	0.000471308	0.00557622	false	false	false	308.342	117.376	241.991	145.983	189.331	134.148	0	NA	NA	NA	NA	NA
ENSMUSG00000006576	231.369	-0.82611	0.189732	-4.35408	1.33626e-05	0.000256676	false	false	false	323.233	141.661	284.039	172.525	290.812	175.942	1	20536	solute carrier family 4 (anion exchanger), member 3	solute carrier family 4 (anion exchanger), member 3	NM_009208	NM_009208,NP_033234,XM_006496449,XM_006496450,XM_006496451,XM_006496452,XM_006496453,XM_006496454,XM_006496455,XM_006496456,XM_006496457,XM_006496458,XP_006496512,XP_006496513,XP_006496514,XP_006496515,XP_006496516,XP_006496517,XP_006496518,XP_006496519,XP_006496520,XP_006496521
ENSMUSG00000103149	7.91244	-0.825781	0.44337	-1.86251	0.0625314	0.252451	false	false	false	17.5194	2.6983	12.0137	3.79177	6.05858	5.39286	0	NA	NA	NA	NA	NA
ENSMUSG00000059991	50.2689	-0.824525	0.331535	-2.48699	0.0128829	0.0795928	false	false	false	43.7986	39.1254	88.3867	28.4383	68.1591	33.7054	1	53324	neuronal pentraxin 2	neuronal pentraxin 2	NM_016789	NM_016789,NP_058069
ENSMUSG00000037169	82.5046	-0.824054	0.312267	-2.63894	0.00831649	0.0571182	false	false	false	133.148	44.522	115.847	44.5533	78.7616	78.1965	1	18109	v-myc myelocytomatosis viral related oncogene, neuroblastoma derived (avian)	v-myc myelocytomatosis viral related oncogene, neuroblastoma derived (avian)	NM_008709	NM_008709,NP_032735
ENSMUSG00000050147	3.34881	-0.823992	0.420801	-1.95815	0.0502124	NA	false	true	false	5.25583	0	7.72311	1.89588	4.54394	0.674108	1	14065	coagulation factor II (thrombin) receptor-like 3	coagulation factor II (thrombin) receptor-like 3	NM_007975	NM_007975,NP_032001,XM_006530660,XP_006530723
ENSMUSG00000042156	592.762	-0.823339	0.249197	-3.30396	0.000953289	0.00997731	false	false	false	580.769	288.719	852.116	433.21	886.068	515.693	1	66573	DAZ interacting protein 1	DAZ interacting protein 1	NM_025943	NM_025943,NP_080219,XM_006519383,XM_006519384,XM_006519385,XM_006519386,XM_006519387,XM_006519388,XM_006519389,XM_006519390,XM_006519391,XP_006519446,XP_006519447,XP_006519448,XP_006519449,XP_006519450,XP_006519451,XP_006519452,XP_006519453,XP_006519454,XR_383203
ENSMUSG00000003227	98.361	-0.822781	0.246196	-3.34198	0.000831834	0.00894595	false	false	false	137.527	53.9661	126.144	80.5751	121.172	70.7813	1	13608	ectodysplasin-A receptor	ectodysplasin-A receptor	NM_010100	NM_010100,NP_034230,XM_006513204,XM_006513205,XM_006513206,XP_006513267,XP_006513268,XP_006513269
ENSMUSG00000028017	42.4674	-0.817697	0.312911	-2.61319	0.00897007	0.0603606	false	false	false	49.9304	29.6813	56.6361	22.7506	62.1005	33.7054	1	13645	epidermal growth factor	epidermal growth factor	NM_010113	NM_010113,NP_034243,XM_006500990,XM_006500991,XM_006500992,XP_006501053,XP_006501054,XP_006501055,XR_375487
ENSMUSG00000073485	18.101	-0.814757	0.429506	-1.89696	0.0578328	0.239437	false	false	false	25.4032	2.6983	16.3043	17.063	36.3515	10.7857	0	NA	NA	NA	NA	NA
ENSMUSG00000009281	2.94105	-0.813649	0.409348	-1.98767	0.0468481	NA	false	true	false	3.50388	0	3.43249	0.947942	9.08788	0.674108	1	71660	retinoic acid receptor responder (tazarotene induced) 2	retinoic acid receptor responder (tazarotene induced) 2	NM_027852	NM_027852,NP_082128,XM_006506623,XM_006506624,XP_006506686,XP_006506687
ENSMUSG00000059277	184.936	-0.81252	0.20219	-4.0186	5.85449e-05	0.000955011	false	false	false	261.039	128.169	247.998	124.18	205.992	142.237	1	97423	expressed sequence R74862	expressed sequence R74862	NM_133790	NM_133790,NR_015529,NR_110354,NR_110355
ENSMUSG00000104467	107.229	-0.811751	0.223011	-3.63996	0.000272685	0.0035272	false	false	false	141.907	74.2034	126.144	75.8354	148.435	76.8483	0	NA	NA	NA	NA	NA
ENSMUSG00000030155	8.48409	-0.811601	0.444349	-1.8265	0.0677755	0.267763	false	false	false	6.1318	1.34915	10.2975	5.68765	22.7197	4.71876	1	232409	C-type lectin domain family 2, member e	C-type lectin domain family 2, member e	NM_153506	NM_153506,NP_705726
ENSMUSG00000043251	31.7477	-0.811281	0.362849	-2.23586	0.0253607	0.132427	false	false	false	49.0544	14.8407	51.4874	25.5944	27.2636	22.2456	1	277978	exocyst complex component 3-like	exocyst complex component 3-like	NM_177788	NM_177788,NP_808456,XM_006531070,XM_006531071,XM_006531072,XP_006531133,XP_006531134,XP_006531135,XR_387751
ENSMUSG00000051617	10.0164	-0.80873	0.433661	-1.86489	0.0621968	0.251816	false	false	false	14.0155	6.74576	15.4462	2.84383	13.6318	7.41519	1	107656	keratin 9	keratin 9	NM_201255	NM_201255,NP_957707
ENSMUSG00000043800	25.528	-0.8056	0.386685	-2.08335	0.0372195	0.175542	false	false	false	32.4109	12.1424	25.7437	12.3232	46.954	23.5938	0	NA	NA	NA	NA	NA
ENSMUSG00000031698	66.0672	-0.805158	0.360717	-2.2321	0.0256083	0.133311	false	false	false	55.1862	24.2847	83.2379	43.6053	128.745	61.3438	1	213435	myosin light chain kinase 3	myosin light chain kinase 3	NM_001297612	NM_001297612,NM_175441,NP_001284541,NP_780650,XM_006530824,XM_006530825,XM_006530826,XP_006530887,XP_006530888,XP_006530889
ENSMUSG00000032898	1858.59	-0.805156	0.178879	-4.50112	6.75963e-06	0.000137958	false	false	false	2437.83	1049.64	2495.42	1443.72	2225.02	1499.89	1	231670	F-box protein 21	F-box protein 21	NM_145564	NM_145564,NP_663539,XM_006530297,XP_006530360
ENSMUSG00000071226	1721.97	-0.804574	0.25921	-3.10394	0.0019096	0.0175558	false	false	false	1512.8	851.315	2370.99	1352.71	2826.33	1417.65	1	330409	cat eye syndrome chromosome region, candidate 2	cat eye syndrome chromosome region, candidate 2	NM_001128151	NM_001128151,NP_001121623,XM_006506319,XM_006506320,XM_006506321,XM_006506322,XM_006506323,XM_006506324,XM_006507125,XM_006507126,XM_006507127,XM_006507128,XM_006507129,XM_006507130,XP_006506382,XP_006506383,XP_006506384,XP_006506385,XP_006506386,XP_006506387,XP_006507188,XP_006507189,XP_006507190,XP_006507191,XP_006507192,XP_006507193
ENSMUSG00000043648	13.8622	-0.804165	0.415548	-1.93519	0.052967	0.22537	false	false	false	23.6512	9.44406	14.5881	5.68765	19.6904	10.1116	1	194908	phospholipase D family, member 6	phospholipase D family, member 6	NM_001290283	NM_001290283,NM_183139,NP_001277212,NP_898962,NR_110894,XM_006532599,XP_006532662
ENSMUSG00000022203	2056.65	-0.802638	0.305526	-2.62707	0.00861239	0.0586126	false	false	false	1309.58	1056.39	3432.49	1748.95	3351.91	1440.57	1	13644	embryonal Fyn-associated substrate	embryonal Fyn-associated substrate	NM_010112	NM_010112,NP_034242,XM_006518516,XM_006518517,XM_006518518,XP_006518579,XP_006518580,XP_006518581
ENSMUSG00000051716	15.299	-0.802262	0.438401	-1.82997	0.0672541	0.266112	false	false	false	35.0388	8.09491	24.8856	12.3232	6.05858	5.39286	1	28194	apolipoprotein N	apolipoprotein N	NM_133996	NM_133996,NP_598757
ENSMUSG00000067878	72.87	-0.802109	0.338598	-2.36891	0.0178404	0.101666	false	false	false	86.7211	44.522	77.2311	29.3862	127.23	72.1296	1	320923	MAP7 domain containing 3	MAP7 domain containing 3	NM_177293	NM_177293,NP_796267,XM_006528088,XM_006528089,XP_006528151,XP_006528152
ENSMUSG00000002266	88.3174	-0.801156	0.285321	-2.80791	0.00498641	0.038028	false	false	false	96.3568	47.2203	125.286	53.0848	125.716	82.2412	1	22776	zinc finger, imprinted 1	zinc finger, imprinted 1	NM_011769	NM_011769,NP_035899,XM_006539747,XP_006539810
ENSMUSG00000046750	7.63886	-0.800435	0.442602	-1.80848	0.0705326	0.274548	false	false	false	8.75971	6.74576	11.1556	2.84383	13.6318	2.69643	1	280621	cDNA sequence BC089491	cDNA sequence BC089491	NM_175033	NM_175033,NP_778198
ENSMUSG00000034674	1061.83	-0.800194	0.153201	-5.22316	1.759e-07	4.98524e-06	false	false	false	1479.52	754.176	1348.11	839.877	1243.52	705.791	2	21665545124	thymine DNA glycosylase	thymine DNA glycosylase	NM_011561	NM_011561,NM_172552,NP_035691,NP_766140,XM_006513577,XP_006513640
ENSMUSG00000034910	493.111	-0.799384	0.225619	-3.54307	0.000395493	0.00482545	false	false	false	491.42	283.322	683.924	339.363	734.603	426.036	1	72135	pygopus 1	pygopus 1	NM_028116	NM_028116,NP_082392
ENSMUSG00000035390	134.4	-0.797599	0.288473	-2.7649	0.00569398	0.0424252	false	false	false	122.636	71.5051	231.693	91.9504	172.67	115.947	1	381979	BR serine/threonine kinase 1	BR serine/threonine kinase 1	NM_001003920	NM_001003920,NM_001168572,NP_001003920,NP_001162044
ENSMUSG00000005268	345.164	-0.796377	0.443588	-1.79531	0.0726044	0.279575	false	false	true	140.155	144.359	317.505	143.139	1078.43	247.398	1	19116	prolactin receptor	prolactin receptor	NM_001253781	NM_001253781,NM_001253782,NM_011169,NP_001240710,NP_001240711,NP_035299,NR_045590,NR_045591,NR_045592,XM_006520034,XM_006520035,XM_006520036,XM_006520037,XM_006520038,XP_006520097,XP_006520098,XP_006520099,XP_006520100,XP_006520101,XR_383824,XR_383825
ENSMUSG00000002985	2752.9	-0.795417	0.225167	-3.53256	0.000411549	0.00499587	false	false	false	2393.15	1994.05	3886.44	2116.76	4356.12	1770.88	1	11816	apolipoprotein E	apolipoprotein E	NM_009696	NM_009696,NP_033826,XM_006539484,XP_006539547
ENSMUSG00000097773	8.20152	-0.79374	0.442296	-1.79459	0.0727189	0.279784	false	false	false	2.62791	2.6983	10.2975	3.79177	25.749	4.04465	0	NA	NA	NA	NA	NA
ENSMUSG00000015619	5594.29	-0.792571	0.171644	-4.61752	3.88353e-06	8.35309e-05	false	false	false	5996.02	4224.19	7472.53	4378.55	7983.7	3510.75	1	14462	GATA binding protein 3	GATA binding protein 3	NM_008091	NM_008091,NP_032117,XM_006497353,XM_006497354,XM_006497355,XM_006497356,XP_006497416,XP_006497417,XP_006497418,XP_006497419
ENSMUSG00000098496	76.4735	-0.791689	0.316308	-2.5029	0.012318	0.0770838	false	false	false	120.884	66.1084	67.7917	36.0218	112.084	55.951	0	NA	NA	NA	NA	NA
ENSMUSG00000057715	3.59779	-0.791623	0.42356	-1.86897	0.0616263	NA	false	true	false	4.37986	0	5.14874	0.947942	9.08788	2.02232	1	320492	RIKEN cDNA A830018L16 gene	RIKEN cDNA A830018L16 gene	NM_001160369	NM_001160369,NM_001160370,NM_001160371,NM_177173,NP_001153841,NP_001153842,NP_001153843,NP_796147,XM_006495539,XM_006495540,XM_006495541,XM_006495542,XM_006495543,XM_006495544,XP_006495602,XP_006495603,XP_006495604,XP_006495605,XP_006495606,XP_006495607
ENSMUSG00000071181	18.04	-0.791454	0.411207	-1.92471	0.0542655	0.228656	false	false	false	33.2869	16.1898	19.7368	5.68765	21.205	12.1339	0	NA	NA	NA	NA	NA
ENSMUSG00000035829	895.583	-0.791075	0.171644	-4.60881	4.04978e-06	8.65881e-05	false	false	false	1038.03	551.803	1282.04	689.154	1114.78	697.702	1	241289	protein phosphatase 1, regulatory subunit 26	protein phosphatase 1, regulatory subunit 26	NM_001005420	NM_001005420,NP_001005420,XM_006498026,XM_006498027,XM_006498028,XM_006498029,XP_006498089,XP_006498090,XP_006498091,XP_006498092
ENSMUSG00000055368	43.7052	-0.790147	0.314217	-2.51465	0.011915	0.075059	false	false	false	43.7986	28.3322	63.5011	28.4383	65.1298	33.0313	1	20538	solute carrier family 6 (neurotransmitter transporter, noradrenalin), member 2	solute carrier family 6 (neurotransmitter transporter, noradrenalin), member 2	NM_009209	NM_009209,NP_033235,XM_006530793,XM_006530794,XP_006530856,XP_006530857
ENSMUSG00000028487	1293.72	-0.787706	0.217659	-3.61899	0.000295759	0.00377798	false	false	false	1373.52	704.257	1750.57	910.972	1861.5	1161.49	1	242509	basonuclin 2	basonuclin 2	NM_172870	NM_172870,NP_766458,XM_006537929,XM_006537930,XM_006537931,XM_006537932,XM_006537933,XM_006537934,XM_006537935,XM_006537936,XM_006537937,XM_006537938,XM_006537939,XM_006537940,XP_006537992,XP_006537993,XP_006537994,XP_006537995,XP_006537996,XP_006537997,XP_006537998,XP_006537999,XP_006538000,XP_006538001,XP_006538002,XP_006538003
ENSMUSG00000051043	662.441	-0.787223	0.229738	-3.42662	0.00061115	0.00696463	false	false	false	621.063	388.556	1049.48	544.119	886.068	485.358	1	70355	G protein-coupled receptor, family C, group 5, member C	G protein-coupled receptor, family C, group 5, member C	NM_001110337	NM_001110337,NM_001110338,NM_147217,NP_001103807,NP_001103808,NP_671750,XM_006534160,XM_006534161,XM_006534162,XM_006534163,XM_006534164,XM_006534165,XP_006534223,XP_006534224,XP_006534225,XP_006534226,XP_006534227,XP_006534228
ENSMUSG00000103155	3.78953	-0.786501	0.391034	-2.01134	0.0442899	NA	false	true	false	16.6435	0	1.71625	0	3.02929	1.34822	0	NA	NA	NA	NA	NA
ENSMUSG00000029270	1522.77	-0.785465	0.206568	-3.80246	0.000143266	0.00205875	false	false	false	1461.12	1060.43	1921.34	1066.44	2471.9	1155.42	1	67266	family with sequence similarity 69, member A	family with sequence similarity 69, member A	NM_026062	NM_026062,NP_080338
ENSMUSG00000040209	6672.88	-0.78444	0.142727	-5.4961	3.88286e-08	1.23646e-06	false	false	false	7451.89	4577.67	8874.71	5036.42	9143.92	4952.67	1	170753	zinc finger protein 704	zinc finger protein 704	NM_133218	NM_133218,NP_573481,XM_006530055,XP_006530118
ENSMUSG00000083773	16.3409	-0.783477	0.444351	-1.76319	0.0778677	0.292856	false	false	false	56.0621	10.7932	5.14874	8.53148	12.1172	5.39286	0	NA	NA	NA	NA	NA
ENSMUSG00000030486	57.5915	-0.782221	0.304536	-2.56857	0.010212	0.0666936	false	false	false	57.8141	29.6813	86.6704	46.4492	81.7909	43.1429	1	54678	zinc finger protein 108	zinc finger protein 108	NM_018791	NM_018791,NP_061261,XM_006540216,XP_006540279
ENSMUSG00000051339	13734.7	-0.781331	0.201113	-3.88503	0.000102317	0.00154812	false	false	false	13773.8	8583.3	21907.9	10176.2	17008	10959	1	243219	RIKEN cDNA 2900026A02 gene	RIKEN cDNA 2900026A02 gene	NM_172884	NM_172884,NP_766472,XM_006534936,XM_006534937,XM_006534938,XM_006534939,XP_006534999,XP_006535000,XP_006535001,XP_006535002
ENSMUSG00000022231	3643.29	-0.781318	0.158476	-4.9302	8.21471e-07	2.06633e-05	false	false	false	3879.68	2589.02	4816.64	2744.29	5217.96	2612.17	1	20356	sema domain, seven thrombospondin repeats (type 1 and type 1-like), transmembrane domain (TM) and short cytoplasmic domain, (semaphorin) 5A	sema domain, seven thrombospondin repeats (type 1 and type 1-like), transmembrane domain (TM) and short cytoplasmic domain, (semaphorin) 5A	NM_009154	NM_009154,NP_033180,XM_006520043,XM_006520044,XP_006520106,XP_006520107
ENSMUSG00000102187	360.883	-0.78085	0.331172	-2.35784	0.0183816	0.103961	false	false	false	258.411	210.468	366.418	216.131	799.733	314.134	0	NA	NA	NA	NA	NA
ENSMUSG00000027306	7699.17	-0.78045	0.20444	-3.8175	0.000134811	0.00196209	false	false	false	7301.22	5213.12	10079.5	5281.93	12162.6	6156.63	1	108907	nucleolar and spindle associated protein 1	nucleolar and spindle associated protein 1	NM_001042652	NM_001042652,NM_133851,NP_001036117,NP_598612
ENSMUSG00000044433	11642.7	-0.777295	0.205479	-3.78285	0.000155042	0.00220472	false	false	false	11589.1	7263.83	18713.9	9467.1	14337.6	8484.32	1	69697	calmodulin regulated spectrin-associated protein family, member 3	calmodulin regulated spectrin-associated protein family, member 3	NM_001163749	NM_001163749,NM_027171,NP_001157221,NP_081447,XM_006508874,XM_006508875,XM_006508876,XM_006508877,XM_006508878,XM_006508879,XM_006508880,XM_006508881,XP_006508937,XP_006508938,XP_006508939,XP_006508940,XP_006508941,XP_006508942,XP_006508943,XP_006508944
ENSMUSG00000039070	11604.3	-0.777134	0.235214	-3.30394	NA	NA	false	false	false	20937.5	9419.78	11881.6	7811.04	11859.7	7716.51	1	71791	carboxypeptidase A4	carboxypeptidase A4	NM_027926	NM_027926,NP_082202,XM_006505168,XP_006505231
ENSMUSG00000055937	11.1654	-0.77684	0.440088	-1.76519	0.0775318	0.292274	false	false	false	28.907	8.09491	8.58123	4.73971	10.6025	6.06697	1	70843	keratin 28	keratin 28	NM_027574	NM_027574,NP_081850,XM_006534220,XM_006534221,XM_006534222,XP_006534283,XP_006534284,XP_006534285
ENSMUSG00000032350	15651	-0.77672	0.120995	-6.41945	1.36766e-10	6.07999e-09	false	false	false	20000.2	11670.2	20580.4	10760.1	18940.7	11954.6	1	14629	glutamate-cysteine ligase, catalytic subunit	glutamate-cysteine ligase, catalytic subunit	NM_010295	NM_010295,NP_034425,XM_006510812,XM_006510813,XP_006510875,XP_006510876,XR_379396
ENSMUSG00000031337	2564.35	-0.774115	0.247893	-3.12278	0.00179154	0.0166457	false	false	false	2101.45	1651.36	3337.24	1816.26	4450.03	2029.74	1	17772	X-linked myotubular myopathy gene 1	X-linked myotubular myopathy gene 1	NM_001164190	NM_001164190,NM_001164191,NM_001164192,NM_001164193,NM_019926,NP_001157662,NP_001157663,NP_001157664,NP_001157665,NP_064310,XM_006527890,XM_006527891,XM_006527892,XP_006527953,XP_006527954,XP_006527955
ENSMUSG00000078502	64.8613	-0.77306	0.345067	-2.24032	0.0250702	0.131395	false	false	false	75.3335	47.2203	60.9267	26.5424	121.172	57.9733	1	433801	predicted gene 13212	predicted gene 13212	NM_001013808	NM_001013808,NM_001205101,NP_001192030
ENSMUSG00000021485	573.406	-0.77281	0.278653	-2.77337	0.00554786	0.0415779	false	false	false	469.52	286.02	962.814	500.514	792.16	429.407	1	17121	Max dimerization protein 3	Max dimerization protein 3	NM_016662	NM_016662,NP_057871,XR_382423
ENSMUSG00000019982	241.12	-0.771353	0.233341	-3.30569	0.000947419	0.00992745	false	false	false	255.784	164.597	404.176	166.838	266.578	188.75	1	17863	myeloblastosis oncogene	myeloblastosis oncogene	NM_001198914	NM_001198914,NM_010848,NM_033597,NP_001185843,NP_034978
ENSMUSG00000034285	1401.62	-0.771339	0.137586	-5.60622	2.06788e-08	6.89038e-07	false	false	false	1709.02	947.105	1783.18	1115.73	1838.78	1015.88	1	18082	4-nitrophenylphosphatase domain and non-neuronal SNAP25-like protein homolog 1 (C. elegans)	4-nitrophenylphosphatase domain and non-neuronal SNAP25-like protein homolog 1 (C. elegans)	NM_008698	NM_008698,NP_032724,XM_006514575,XM_006514576,XM_006514577,XP_006514638,XP_006514639,XP_006514640
ENSMUSG00000047146	71.9666	-0.770584	0.295157	-2.61076	0.00903411	0.060746	false	false	false	68.3257	55.3152	89.2448	53.0848	122.686	43.1429	1	52463	tet methylcytosine dioxygenase 1	tet methylcytosine dioxygenase 1	NM_001253857	NM_001253857,NM_027384,NP_001240786,NP_081660,XM_006513866,XM_006513867,XM_006513868,XM_006513869,XM_006513870,XM_006513871,XM_006513872,XM_006513873,XM_006513874,XM_006513875,XP_006513929,XP_006513930,XP_006513931,XP_006513932,XP_006513933,XP_006513934,XP_006513935,XP_006513936,XP_006513937,XP_006513938,XR_380416
ENSMUSG00000043668	49.6175	-0.768786	0.377826	-2.03476	0.0418748	0.191124	false	false	false	50.8063	18.8881	67.7917	21.8027	81.7909	56.6251	1	244579	TOX high mobility group box family member 3	TOX high mobility group box family member 3	NM_172913	NM_172913,NP_766501,XM_006530987,XM_006530988,XM_006530989,XM_006530990,XP_006531050,XP_006531051,XP_006531052,XP_006531053
ENSMUSG00000050368	219.51	-0.76791	0.224637	-3.41845	0.000629799	0.00714933	false	false	false	323.233	144.359	269.451	134.608	249.917	195.491	1	15430	homeobox D10	homeobox D10	NM_013554	NM_013554,NP_038582,XM_006498789,XP_006498852
ENSMUSG00000097167	41.0559	-0.767207	0.349604	-2.1945	0.0281992	0.142865	false	false	false	74.4575	28.3322	49.7711	20.8547	37.8662	35.0536	1	100504029	predicted gene, 16740	predicted gene, 16740	NR_108026	NR_108026
ENSMUSG00000026131	10791	-0.766963	0.159267	-4.81558	1.46769e-06	3.41891e-05	false	false	false	15893.6	7826.43	12611.8	7256.5	12550.4	8607.01	1	13518	dystonin	dystonin	NM_001276764	NM_001276764,NM_010081,NM_133833,NM_134448,NP_001263693,NP_034211,NP_598594,NP_604443,XM_006495662,XM_006495663,XM_006495664,XM_006495665,XM_006495666,XM_006495667,XM_006495668,XM_006495669,XM_006495670,XM_006495671,XM_006495672,XM_006495673,XM_006495674,XM_006495675,XM_006495676,XM_006495677,XM_006495678,XM_006495679,XM_006495680,XM_006495681,XM_006495682,XM_006495683,XM_006495684,XM_006495685,X…
ENSMUSG00000020072	17.213	-0.76669	0.431282	-1.7777	0.0754535	0.286985	false	false	false	28.907	2.6983	15.4462	18.0109	28.7783	9.43751	1	68371	phenazine biosynthesis-like protein domain containing 1	phenazine biosynthesis-like protein domain containing 1	NM_026701	NM_026701,NP_080977,XM_006514029,XM_006514030,XM_006514031,XM_006514032,XP_006514092,XP_006514093,XP_006514094,XP_006514095
ENSMUSG00000042251	183.396	-0.766686	0.259551	-2.95389	0.00313798	0.0263233	false	false	false	168.186	113.329	259.153	117.545	281.724	160.438	1	212933	peptidase M20 domain containing 1	peptidase M20 domain containing 1	NM_178079	NM_178079,NP_835180,XM_006529338,XM_006529339,XM_006529340,XP_006529401,XP_006529402,XP_006529403
ENSMUSG00000029162	1088.58	-0.765189	0.163999	-4.66581	3.0741e-06	6.78266e-05	false	false	false	1193.07	713.701	1442.5	841.773	1508.59	831.849	1	16548	ketohexokinase	ketohexokinase	NM_008439	NM_008439,NP_032465,XM_006503747,XM_006503748,XM_006503749,XM_006503750,XP_006503810,XP_006503811,XP_006503812,XP_006503813
ENSMUSG00000028434	10737.1	-0.765055	0.140353	-5.45093	5.0106e-08	1.54479e-06	false	false	false	12548.3	7435.18	15057.5	8477.45	13160.8	7743.48	1	54357	erythrocyte protein band 4.1-like 4b	erythrocyte protein band 4.1-like 4b	NM_019427	NM_019427,NP_062300,XM_006538087,XM_006538088,XM_006538089,XM_006538090,XP_006538150,XP_006538151,XP_006538152,XP_006538153
ENSMUSG00000060275	248.069	-0.764826	0.280586	-2.72582	0.00641419	0.0464887	false	false	false	279.435	156.502	469.393	190.536	210.536	182.009	1	100042150	neuregulin 2	neuregulin 2	NM_001167891	NM_001167891,NP_001161363,XM_006525461,XM_006525462,XM_006525463,XM_006525464,XM_006525465,XM_006525466,XM_006525467,XP_006525524,XP_006525525,XP_006525526,XP_006525527,XP_006525528,XP_006525529,XP_006525530
ENSMUSG00000022383	54.3012	-0.76413	0.291616	-2.62033	0.00878455	0.059536	false	false	false	68.3257	47.2203	76.3729	30.3342	65.1298	38.4242	1	19013	peroxisome proliferator activated receptor alpha	peroxisome proliferator activated receptor alpha	NM_001113418	NM_001113418,NM_011144,NP_001106889,NP_035274,XM_006520619,XM_006520620,XM_006520621,XM_006520622,XM_006520623,XM_006520624,XP_006520682,XP_006520683,XP_006520684,XP_006520685,XP_006520686,XP_006520687
ENSMUSG00000028236	4038.67	-0.764128	0.223334	-3.42145	0.00062288	0.00708033	false	false	false	3551.19	3283.84	5505.72	2830.56	6411.5	2649.24	1	242285	short chain dehydrogenase/reductase family 16C, member 5	short chain dehydrogenase/reductase family 16C, member 5	NM_181989	NM_181989,NP_871789
ENSMUSG00000022357	131.442	-0.763996	0.407731	-1.87377	0.0609615	0.248157	false	false	false	49.9304	45.8712	157.036	88.1586	331.708	115.947	1	268807	kelch-like 38	kelch-like 38	NM_177755	NM_177755,NP_808423,XM_006521018,XP_006521081
ENSMUSG00000044296	15.9021	-0.759848	0.412594	-1.84164	0.0655283	0.261182	false	false	false	18.3954	9.44406	17.1625	6.6356	30.2929	13.4822	1	214779	zinc finger protein 879	zinc finger protein 879	NM_001290779	NM_001290779,NM_173387,NP_001277708,NP_775563,XM_006532818,XP_006532881
ENSMUSG00000026073	71.1211	-0.758445	0.340517	-2.22733	0.0259251	0.134222	false	false	false	142.783	49.9186	85.8123	48.3451	49.9833	49.884	1	16178	interleukin 1 receptor, type II	interleukin 1 receptor, type II	NM_010555	NM_010555,NP_034685,XM_006495724,XM_006495725,XM_006495726,XP_006495787,XP_006495788,XP_006495789
ENSMUSG00000028645	25865.7	-0.757771	0.17602	-4.30502	1.66972e-05	0.000312053	false	false	false	35310.4	19873	37082.1	19526.7	25933.8	17468.2	1	20525	solute carrier family 2 (facilitated glucose transporter), member 1	solute carrier family 2 (facilitated glucose transporter), member 1	NM_011400	NM_011400,NP_035530,XM_006502908,XP_006502971
ENSMUSG00000058498	58.6258	-0.757722	0.314046	-2.41277	0.0158317	0.0927996	false	false	false	57.8141	53.9661	78.9473	39.8136	90.8788	30.3349	1	433809	ring finger protein 207	ring finger protein 207	NM_001033489	NM_001033489,NP_001028661,XM_006539010,XP_006539073
ENSMUSG00000083902	48.9566	-0.757709	0.39381	-1.92405	0.0543489	0.228708	false	false	false	72.7056	10.7932	55.778	57.8245	69.6737	26.9643	0	NA	NA	NA	NA	NA
ENSMUSG00000009731	27.5087	-0.756831	0.376168	-2.01195	0.0442254	0.198689	false	false	false	21.0233	17.539	43.7643	17.063	45.4394	20.2232	1	16506	potassium voltage-gated channel, Shal-related family, member 1	potassium voltage-gated channel, Shal-related family, member 1	NM_008423	NM_008423,NP_032449
ENSMUSG00000002265	45939.4	-0.756738	0.16519	-4.581	4.62747e-06	9.73179e-05	false	false	false	58556	38912.2	59048.3	27471.4	56802.3	34846	1	18616	paternally expressed 3	paternally expressed 3	NM_008817	NM_008817,NP_032843
ENSMUSG00000028909	334.496	-0.755291	0.267509	-2.82342	0.00475141	0.0365293	false	false	false	300.458	164.597	516.59	273.007	472.57	279.755	1	19273	protein tyrosine phosphatase, receptor type, U	protein tyrosine phosphatase, receptor type, U	NM_001083119	NM_001083119,NM_011214,NP_001076588,NP_035344,XM_006538666,XM_006538667,XM_006538668,XM_006538669,XM_006538670,XM_006538671,XM_006538672,XM_006538673,XM_006538674,XM_006538675,XP_006538729,XP_006538730,XP_006538731,XP_006538732,XP_006538733,XP_006538734,XP_006538735,XP_006538736,XP_006538737,XP_006538738
ENSMUSG00000009097	491.423	-0.755275	0.342161	-2.20737	0.0272883	0.139828	false	false	false	325.861	202.373	868.42	289.122	737.633	525.13	1	21380	T-box 1	T-box 1	NM_001285472	NM_001285472,NM_001285476,NM_011532,NP_001272401,NP_001272405,NP_035662,XM_006521977,XM_006521978,XM_006521979,XM_006523151,XM_006523152,XM_006523153,XM_006536887,XM_006536888,XM_006536889,XP_006522040,XP_006522041,XP_006522042,XP_006523214,XP_006523215,XP_006523216,XP_006536950,XP_006536951,XP_006536952
ENSMUSG00000080893	18.6534	-0.755167	0.425079	-1.77653	0.0756451	0.28741	false	false	false	42.0466	12.1424	12.8718	6.6356	22.7197	15.5045	0	NA	NA	NA	NA	NA
ENSMUSG00000021573	210.108	-0.754558	0.205384	-3.67389	0.000238884	0.00314311	false	false	false	222.497	141.661	302.059	155.463	277.18	161.786	1	72948	tubulin polymerization promoting protein	tubulin polymerization promoting protein	NM_182839	NM_182839,NP_878259,XM_006517409,XP_006517472
ENSMUSG00000042834	703.31	-0.752916	0.368818	-2.04143	0.0412078	0.188799	false	false	false	360.9	634.101	1142.16	222.766	1288.96	570.97	1	27528	neuronal regeneration related protein	neuronal regeneration related protein	NM_001109988	NM_001109988,NM_001109989,NM_001267717,NM_053078,NP_001103458,NP_001103459,NP_001254646,NP_444308
ENSMUSG00000051652	265.108	-0.751547	0.264898	-2.83712	0.0045522	0.0353174	false	false	false	247.024	138.963	359.554	186.745	415.013	243.353	1	237387	leucine rich repeat containing 3	leucine rich repeat containing 3	NM_145152	NM_145152,NP_660134
ENSMUSG00000038020	3565.66	-0.751495	0.259044	-2.90104	0.00371932	0.0301985	false	false	false	2669.96	2216.66	5778.6	2674.15	5242.19	2812.38	1	268480	Rap guanine nucleotide exchange factor (GEF)-like 1	Rap guanine nucleotide exchange factor (GEF)-like 1	NM_001080925	NM_001080925,NP_001074394,XM_006533410,XM_006533411,XP_006533473,XP_006533474
ENSMUSG00000086917	1.95591	-0.75146	0.366395	-2.05096	0.0402711	NA	false	true	false	6.1318	0	2.57437	0	3.02929	0	0	NA	NA	NA	NA	NA
ENSMUSG00000036764	227.065	-0.751405	0.18637	-4.0318	5.53511e-05	0.000916226	false	false	false	291.698	156.502	310.641	163.046	260.519	179.987	1	30045	DnaJ (Hsp40) homolog, subfamily C, member 12	DnaJ (Hsp40) homolog, subfamily C, member 12	NM_001253685	NM_001253685,NM_013888,NP_001240614,NP_038916
ENSMUSG00000099115	42.2836	-0.751306	0.402221	-1.86789	0.0617769	0.250522	false	false	false	35.9148	28.3322	39.4737	13.2712	96.9374	39.7724	0	NA	NA	NA	NA	NA
ENSMUSG00000036062	65.789	-0.748625	0.384815	-1.94541	0.0517253	0.221715	false	false	false	53.4342	26.983	84.096	27.4903	127.23	75.5001	1	230085	expressed sequence N28178	expressed sequence N28178	NM_172690	NM_172690,NP_766278,XM_006537809,XM_006537810,XM_006537811,XM_006537812,XM_006537813,XM_006537814,XM_006537815,XM_006537816,XM_006537817,XM_006537818,XM_006537819,XM_006537820,XM_006537821,XP_006537872,XP_006537873,XP_006537874,XP_006537875,XP_006537876,XP_006537877,XP_006537878,XP_006537879,XP_006537880,XP_006537881,XP_006537882,XP_006537883,XP_006537884
ENSMUSG00000019878	4927.05	-0.747805	0.136104	-5.49439	3.92074e-08	1.24411e-06	false	false	false	6911.41	3542.87	5963.95	3747.22	5740.51	3656.36	1	15500	heat shock factor 2	heat shock factor 2	NM_008297	NM_008297,NP_032323,XM_006512564,XM_006512565,XP_006512627,XP_006512628
ENSMUSG00000053441	26.4677	-0.747543	0.403946	-1.8506	0.064227	0.257264	false	false	false	21.8993	16.1898	53.2036	25.5944	31.8076	10.1116	1	240322	a disintegrin-like and metallopeptidase (reprolysin type) with thrombospondin type 1 motif, 19	a disintegrin-like and metallopeptidase (reprolysin type) with thrombospondin type 1 motif, 19	NM_175506	NM_175506,NP_780715,XM_006525919,XM_006525920,XM_006525921,XM_006525922,XM_006525923,XM_006525924,XP_006525982,XP_006525983,XP_006525984,XP_006525985,XP_006525986,XP_006525987,XR_385991
ENSMUSG00000028992	636.263	-0.747351	0.153736	-4.86127	1.16638e-06	2.81183e-05	false	false	false	762.971	480.298	817.791	509.045	825.482	421.992	1	66454	nicotinamide nucleotide adenylyltransferase 1	nicotinamide nucleotide adenylyltransferase 1	NM_133435	NM_133435,NP_597679,XM_006539105,XP_006539168,XR_389862
ENSMUSG00000034813	1349.64	-0.746925	0.232502	-3.21255	0.00131561	0.0130328	false	false	false	1376.15	688.068	1938.5	1052.22	1840.3	1202.61	1	74053	glutamate receptor interacting protein 1	glutamate receptor interacting protein 1	NM_001277292	NM_001277292,NM_001277293,NM_001277294,NM_001277295,NM_028736,NM_130891,NM_133442,NP_001264221,NP_001264222,NP_001264223,NP_001264224,NP_083012,NP_570961,NP_597699,NR_102387,XM_006514231,XM_006514232,XM_006514233,XM_006514234,XM_006514235,XM_006514236,XM_006514237,XM_006514238,XM_006514239,XM_006514240,XM_006514241,XM_006514242,XM_006514243,XM_006514244,XP_006514294,XP_006514295,XP_006514296,XP_0…
ENSMUSG00000051379	13966.5	-0.746828	0.137626	-5.42652	5.74629e-08	1.76416e-06	false	false	false	16852.8	10279.2	16735.1	9556.21	19178.4	11196.9	1	71436	fibronectin leucine rich transmembrane protein 3	fibronectin leucine rich transmembrane protein 3	NM_001172160	NM_001172160,NM_178382,NP_001165631,NP_848469
ENSMUSG00000028644	90.3111	-0.745945	0.299327	-2.49207	0.0127	0.0789173	false	false	false	146.287	41.8237	114.13	76.7833	89.3641	73.4778	1	27028	erythroblast membrane-associated protein	erythroblast membrane-associated protein	NM_013848	NM_013848,NP_038876,XM_006503138,XM_006503139,XM_006503140,XM_006503141,XM_006503142,XM_006503143,XM_006503144,XP_006503201,XP_006503202,XP_006503203,XP_006503204,XP_006503205,XP_006503206,XP_006503207,XR_376323,XR_376324
ENSMUSG00000090314	140.947	-0.745084	0.254765	-2.92459	0.00344915	0.0284029	false	false	false	167.31	80.9491	145.881	115.649	228.712	107.183	1	66533	RIKEN cDNA 2310050C09 gene	RIKEN cDNA 2310050C09 gene	NM_025621	NM_025621,NP_079897
ENSMUSG00000028949	246.952	-0.744577	0.226547	-3.28663	0.00101393	0.0104957	false	false	false	268.047	155.152	356.979	158.306	318.076	225.152	1	66993	SWI/SNF related, matrix associated, actin dependent regulator of chromatin, subfamily d, member 3	SWI/SNF related, matrix associated, actin dependent regulator of chromatin, subfamily d, member 3	NM_025891	NM_025891,NP_080167,XM_006535796,XM_006535797,XM_006535798,XM_006535799,XM_006535800,XP_006535859,XP_006535860,XP_006535861,XP_006535862,XP_006535863,XR_389749,XR_389750
ENSMUSG00000052819	4.54659	-0.743464	0.437433	-1.69961	0.089205	NA	false	true	false	5.25583	1.34915	10.2975	0.947942	6.05858	3.37054	1	212989	bestrophin 2	bestrophin 2	NM_001130194	NM_001130194,NP_001123666,NR_052011,XM_006530819,XM_006530820,XP_006530882,XP_006530883
ENSMUSG00000026986	16.8934	-0.74112	0.391958	-1.89081	0.0586491	0.241813	false	false	false	25.4032	9.44406	19.7368	13.2712	22.7197	10.7857	1	140483	histamine N-methyltransferase	histamine N-methyltransferase	NM_080462	NM_080462,NP_536710,XM_006497670,XM_006497671,XP_006497733,XP_006497734
ENSMUSG00000031861	2405.73	-0.740278	0.18453	-4.0117	6.02835e-05	0.000978925	false	false	false	3255.98	1457.08	3294.33	2010.59	2561.27	1855.15	1	53978	lysophosphatidic acid receptor 2	lysophosphatidic acid receptor 2	NM_020028	NM_020028,NP_064412
ENSMUSG00000022941	500.037	-0.740109	0.14542	-5.08945	3.59113e-07	9.66967e-06	false	false	false	609.676	373.715	643.592	384.865	633.122	355.255	1	170765	ripply3 homolog (zebrafish)	ripply3 homolog (zebrafish)	NM_133229	NM_133229,NP_573492
ENSMUSG00000089938	3.64633	-0.738437	0.433115	-1.70495	0.0882047	NA	false	true	false	7.00777	1.34915	6.00686	0.947942	4.54394	2.02232	0	NA	NA	NA	NA	NA
ENSMUSG00000056220	5292.36	-0.737122	0.164147	-4.49061	7.1018e-06	0.000143797	false	false	false	7930.17	3739.85	5812.92	3943.44	6243.37	4084.42	1	18783	phospholipase A2, group IVA (cytosolic, calcium-dependent)	phospholipase A2, group IVA (cytosolic, calcium-dependent)	NM_008869	NM_008869,NP_032895,XM_006529252,XP_006529315
ENSMUSG00000078566	256.537	-0.73664	0.274399	-2.68456	0.00726257	0.0515149	false	false	false	203.225	165.946	329.519	191.484	452.879	196.165	1	12176	BCL2/adenovirus E1B interacting protein 3	BCL2/adenovirus E1B interacting protein 3	NM_009760	NM_009760,NP_033890
ENSMUSG00000046747	14.745	-0.736139	0.423638	-1.73766	0.0822709	0.302623	false	false	false	11.3876	12.1424	24.8856	10.4274	24.2343	5.39286	0	NA	NA	NA	NA	NA
ENSMUSG00000052062	226.479	-0.735577	0.299832	-2.45329	0.0141555	0.0855425	false	false	false	159.427	145.708	386.155	144.087	328.678	194.817	1	72823	par-3 family cell polarity regulator beta	par-3 family cell polarity regulator beta	NM_001081050	NM_001081050,NP_001074519,XM_006496298,XM_006496299,XP_006496361,XP_006496362
ENSMUSG00000059060	241.338	-0.735565	0.179631	-4.09486	4.22421e-05	0.000719798	false	false	false	333.745	179.437	290.046	185.797	287.783	171.223	1	19363	RAD51 homolog B	RAD51 homolog B	NM_001252562	NM_001252562,NM_009014,NP_001239491,NP_033040,XM_006515622,XM_006515623,XM_006515624,XM_006515625,XM_006515626,XM_006515627,XP_006515685,XP_006515686,XP_006515687,XP_006515688,XP_006515689,XP_006515690,XR_381489,XR_381490,XR_381491,XR_381492,XR_381493,XR_381494,XR_381495,XR_381496,XR_381497,XR_381498,XR_381499,XR_381500,XR_381501,XR_381502,XR_381503,XR_381504,XR_381505,XR_381506,XR_381507,XR_3815…
ENSMUSG00000027401	1594.31	-0.733451	0.443874	-1.65238	0.0984562	0.339204	false	false	true	570.257	380.461	2539.19	917.608	3847.2	1311.14	1	21818	transglutaminase 3, E polypeptide	transglutaminase 3, E polypeptide	NM_009374	NM_009374,NP_033400,XM_006499151,XP_006499214
ENSMUSG00000099112	10.4668	-0.733302	0.433386	-1.69203	0.0906406	0.322027	false	false	false	13.1396	6.74576	19.7368	8.53148	10.6025	4.04465	0	NA	NA	NA	NA	NA
ENSMUSG00000053964	219.521	-0.730237	0.175046	-4.17168	3.02366e-05	0.000537141	false	false	false	275.055	169.993	275.457	163.046	277.18	156.393	1	16855	lectin, galactose binding, soluble 4	lectin, galactose binding, soluble 4	NM_010706	NM_010706,NP_034836,XM_006539566,XP_006539629
ENSMUSG00000008496	32.8034	-0.729962	0.443645	-1.64537	NA	NA	false	false	false	129.644	22.9356	11.1556	14.2191	6.05858	12.8081	1	18987	POU domain, class 2, transcription factor 2	POU domain, class 2, transcription factor 2	NM_001163554	NM_001163554,NM_001163555,NM_001163556,NM_011138,NP_001157026,NP_001157027,NP_001157028,NP_035268,XM_006539647,XM_006539648,XM_006539649,XM_006539650,XM_006539651,XM_006539652,XM_006539653,XM_006539654,XM_006539655,XM_006539656,XM_006539657,XM_006539658,XM_006539659,XM_006539660,XM_006539661,XM_006539662,XP_006539710,XP_006539711,XP_006539712,XP_006539713,XP_006539714,XP_006539715,XP_006539716,XP…
ENSMUSG00000039187	3280.77	-0.729784	0.150289	-4.85588	1.19851e-06	2.87386e-05	false	false	false	3997.06	2088.49	4202.23	2537.64	4154.67	2704.52	1	208836	Fanconi anemia, complementation group I	Fanconi anemia, complementation group I	NM_145946	NM_145946,NP_666058,XM_006540738,XM_006540739,XP_006540801,XP_006540802
ENSMUSG00000003070	294.233	-0.729775	0.252395	-2.8914	0.00383531	0.0307922	false	false	false	268.047	171.342	476.258	218.975	378.662	252.116	1	13637	ephrin A2	ephrin A2	NM_007909	NM_007909,NP_031935
ENSMUSG00000086765	11.3753	-0.729656	0.44414	-1.64285	0.100414	0.342975	false	false	false	13.1396	0	9.43935	9.47942	28.7783	7.41519	1	100503518	predicted gene 11827	predicted gene 11827	XR_390396	XR_390396,XR_390397,XR_390398,XR_390399,XR_401456,XR_401457,XR_401458,XR_401459
ENSMUSG00000082587	44.0441	-0.728651	0.388468	-1.87571	0.0606955	0.247523	false	false	false	70.0777	41.8237	38.6155	11.3753	66.6444	35.7277	0	NA	NA	NA	NA	NA
ENSMUSG00000033065	1057.83	-0.728284	0.180432	-4.03632	5.42952e-05	0.00090124	false	false	false	1172.93	652.99	1506.01	855.044	1314.71	845.331	1	18642	phosphofructokinase, muscle	phosphofructokinase, muscle	NM_001163487	NM_001163487,NM_001163488,NM_021514,NP_001156959,NP_001156960,NP_067489,XM_006520600,XM_006520601,XM_006520602,XP_006520663,XP_006520664,XP_006520665
ENSMUSG00000049690	139.513	-0.727383	0.371685	-1.95699	0.0503486	0.217527	false	false	false	74.4575	62.061	209.382	81.523	268.092	141.563	1	210356	NCK-associated protein 5	NCK-associated protein 5	NM_001081756	NM_001081756,NM_172484,NM_176957,NP_001075225,NP_766072,NP_795931,XM_006529325,XM_006529326,XM_006529327,XM_006529328,XM_006529329,XM_006529330,XM_006529331,XM_006529332,XM_006529333,XM_006529334,XM_006529335,XM_006529336,XP_006529388,XP_006529389,XP_006529390,XP_006529391,XP_006529392,XP_006529393,XP_006529394,XP_006529395,XP_006529396,XP_006529397,XP_006529398,XP_006529399
ENSMUSG00000033721	2589.26	-0.725699	0.259639	-2.79503	0.00518947	0.0393593	false	false	false	2156.64	1470.58	3171.62	2122.44	4545.45	2068.84	1	57257	vav 3 oncogene	vav 3 oncogene	NM_020505	NM_020505,NM_146139,NP_065251,NP_666251,XM_006501819,XM_006501820,XM_006535364,XM_006535365,XP_006501882,XP_006501883,XP_006535427,XP_006535428
ENSMUSG00000078599	119.704	-0.725369	0.404548	-1.79304	0.0729672	0.280319	false	false	false	45.5505	82.2983	119.279	60.6683	318.076	92.3528	1	639774	selection and upkeep of intraepithelial T cells 8	selection and upkeep of intraepithelial T cells 8	NM_001100466	NM_001100466,NP_001093936,XM_006503264,XM_006503265,XP_006503327,XP_006503328
ENSMUSG00000042804	85.8386	-0.725077	0.372757	-1.94517	0.0517545	0.221787	false	false	false	43.7986	67.4576	128.718	41.7095	166.611	66.7367	1	100129	G protein-coupled receptor 153	G protein-coupled receptor 153	NM_178406	NM_178406,NP_848493,XM_006538452,XM_006538453,XP_006538515,XP_006538516
ENSMUSG00000039873	38.9338	-0.72464	0.346953	-2.08858	0.0367453	0.174108	false	false	false	53.4342	14.8407	50.6293	37.9177	48.4687	28.3125	1	415115	neuralized-like 2 (Drosophila)	neuralized-like 2 (Drosophila)	NM_001082974	NM_001082974,NP_001076443
ENSMUSG00000102859	3.33321	-0.724376	0.397243	-1.82351	0.0682268	NA	false	true	false	2.62791	1.34915	1.71625	0	13.6318	0.674108	0	NA	NA	NA	NA	NA
ENSMUSG00000028545	125.123	-0.724225	0.233703	-3.09891	0.00194231	0.017807	false	false	false	137.527	78.2508	181.922	103.326	156.009	93.701	1	67621	BEN domain containing 5	BEN domain containing 5	NM_026279	NM_026279,NP_080555,NR_033793,XM_006503323,XP_006503386,XR_376343
ENSMUSG00000001657	892.485	-0.724222	0.149882	-4.83196	1.35199e-06	3.17823e-05	false	false	false	1190.44	607.118	1129.29	672.091	1036.02	719.947	1	15426	homeobox C8	homeobox C8	NM_010466	NM_010466,NP_034596
ENSMUSG00000038967	297.97	-0.723559	0.307593	-2.35233	0.0186562	0.105234	false	false	false	200.597	156.502	453.089	232.246	495.289	250.094	1	18604	pyruvate dehydrogenase kinase, isoenzyme 2	pyruvate dehydrogenase kinase, isoenzyme 2	NM_133667	NM_133667,NP_598428,XM_006532457,XP_006532520
ENSMUSG00000049723	38.6379	-0.723478	0.412399	-1.75432	0.0793764	0.296075	false	false	false	14.8915	26.983	55.778	25.5944	86.3348	22.2456	1	17381	matrix metallopeptidase 12	matrix metallopeptidase 12	NM_008605	NM_008605,NP_032631,XM_006509847,XP_006509910
ENSMUSG00000019214	3873.2	-0.722643	0.173383	-4.16789	3.07431e-05	0.000545061	false	false	false	5238.31	2808.93	5489.41	2996.45	3853.26	2852.83	1	214901	CTF18, chromosome transmission fidelity factor 18	CTF18, chromosome transmission fidelity factor 18	NM_145409	NM_145409,NP_663384,XM_006524017,XP_006524080
ENSMUSG00000074199	35961.5	-0.722607	0.233582	-3.09358	0.00197755	0.0180655	false	false	false	38644.3	33187.8	40735.1	27196.5	57009.8	18995.7	1	64661	keratinocyte differentiation associated protein	keratinocyte differentiation associated protein	NM_001033131	NM_001033131,NP_001028303
ENSMUSG00000002083	653.032	-0.72235	0.23595	-3.06145	0.00220268	0.0196621	false	false	false	567.629	398	951.658	503.357	960.286	537.264	1	170770	BCL2 binding component 3	BCL2 binding component 3	NM_133234	NM_133234,NP_573497,XM_006539575,XM_006539576,XM_006539577,XM_006539578,XM_006539579,XM_006539580,XM_006539581,XM_006539582,XM_006539583,XM_006539584,XP_006539638,XP_006539639,XP_006539640,XP_006539641,XP_006539642,XP_006539643,XP_006539644,XP_006539645,XP_006539646,XP_006539647
ENSMUSG00000063296	96.9889	-0.721481	0.241323	-2.98969	0.00279257	0.0239515	false	false	false	116.504	78.2508	123.57	77.7313	127.23	58.6474	1	320709	transmembrane protein 117	transmembrane protein 117	NM_178789	NM_178789,NP_848904
ENSMUSG00000021176	335.841	-0.720307	0.166757	-4.3195	1.56381e-05	0.000296266	false	false	false	448.497	242.847	407.608	236.986	407.44	271.666	1	78767	EF-hand calcium binding domain 11	EF-hand calcium binding domain 11	NM_030172	NM_030172,NP_084448,XM_006516383,XM_006516384,XM_006516385,XM_006516386,XM_006516387,XM_006516388,XM_006516389,XP_006516446,XP_006516447,XP_006516448,XP_006516449,XP_006516450,XP_006516451,XP_006516452
ENSMUSG00000068480	5.66204	-0.719604	0.444237	-1.61987	0.105261	0.354023	false	false	false	7.00777	2.6983	7.72311	1.89588	10.6025	4.04465	0	NA	NA	NA	NA	NA
ENSMUSG00000027761	87.8364	-0.719394	0.427681	-1.68208	0.092553	0.326288	false	false	false	17.5194	67.4576	113.272	51.1889	231.741	45.8393	1	67758	arylacetamide deacetylase (esterase)	arylacetamide deacetylase (esterase)	NM_023383	NM_023383,NP_075872
ENSMUSG00000004947	3729.28	-0.719205	0.212788	-3.37991	0.000725091	0.00802876	false	false	false	3396.14	2529.66	5953.66	2953.79	4740.84	2801.59	1	74198	deltex 2 homolog (Drosophila)	deltex 2 homolog (Drosophila)	NM_001256096	NM_001256096,NM_001256097,NM_001256098,NM_023742,NP_001243025,NP_001243026,NP_001243027,NP_076231,XM_006504506,XM_006504507,XM_006504508,XM_006504509,XM_006504510,XP_006504569,XP_006504570,XP_006504571,XP_006504572,XP_006504573
ENSMUSG00000029027	772.634	-0.718145	0.166655	-4.30917	1.63866e-05	0.000307849	false	false	false	1114.24	594.976	951.658	551.702	836.085	587.148	1	13368	DNA fragmentation factor, beta subunit	DNA fragmentation factor, beta subunit	NM_007859	NM_007859,NP_031885,XM_006538517,XP_006538580
ENSMUSG00000087413	8.66897	-0.717998	0.439374	-1.63414	0.10223	0.347475	false	false	false	16.6435	6.74576	7.72311	4.73971	12.1172	4.04465	0	NA	NA	NA	NA	NA
ENSMUSG00000102577	30.7813	-0.71504	0.412703	-1.73258	0.0831704	0.304907	false	false	false	60.442	24.2847	23.1693	7.58354	40.8954	28.3125	0	NA	NA	NA	NA	NA
ENSMUSG00000030895	16.1911	-0.714793	0.394952	-1.80982	0.0703229	0.274018	false	false	false	21.0233	13.4915	20.595	8.53148	22.7197	10.7857	1	15458	hemopexin	hemopexin	NM_017371	NM_017371,NP_059067
ENSMUSG00000064917	8.62027	-0.714562	0.443099	-1.61265	0.106822	0.357665	false	false	false	16.6435	1.34915	10.2975	4.73971	10.6025	8.0893	0	NA	NA	NA	NA	NA
ENSMUSG00000027954	3235.25	-0.714196	0.220255	-3.24258	NA	NA	false	false	false	2825.88	2068.25	4676.77	2538.59	4718.12	2583.86	1	13636	ephrin A1	ephrin A1	NM_001162425	NM_001162425,NM_010107,NP_001155897,NP_034237
ENSMUSG00000047181	85.0033	-0.713889	0.308505	-2.31403	0.0206662	0.113645	false	false	false	96.3568	37.7763	137.3	64.4601	93.9081	80.2189	1	217125	sterile alpha motif domain containing 14	sterile alpha motif domain containing 14	NM_146025	NM_146025,NP_666137,XM_006533010,XM_006533011,XM_006533012,XP_006533073,XP_006533074,XP_006533075
ENSMUSG00000055653	1555.83	-0.713434	0.156158	-4.56868	4.90816e-06	0.000102501	false	false	false	1856.18	1022.66	2141.02	1207.68	1838.78	1268.67	1	14734	glypican 3	glypican 3	NM_016697	NM_016697,NP_057906,XM_006541429,XP_006541492
ENSMUSG00000072964	2854.44	-0.713194	0.1334	-5.34629	8.97774e-08	2.65198e-06	false	false	false	3347.09	1976.51	3592.1	2194.49	3748.75	2267.7	1	70237	basic helix-loop-helix domain containing, class B9	basic helix-loop-helix domain containing, class B9	NM_001098222	NM_001098222,NM_198161,NP_001091692,NP_937804,XM_006528607,XM_006528608,XP_006528670,XP_006528671
ENSMUSG00000100335	388.517	-0.712868	0.258291	-2.75994	0.00578121	0.0429762	false	false	false	644.715	376.413	398.169	257.84	430.16	223.804	0	NA	NA	NA	NA	NA
ENSMUSG00000092202	20.3258	-0.712704	0.395715	-1.80105	0.0716945	0.277447	false	false	false	34.1629	16.1898	16.3043	14.2191	30.2929	10.7857	0	NA	NA	NA	NA	NA
ENSMUSG00000024301	1623.6	-0.712559	0.172658	-4.12701	3.67515e-05	0.000637121	false	false	false	2459.73	1211.54	1881.01	1210.52	1753.96	1224.85	1	16580	kinesin family member C5B	kinesin family member C5B	NM_016761	NM_016761,NM_053173,NP_444403,XM_006523713,XM_006523714,XM_006523715,XM_006523716,XP_006523776,XP_006523777,XP_006523778,XP_006523779
ENSMUSG00000028979	39.1593	-0.710991	0.388137	-1.8318	0.0669807	0.265264	false	false	false	49.0544	41.8237	48.0549	9.47942	57.5566	28.9866	1	17175	mannan-binding lectin serine peptidase 2	mannan-binding lectin serine peptidase 2	NM_001003893	NM_001003893,NM_010767,NP_001003893,NP_034897,XM_006535927,XM_006538616,XP_006535990,XP_006538679,XR_390730
ENSMUSG00000035486	20.2605	-0.710937	0.404669	-1.75684	0.0789458	0.294959	false	false	false	15.7675	13.4915	41.1899	11.3753	24.2343	15.5045	1	216166	polo-like kinase 5	polo-like kinase 5	NM_183152	NM_183152,NP_898975,XM_006513498,XM_006513499,XM_006513500,XM_006513501,XM_006513502,XP_006513561,XP_006513562,XP_006513563,XP_006513564,XP_006513565,XR_380383
ENSMUSG00000078498	4.74393	-0.71066	0.419059	-1.69585	0.0899146	0.320664	false	false	false	15.7675	1.34915	3.43249	0	4.54394	3.37054	0	NA	NA	NA	NA	NA
ENSMUSG00000086404	12.4726	-0.710285	0.416814	-1.70408	0.0883661	0.316588	false	false	false	14.0155	9.44406	15.4462	6.6356	21.205	8.0893	1	627782	proteasome (prosome, macropain) subunit, beta type 7 pseudogene	proteasome (prosome, macropain) subunit, beta type 7 pseudogene	NM_001037930	NM_001037930,NR_003632
ENSMUSG00000087176	7.4407	-0.709007	0.444131	-1.59639	0.110401	0.365023	false	false	false	18.3954	6.74576	5.14874	1.89588	9.08788	3.37054	0	NA	NA	NA	NA	NA
ENSMUSG00000097316	211.475	-0.708871	0.206893	-3.42627	0.000611933	0.00696913	false	false	false	244.396	138.963	267.734	144.087	286.268	187.402	1	100038712	predicted gene 10516	predicted gene 10516	NR_033536	NR_033536
ENSMUSG00000097017	12.8224	-0.708799	0.423558	-1.67344	0.0942408	0.33043	false	false	false	10.5117	8.09491	18.0206	6.6356	24.2343	9.43751	0	NA	NA	NA	NA	NA
ENSMUSG00000034612	653.948	-0.708574	0.250994	-2.82308	0.00475654	0.0365387	false	false	false	628.071	414.19	1013.44	383.917	837.599	646.47	1	58250	carbohydrate sulfotransferase 11	carbohydrate sulfotransferase 11	NM_021439	NM_021439,NP_067414,XM_006513908,XM_006513909,XP_006513971,XP_006513972
ENSMUSG00000085132	4.38201	-0.707789	0.439923	-1.60889	0.107639	NA	false	true	false	5.25583	1.34915	6.00686	1.89588	9.08788	2.69643	0	NA	NA	NA	NA	NA
ENSMUSG00000032679	679.39	-0.7076	0.19595	-3.61113	0.000304868	0.00387779	false	false	false	688.513	524.82	838.386	452.168	1028.44	544.005	1	12509	CD59a antigen	CD59a antigen	NM_001111060	NM_001111060,NM_007652,NP_001104530,NP_031678,XM_006498650,XM_006498651,XP_006498713,XP_006498714
ENSMUSG00000002076	272.964	-0.707426	0.240011	-2.94748	0.0032038	0.0267754	false	false	false	259.287	203.722	446.224	225.61	325.649	177.29	1	74377	heat shock transcription factor 2 binding protein	heat shock transcription factor 2 binding protein	NM_028902	NM_028902,NP_083178,XM_006525031,XM_006525032,XM_006525033,XM_006525034,XM_006525035,XM_006525036,XM_006525037,XM_006525038,XM_006525039,XP_006525094,XP_006525095,XP_006525096,XP_006525097,XP_006525098,XP_006525099,XP_006525100,XP_006525101,XP_006525102
ENSMUSG00000092543	6.11811	-0.706382	0.444225	-1.59014	0.111802	0.367625	false	false	false	7.00777	2.6983	7.72311	3.79177	12.1172	3.37054	0	NA	NA	NA	NA	NA
ENSMUSG00000061718	9.35662	-0.704911	0.434548	-1.62217	0.104766	0.353154	false	false	false	9.63568	6.74576	15.4462	6.6356	13.6318	4.04465	1	19049	protein phosphatase 1, regulatory (inhibitor) subunit 1B	protein phosphatase 1, regulatory (inhibitor) subunit 1B	NM_144828	NM_144828,NP_659077
ENSMUSG00000086890	5.96624	-0.704714	0.442349	-1.59312	0.111134	0.366567	false	false	false	8.75971	0	9.43935	3.79177	9.08788	4.71876	0	NA	NA	NA	NA	NA
ENSMUSG00000070465	262.728	-0.704616	0.44365	-1.58823	0.112235	0.368387	false	false	true	80.5893	99.8372	334.668	145.983	716.428	198.862	1	676914	arylacetamide deacetylase-like 2 pseudogene	arylacetamide deacetylase-like 2 pseudogene	NR_037189	NR_037189
ENSMUSG00000048012	410.355	-0.703543	0.229603	-3.06417	0.00218273	0.0195229	false	false	false	515.947	214.515	514.874	398.136	518.009	300.652	1	243963	zinc finger protein 473	zinc finger protein 473	NM_001289836	NM_001289836,NM_001289837,NM_001289838,NM_001289839,NM_178734,NP_001276765,NP_001276766,NP_001276767,NP_001276768,NP_848849,XM_006540877,XM_006540878,XM_006540879,XM_006540880,XM_006540881,XM_006540882,XM_006540883,XM_006540884,XP_006540940,XP_006540941,XP_006540942,XP_006540943,XP_006540944,XP_006540945,XP_006540946,XP_006540947
ENSMUSG00000087403	107.218	-0.703343	0.257309	-2.73346	0.00626726	0.0457189	false	false	false	119.132	93.0915	129.577	59.7204	157.523	84.2635	0	NA	NA	NA	NA	NA
ENSMUSG00000032033	9875.41	-0.703004	0.29383	-2.39256	0.0167315	0.0967054	false	false	false	5975	6876.63	16956.5	7917.21	14737.5	6789.62	1	12023	BarH-like homeobox 2	BarH-like homeobox 2	NM_013800	NM_013800,NP_038828
ENSMUSG00000005628	12.8772	-0.701284	0.414883	-1.69032	0.0909674	0.322753	false	false	false	17.5194	9.44406	20.595	6.6356	13.6318	9.43751	1	50874	tropomodulin 4	tropomodulin 4	NM_016712	NM_016712,NP_057921,XM_006501659,XP_006501722
ENSMUSG00000039787	1114.34	-0.701274	0.225277	-3.11294	0.00185234	0.0171044	false	false	false	1122.12	675.925	1467.39	734.655	1610.07	1075.88	1	99151	cerebral endothelial cell adhesion molecule	cerebral endothelial cell adhesion molecule	NM_207298	NM_207298,NP_997181,XM_006498475,XM_006498476,XM_006498477,XM_006498478,XM_006498479,XP_006498538,XP_006498539,XP_006498540,XP_006498541,XP_006498542
ENSMUSG00000050270	35.3942	-0.701211	0.329213	-2.12996	0.0331745	0.161424	false	false	false	37.6668	22.9356	46.3386	22.7506	53.0126	29.6608	1	338369	transmembrane protein 220	transmembrane protein 220	NM_001291042	NM_001291042,NM_001291043,NM_177392,NP_001277971,NP_001277972,NP_796366,XM_006533587,XP_006533650
ENSMUSG00000040136	14.4013	-0.699371	0.423738	-1.65048	0.0988448	0.339761	false	false	false	10.5117	8.09491	30.0343	9.47942	18.1758	10.1116	1	20927	ATP-binding cassette, sub-family C (CFTR/MRP), member 8	ATP-binding cassette, sub-family C (CFTR/MRP), member 8	NM_011510	NM_011510,NP_035640,XM_006540745,XM_006540746,XM_006540747,XM_006540748,XM_006540749,XM_006540750,XM_006540751,XM_006540752,XP_006540808,XP_006540809,XP_006540810,XP_006540811,XP_006540812,XP_006540813,XP_006540814,XP_006540815,XR_391328,XR_391329
ENSMUSG00000031101	53.2614	-0.698004	0.299428	-2.33112	0.0197469	0.1098	false	false	false	60.442	49.9186	76.3729	36.0218	65.1298	31.6831	1	74131	SAM and SH3 domain containing 3	SAM and SH3 domain containing 3	NM_028773	NM_028773,NP_083049,XM_006541550,XP_006541613
ENSMUSG00000045730	5025.33	-0.697169	0.125903	-5.53737	3.07047e-08	9.91827e-07	false	false	false	6095.88	4001.58	5932.2	3723.52	6693.22	3705.57	1	11555	adrenergic receptor, beta 2	adrenergic receptor, beta 2	NM_007420	NM_007420,NP_031446
ENSMUSG00000035184	129.708	-0.694771	0.242518	-2.86483	0.00417238	0.0330697	false	false	false	148.915	87.6949	151.03	82.471	190.845	117.295	1	629059	family with sequence similarity 124, member A	family with sequence similarity 124, member A	NM_001243857	NM_001243857,NP_001230786,XM_006519347,XP_006519410
ENSMUSG00000097756	12.0784	-0.694681	0.434704	-1.59805	0.110031	0.364272	false	false	false	8.75971	8.09491	21.4531	10.4274	19.6904	4.04465	1	319783	RIKEN cDNA A730056A06 gene	RIKEN cDNA A730056A06 gene	NR_040324	NR_040324,NR_040325
ENSMUSG00000028610	77.4256	-0.692742	0.255765	-2.70851	0.00675868	0.0484768	false	false	false	105.117	55.3152	98.6841	66.356	87.8495	51.2322	1	56296	DMRT-like family B with proline-rich C-terminal, 1	DMRT-like family B with proline-rich C-terminal, 1	NM_019872	NM_019872,NP_063925,XM_006503252,XP_006503315
ENSMUSG00000024140	721.528	-0.691878	0.294611	-2.34845	0.0188518	0.106137	false	false	false	481.784	402.047	1127.57	625.642	1135.98	556.139	1	13819	endothelial PAS domain protein 1	endothelial PAS domain protein 1	NM_010137	NM_010137,NP_034267
ENSMUSG00000020883	3595.4	-0.691761	0.199508	-3.46733	0.000525656	0.00608298	false	false	false	3330.44	2574.18	4635.58	2839.09	5496.65	2696.43	1	72194	F-box and leucine-rich repeat protein 20	F-box and leucine-rich repeat protein 20	NM_028149	NM_028149,NM_134030,NP_082425,XM_006534298,XM_006534299,XM_006534300,XP_006534361,XP_006534362,XP_006534363,XR_388532,XR_388533
ENSMUSG00000084938	6.55917	-0.690891	0.443276	-1.5586	0.119091	0.38158	false	false	false	15.7675	6.74576	6.86498	1.89588	6.05858	2.02232	1	767815	expressed sequence BB557941	expressed sequence BB557941	NR_040356	NR_040356
ENSMUSG00000098223	27.2031	-0.689897	0.403582	-1.70943	0.0873706	0.314527	false	false	false	23.6512	8.09491	34.3249	18.0109	51.498	27.6384	0	NA	NA	NA	NA	NA
ENSMUSG00000054612	1794.12	-0.689557	0.14251	-4.83867	1.30708e-06	3.09445e-05	false	false	false	2066.42	1270.9	2365.84	1492.06	2246.22	1323.27	1	17314	O-6-methylguanine-DNA methyltransferase	O-6-methylguanine-DNA methyltransferase	NM_008598	NM_008598,NP_032624,XM_006507405,XM_006507406,XM_006507407,XM_006507408,XM_006507409,XM_006507410,XP_006507468,XP_006507469,XP_006507470,XP_006507471,XP_006507472,XP_006507473
ENSMUSG00000097966	10.7242	-0.688999	0.444234	-1.55098	0.120906	0.385628	false	false	false	7.88374	4.04746	9.43935	1.89588	30.2929	10.7857	0	NA	NA	NA	NA	NA
ENSMUSG00000080840	6.46216	-0.688132	0.440096	-1.5636	0.117913	0.379739	false	false	false	16.6435	5.39661	7.72311	3.79177	4.54394	0.674108	0	NA	NA	NA	NA	NA
ENSMUSG00000020886	85.8022	-0.688039	0.280828	-2.45004	0.0142841	0.0860594	false	false	false	81.4653	51.2678	129.577	62.5642	115.113	74.826	1	13385	discs, large homolog 4 (Drosophila)	discs, large homolog 4 (Drosophila)	NM_001109752	NM_001109752,NM_007864,NP_001103222,NP_031890,XM_006532141,XM_006532142,XM_006532143,XM_006532144,XM_006532145,XM_006532146,XM_006532147,XM_006532148,XM_006532149,XM_006532150,XM_006537119,XM_006537120,XM_006537121,XM_006537122,XM_006537123,XM_006537124,XM_006537125,XM_006537126,XM_006537127,XM_006537128,XP_006532204,XP_006532205,XP_006532206,XP_006532207,XP_006532208,XP_006532209,XP_006532210,XP…
ENSMUSG00000042477	694.771	-0.687674	0.224403	-3.06446	0.00218062	0.0195136	false	false	false	803.265	362.922	986.841	624.694	817.909	572.992	1	332937	transcription factor AP-2, epsilon	transcription factor AP-2, epsilon	NM_198960	NM_198960,NP_945198
ENSMUSG00000033985	598.631	-0.687218	0.173394	-3.96332	7.39131e-05	0.0011665	false	false	false	719.172	377.763	781.75	517.576	733.089	462.438	1	230661	testis-specific kinase 2	testis-specific kinase 2	NM_146151	NM_146151,NP_666263,XM_006503008,XP_006503071
ENSMUSG00000000125	3642.41	-0.686308	0.167094	-4.10733	4.0026e-05	0.000685942	false	false	false	4385.99	2680.77	5332.38	2960.42	3851.75	2643.18	1	22415	wingless-type MMTV integration site family, member 3	wingless-type MMTV integration site family, member 3	NM_009521	NM_009521,NP_033547,XM_006533168,XP_006533231
ENSMUSG00000012296	5592.91	-0.686237	0.176323	-3.89193	9.94517e-05	0.00151241	false	false	false	6073.98	3812.7	8411.32	4337.78	6372.12	4549.56	1	74094	tight junction associated protein 1	tight junction associated protein 1	NM_001252473	NM_001252473,NM_001252474,NM_001252475,NM_028751,NP_001239402,NP_001239403,NP_001239404,NP_083027,XM_006525010,XM_006525011,XM_006525012,XM_006525013,XP_006525073,XP_006525074,XP_006525075,XP_006525076
ENSMUSG00000023070	380.787	-0.68607	0.255866	-2.68137	0.00733217	0.0519061	false	false	false	319.729	273.878	563.787	344.103	551.331	231.893	1	19733	regucalcin	regucalcin	NM_009060	NM_009060,NP_033086,XM_006527572,XP_006527635
ENSMUSG00000024177	3985.66	-0.684787	0.123605	-5.54011	3.02274e-08	9.7817e-07	false	false	false	5241.81	2907.42	4859.55	3110.2	4695.4	3099.55	1	56520	NME/NM23 nucleoside diphosphate kinase 4	NME/NM23 nucleoside diphosphate kinase 4	NM_019731	NM_019731,NP_062705,XM_006524676,XM_006524677,XP_006524739,XP_006524740
ENSMUSG00000104196	14.3914	-0.683931	0.440758	-1.55172	0.12073	0.385136	false	false	false	40.2947	12.1424	12.0137	7.58354	7.57323	6.74108	0	NA	NA	NA	NA	NA
ENSMUSG00000085763	6.47696	-0.683731	0.444167	-1.53936	0.123717	0.391189	false	false	false	11.3876	1.34915	11.1556	2.84383	6.05858	6.06697	1	72648	structural maintenance of chromosomes 2, opposite strand	structural maintenance of chromosomes 2, opposite strand	NR_045175	NR_045175
ENSMUSG00000024975	2276.01	-0.683719	0.293321	-2.33096	0.0197555	0.109814	false	false	false	1474.26	1794.37	2851.54	1542.3	4307.65	1685.94	1	18569	programmed cell death 4	programmed cell death 4	NM_001168491	NM_001168491,NM_001168492,NM_011050,NP_001161963,NP_001161964,NP_035180,XM_006526762,XP_006526825
ENSMUSG00000037709	102.766	-0.682891	0.339424	-2.01191	0.0442294	0.198689	false	false	false	86.7211	41.8237	143.307	68.2518	166.611	109.88	1	58909	family with sequence similarity 13, member A	family with sequence similarity 13, member A	NM_153574	NM_153574,NP_705802
ENSMUSG00000042489	9520.01	-0.682158	0.12843	-5.31151	1.08722e-07	3.1854e-06	false	false	false	12128.7	6884.72	12405.9	7451.77	10793.4	7455.64	1	269582	claspin	claspin	NM_175554	NM_175554,NP_780763,XM_006503122,XM_006503123,XM_006503124,XM_006503125,XM_006503126,XM_006503127,XP_006503185,XP_006503186,XP_006503187,XP_006503188,XP_006503189,XP_006503190
ENSMUSG00000097444	7.43478	-0.681739	0.433424	-1.57292	0.115738	0.375683	false	false	false	24.5272	0	4.29061	5.68765	6.05858	4.04465	0	NA	NA	NA	NA	NA
ENSMUSG00000089883	2.69452	-0.681145	0.410126	-1.66082	0.0967499	NA	false	true	false	4.37986	0	3.43249	0.947942	6.05858	1.34822	0	NA	NA	NA	NA	NA
ENSMUSG00000003992	2255.25	-0.680264	0.194305	-3.50101	0.000463504	0.00551659	false	false	false	2157.52	1486.77	3072.94	1807.73	3183.79	1822.79	1	66970	single-stranded DNA binding protein 2	single-stranded DNA binding protein 2	NM_024186	NM_024186,NM_024272,NP_077148,NP_077234,XM_006517328,XM_006517329,XM_006517330,XM_006517331,XM_006517332,XM_006517333,XM_006517334,XP_006517391,XP_006517392,XP_006517393,XP_006517394,XP_006517395,XP_006517396,XP_006517397
ENSMUSG00000020105	3364.66	-0.678909	0.212658	-3.1925	0.00141048	0.0137547	false	false	false	3451.33	1895.56	4898.17	2894.07	4224.35	2824.51	1	320398	leucine-rich repeats and immunoglobulin-like domains 3	leucine-rich repeats and immunoglobulin-like domains 3	NM_177152	NM_177152,NP_796126
ENSMUSG00000035506	16.8448	-0.677834	0.41411	-1.63685	0.101663	0.346004	false	false	false	21.0233	4.04746	25.7437	14.2191	21.205	14.8304	1	171286	solute carrier family 12 (potassium/chloride transporters), member 8	solute carrier family 12 (potassium/chloride transporters), member 8	NM_001083902	NM_001083902,NM_134251,NP_001077371,NP_599012,XM_006521820,XM_006521821,XM_006521822,XM_006521823,XM_006521824,XM_006521825,XM_006521826,XM_006521827,XP_006521883,XP_006521884,XP_006521885,XP_006521886,XP_006521887,XP_006521888,XP_006521889,XP_006521890
ENSMUSG00000023094	189.729	-0.677415	0.202234	-3.34967	0.000809085	0.00874318	false	false	false	275.055	147.058	215.389	139.348	216.594	144.933	1	76467	methionine sulfoxide reductase B2	methionine sulfoxide reductase B2	NM_029619	NM_029619,NP_083895,XM_006497561,XM_006497562,XM_006497563,XP_006497624,XP_006497625,XP_006497626
ENSMUSG00000022562	1237.96	-0.676715	0.320025	-2.11457	0.0344669	0.166085	false	false	false	698.149	667.83	1901.6	940.359	2118.99	1100.82	1	75475	5-oxoprolinase (ATP-hydrolysing)	5-oxoprolinase (ATP-hydrolysing)	NM_153122	NM_153122,NP_694762,XM_006521507,XM_006521508,XM_006521509,XP_006521570,XP_006521571,XP_006521572,XR_384054
ENSMUSG00000091376	274.043	-0.67568	0.398778	-1.69438	0.090194	0.321278	false	false	false	83.2173	149.756	326.087	184.849	672.503	227.849	1	639634	arylacetamide deacetylase-like 2	arylacetamide deacetylase-like 2	NM_001128091	NM_001128091,NP_001121563
ENSMUSG00000081738	10.4779	-0.675235	0.429774	-1.57114	0.11615	0.376476	false	false	false	19.2714	5.39661	12.8718	6.6356	10.6025	8.0893	0	NA	NA	NA	NA	NA
ENSMUSG00000018796	8297.28	-0.673431	0.26399	-2.55097	0.0107424	0.0693753	false	false	false	5964.49	5620.57	12193.1	7292.52	13035	5678.01	1	14081	acyl-CoA synthetase long-chain family member 1	acyl-CoA synthetase long-chain family member 1	NM_007981	NM_007981,NP_032007,XM_006509262,XM_006509263,XM_006509264,XM_006509265,XM_006509266,XP_006509325,XP_006509326,XP_006509327,XP_006509328,XP_006509329
ENSMUSG00000032782	1212.63	-0.671643	0.158759	-4.23057	2.33095e-05	0.000424153	false	false	false	1534.7	820.284	1617.56	1017.14	1345.01	941.055	1	216846	centrobin, centrosomal BRCA2 interacting protein	centrobin, centrosomal BRCA2 interacting protein	NM_172560	NM_172560,NP_766148,XM_006532877,XM_006532878,XP_006532940,XP_006532941
ENSMUSG00000092444	68.3991	-0.67017	0.317289	-2.11218	0.0346714	0.166764	false	false	false	113	43.1729	54.9199	59.7204	92.3934	47.1876	0	NA	NA	NA	NA	NA
ENSMUSG00000074671	195.399	-0.669862	0.265214	-2.52574	0.0115454	0.0733743	false	false	false	296.078	110.63	221.396	200.964	216.594	126.732	1	241732	TSPY-like 3	TSPY-like 3	NM_198617	NM_198617,NP_941019
ENSMUSG00000062098	5745.8	-0.669648	0.129717	-5.16236	2.4385e-07	6.77949e-06	false	false	false	7125.15	4441.41	7597.82	4581.4	6526.61	4202.39	1	228662	BTB (POZ) domain containing 3	BTB (POZ) domain containing 3	NM_001025431	NM_001025431,NM_145534,NP_001020602,NP_663509,XM_006499294,XP_006499357
ENSMUSG00000036899	6.40135	-0.669623	0.44142	-1.51698	0.129273	0.402541	false	false	false	6.1318	0	13.73	4.73971	9.08788	4.71876	1	194352	transient receptor potential cation channel, subfamily V, member 5	transient receptor potential cation channel, subfamily V, member 5	NM_001007572	NM_001007572,NP_001007573,XM_006505768,XM_006505769,XM_006505770,XM_006505771,XM_006505772,XP_006505831,XP_006505832,XP_006505833,XP_006505834,XP_006505835
ENSMUSG00000030087	240.518	-0.668726	0.257748	-2.5945	0.00947295	0.0628729	false	false	false	413.458	156.502	268.592	186.745	219.624	198.188	1	66277	Kruppel-like factor 15	Kruppel-like factor 15	NM_023184	NM_023184,NP_075673,XM_006506471,XM_006506472,XP_006506534,XP_006506535,XR_377485
ENSMUSG00000032135	26230.6	-0.668544	0.155823	-4.2904	1.78353e-05	0.000331595	false	false	false	32732.4	17220.6	34730.8	20587.4	29709.8	22402.6	1	84004	melanoma cell adhesion molecule	melanoma cell adhesion molecule	NM_023061	NM_023061,NP_075548,XM_006510716,XM_006510717,XP_006510779,XP_006510780
ENSMUSG00000041670	19.4327	-0.668456	0.413871	-1.61513	0.106283	0.356443	false	false	false	11.3876	10.7932	31.7505	12.3232	34.8369	15.5045	0	NA	NA	NA	NA	NA
ENSMUSG00000031951	915.613	-0.667867	0.163681	-4.08029	4.49789e-05	0.000761376	false	false	false	1171.17	601.722	1193.65	728.02	1029.96	769.157	1	234740	transmembrane protein 231	transmembrane protein 231	NM_001033321	NM_001033321,NP_001028493,XM_006530926,XP_006530989
ENSMUSG00000023044	834.252	-0.66783	0.147856	-4.51676	6.27936e-06	0.000129184	false	false	false	949.553	652.99	1080.38	587.724	1058.74	676.13	1	246277	cysteine sulfinic acid decarboxylase	cysteine sulfinic acid decarboxylase	NM_144942	NM_144942,NP_659191,XM_006520997,XM_006520998,XM_006520999,XM_006521000,XM_006521001,XM_006521002,XM_006521003,XM_006521004,XM_006521005,XM_006521006,XM_006521007,XM_006521008,XM_006521009,XP_006521060,XP_006521061,XP_006521062,XP_006521063,XP_006521064,XP_006521065,XP_006521066,XP_006521067,XP_006521068,XP_006521069,XP_006521070,XP_006521071,XP_006521072,XR_384013
ENSMUSG00000040705	7.05793	-0.666941	0.443767	-1.50291	0.132863	0.408761	false	false	false	12.2636	5.39661	7.72311	5.68765	10.6025	0.674108	0	NA	NA	NA	NA	NA
ENSMUSG00000088552	7.38579	-0.666855	0.441495	-1.51045	0.13093	0.4055	false	false	false	10.5117	2.6983	8.58123	5.68765	12.1172	4.71876	0	NA	NA	NA	NA	NA
ENSMUSG00000099170	23.5949	-0.666262	0.365383	-1.82346	0.0682335	0.268803	false	false	false	27.1551	18.8881	37.7574	15.1671	25.749	16.8527	1	70487	RIKEN cDNA 5730403I07 gene	RIKEN cDNA 5730403I07 gene	NR_040378	NR_040378
ENSMUSG00000023966	13.6065	-0.66583	0.417729	-1.59393	0.110952	0.366284	false	false	false	17.5194	6.74576	20.595	6.6356	16.6611	13.4822	1	75564	radial spoke head 9 homolog (Chlamydomonas)	radial spoke head 9 homolog (Chlamydomonas)	NM_029338	NM_029338,NP_083614,XM_006525074,XM_006525075,XP_006525137,XP_006525138
ENSMUSG00000046607	11.1201	-0.665731	0.436551	-1.52498	0.127264	0.398269	false	false	false	13.1396	2.6983	22.3112	8.53148	10.6025	9.43751	1	12123	harakiri, BCL2 interacting protein (contains only BH3 domain)	harakiri, BCL2 interacting protein (contains only BH3 domain)	NM_007545	NM_007545,NP_031571
ENSMUSG00000059479	33.8601	-0.665264	0.409984	-1.62266	0.104662	0.352935	false	false	false	22.7752	21.5864	63.5011	10.4274	48.4687	36.4018	1	232984	UDP-GlcNAc:betaGal beta-1,3-N-acetylglucosaminyltransferase 8	UDP-GlcNAc:betaGal beta-1,3-N-acetylglucosaminyltransferase 8	NM_001036740	NM_001036740,NM_146184,NP_001031817,NP_666296,XM_006539853,XP_006539916
ENSMUSG00000021384	7.39237	-0.664577	0.443568	-1.49825	0.134068	0.41109	false	false	false	8.75971	2.6983	12.0137	7.58354	10.6025	2.69643	1	66329	sushi domain containing 3	sushi domain containing 3	NM_025491	NM_025491,NM_028340,NP_079767,NP_082616,XM_006516940,XM_006516941,XP_006517003,XP_006517004
ENSMUSG00000030217	546.921	-0.664419	0.249773	-2.66009	0.00781195	0.0545076	false	false	false	687.637	254.99	626.43	458.804	734.603	519.063	1	109978	ADP-ribosyltransferase 4	ADP-ribosyltransferase 4	NM_026639	NM_026639,NP_080915
ENSMUSG00000100514	11.9776	-0.664289	0.443972	-1.49624	0.134591	0.41208	false	false	false	31.535	13.4915	11.1556	4.73971	7.57323	3.37054	0	NA	NA	NA	NA	NA
ENSMUSG00000029641	217.467	-0.664281	0.197013	-3.37176	0.000746893	0.00822452	false	false	false	313.598	160.549	255.721	170.63	237.799	166.505	1	68895	RAS-like, family 11, member A	RAS-like, family 11, member A	NM_026864	NM_026864,NP_081140
ENSMUSG00000064043	1753.94	-0.663288	0.170003	-3.90163	9.55477e-05	0.00146295	false	false	false	1988.45	1122.49	2413.04	1456.04	2096.27	1447.31	1	224829	transcriptional regulating factor 1	transcriptional regulating factor 1	NM_001097623	NM_001097623,NM_172622,NP_001091092,NP_766210
ENSMUSG00000086450	11.2872	-0.662545	0.440347	-1.5046	0.132428	0.40824	false	false	false	8.75971	8.09491	10.2975	0	31.8076	8.7634	0	NA	NA	NA	NA	NA
ENSMUSG00000028551	2270.62	-0.662075	0.163884	-4.0399	5.34736e-05	0.000890071	false	false	false	2412.42	1573.11	3192.22	1799.19	2799.07	1847.73	1	12580	cyclin-dependent kinase inhibitor 2C (p18, inhibits CDK4)	cyclin-dependent kinase inhibitor 2C (p18, inhibits CDK4)	NM_001301368	NM_001301368,NM_007671,NP_001288297,NP_031697,XM_006502698,XP_006502761
ENSMUSG00000046991	4.51889	-0.661999	0.437693	-1.51247	0.130414	NA	false	true	false	6.1318	1.34915	8.58123	0.947942	6.05858	4.04465	1	71682	WD repeat domain 27	WD repeat domain 27	NM_175173	NM_175173,NP_780382,XM_006524925,XM_006524926,XM_006524927,XM_006524928,XM_006524929,XM_006524930,XM_006524931,XM_006524932,XM_006524933,XM_006524934,XM_006524935,XM_006524936,XM_006524937,XM_006524938,XP_006524988,XP_006524989,XP_006524990,XP_006524991,XP_006524992,XP_006524993,XP_006524994,XP_006524995,XP_006524996,XP_006524997,XP_006524998,XP_006524999,XP_006525000,XP_006525001
ENSMUSG00000083374	14.6554	-0.661655	0.419671	-1.5766	0.114887	0.373898	false	false	false	30.659	10.7932	15.4462	9.47942	12.1172	9.43751	0	NA	NA	NA	NA	NA
ENSMUSG00000019838	671.601	-0.66153	0.200434	-3.30049	0.000965145	0.0100567	false	false	false	653.474	456.013	897.597	492.93	945.139	584.452	1	72472	solute carrier family 16 (monocarboxylic acid transporters), member 10	solute carrier family 16 (monocarboxylic acid transporters), member 10	NM_001114332	NM_001114332,NM_028247,NP_001107804,NP_082523,XM_006512862,XM_006512863,XM_006512864,XP_006512925,XP_006512926,XP_006512927,XR_380076
ENSMUSG00000041323	17.8725	-0.661169	0.386382	-1.71118	0.0870479	0.313869	false	false	false	21.0233	10.7932	27.4599	13.2712	21.205	13.4822	1	78801	adenylate kinase 7	adenylate kinase 7	NM_030187	NM_030187,NP_084463,XM_006516390,XM_006516391,XP_006516453,XP_006516454,XR_381556
ENSMUSG00000084328	29.464	-0.660885	0.368436	-1.79376	0.0728516	0.280082	false	false	false	44.6745	16.1898	27.4599	17.063	42.4101	28.9866	0	NA	NA	NA	NA	NA
ENSMUSG00000073433	857.359	-0.660675	0.162836	-4.05731	4.96409e-05	0.000834004	false	false	false	994.227	617.912	1190.22	730.863	986.035	624.898	1	14570	Rho GDP dissociation inhibitor (GDI) gamma	Rho GDP dissociation inhibitor (GDI) gamma	NM_008113	NM_008113,NP_032139
ENSMUSG00000097526	39.5767	-0.660418	0.350347	-1.88504	0.0594245	0.243967	false	false	false	73.5816	31.0305	35.183	25.5944	42.4101	29.6608	0	NA	NA	NA	NA	NA
ENSMUSG00000090125	4772.93	-0.659998	0.212277	-3.10913	0.00187638	0.0172997	false	false	false	4316.79	3049.08	6937.92	4046.77	6485.71	3801.3	1	18991	POU domain, class 3, transcription factor 1	POU domain, class 3, transcription factor 1	NM_011141	NM_011141,NP_035271
ENSMUSG00000003038	217.775	-0.659474	0.206678	-3.19083	0.00141867	0.0138249	false	false	false	241.768	167.295	250.572	146.931	318.076	182.009	4	1.53311e+25	high mobility group nucleosomal binding domain 2	high mobility group nucleosomal binding domain 2	NM_016957	NM_016957,NP_058653
ENSMUSG00000040860	339.368	-0.659239	0.209248	-3.15051	0.00162984	0.0155206	false	false	false	365.28	217.213	496.853	254.996	399.867	302	1	230872	ciliary rootlet coiled-coil, rootletin	ciliary rootlet coiled-coil, rootletin	NM_001145958	NM_001145958,NM_172122,NP_001139430,NP_742120,XM_006538800,XM_006538801,XM_006538802,XM_006538803,XP_006538863,XP_006538864,XP_006538865,XP_006538866
ENSMUSG00000001768	6480.26	-0.659166	0.256843	-2.56641	0.0102756	0.067036	false	false	false	4931.72	3912.54	9052.34	5318.9	10249.6	5416.46	1	74030	Ras and Rab interactor 2	Ras and Rab interactor 2	NM_028724	NM_028724,NP_083000,XM_006500269,XM_006500270,XM_006500271,XM_006500272,XP_006500332,XP_006500333,XP_006500334,XP_006500335
ENSMUSG00000091449	13.3934	-0.659162	0.422748	-1.55923	0.118941	0.381394	false	false	false	14.8915	9.44406	12.0137	6.6356	27.2636	10.1116	0	NA	NA	NA	NA	NA
ENSMUSG00000093812	4.20869	-0.658587	0.434256	-1.51659	0.129371	NA	false	true	false	6.1318	0	6.00686	2.84383	7.57323	2.69643	1	434510	predicted gene 5627	predicted gene 5627	NM_001034892	NM_001034892,NR_033301
ENSMUSG00000038305	3361.61	-0.658412	0.187179	-3.51755	NA	NA	false	false	false	3342.71	2168.09	4536.04	2794.53	4577.26	2751.03	1	67198	spermatogenesis associated, serine-rich 2-like	spermatogenesis associated, serine-rich 2-like	NM_001164566	NM_001164566,NM_144882,NP_001158038,NP_659131,XM_006496206,XM_006496207,XM_006496208,XM_006496209,XM_006496210,XM_006496211,XM_006496212,XM_006496213,XM_006496214,XM_006496215,XM_006496216,XM_006496217,XM_006496218,XP_006496269,XP_006496270,XP_006496271,XP_006496272,XP_006496273,XP_006496274,XP_006496275,XP_006496276,XP_006496277,XP_006496278,XP_006496279,XP_006496280,XP_006496281
ENSMUSG00000020593	1811.35	-0.657809	0.268158	-2.45307	0.0141643	0.085567	false	false	false	1484.77	936.311	2488.56	1697.76	2812.7	1447.98	1	14245	lipin 1	lipin 1	NM_001130412	NM_001130412,NM_015763,NM_172950,NP_001123884,NP_056578,NP_766538,XM_006514975,XM_006514976,XM_006514977,XM_006514978,XM_006514979,XM_006514980,XM_006514981,XM_006514982,XM_006514983,XM_006514984,XM_006514985,XM_006514986,XM_006514987,XM_006514988,XP_006515038,XP_006515039,XP_006515040,XP_006515041,XP_006515042,XP_006515043,XP_006515044,XP_006515045,XP_006515046,XP_006515047,XP_006515048,XP_00651…
ENSMUSG00000046312	677.179	-0.65761	0.28488	-2.30837	0.0209785	0.1148	false	false	false	449.373	461.41	1153.32	547.911	942.11	508.952	1	329828	expressed sequence AI464131	expressed sequence AI464131	NM_001085515	NM_001085515,NP_001078984,XM_006538010,XP_006538073
ENSMUSG00000029126	899.091	-0.65748	0.177514	-3.70382	0.000212379	0.00286123	false	false	false	1032.77	640.847	1208.24	604.787	1087.52	820.39	1	18196	neuron specific gene family member 1	neuron specific gene family member 1	NM_010942	NM_010942,NP_035072,XM_006503773,XP_006503836
ENSMUSG00000028795	643.086	-0.656732	0.192155	-3.41771	0.000631499	0.00715206	false	false	false	736.692	573.39	831.521	519.472	811.85	385.59	1	66264	coiled coil domain containing 28B	coiled coil domain containing 28B	NM_025455	NM_025455,NP_079731,XM_006503271,XP_006503334,XR_376337,XR_376338,XR_390163
ENSMUSG00000031497	5.2425	-0.656491	0.443962	-1.47871	0.139218	0.420026	false	false	false	8.75971	4.04746	7.72311	2.84383	6.05858	2.02232	1	24099	tumor necrosis factor (ligand) superfamily, member 13b	tumor necrosis factor (ligand) superfamily, member 13b	NM_033622	NM_033622,NP_296371,XM_006508774,XM_006508775,XM_006508776,XM_006508777,XP_006508837,XP_006508838,XP_006508839,XP_006508840,XR_378661
ENSMUSG00000046818	877.438	-0.655904	0.135008	-4.85827	1.18416e-06	2.84705e-05	false	false	false	1115.11	638.149	1057.21	684.414	1063.28	706.465	1	73284	DNA-damage-inducible transcript 4-like	DNA-damage-inducible transcript 4-like	NM_030143	NM_030143,NP_084419
ENSMUSG00000014164	26.8078	-0.655766	0.347561	-1.88677	0.0591918	0.24338	false	false	false	33.2869	22.9356	32.6087	16.115	36.3515	19.5491	1	100503085	kelch-like 3	kelch-like 3	NM_001195075	NM_001195075,NP_001182004,XM_006517008,XM_006517009,XM_006517010,XM_006517011,XM_006517012,XM_006517013,XP_006517071,XP_006517072,XP_006517073,XP_006517074,XP_006517075,XP_006517076
ENSMUSG00000030319	540.486	-0.655126	0.256066	-2.55842	0.0105148	0.0682984	false	false	false	457.257	310.305	783.466	407.615	780.043	504.233	1	67088	cullin-associated and neddylation-dissociated 2 (putative)	cullin-associated and neddylation-dissociated 2 (putative)	NM_025958	NM_025958,NP_080234,XM_006506488,XP_006506551
ENSMUSG00000037129	5214.73	-0.654408	0.24645	-2.65534	0.00792292	0.0550893	false	false	false	4035.6	3443.04	7472.53	4532.11	7933.72	3871.4	1	214531	transmembrane protease, serine 13	transmembrane protease, serine 13	NM_001013373	NM_001013373,NP_001013391,XM_006510132,XP_006510195
ENSMUSG00000042213	340.047	-0.654077	0.203885	-3.20807	0.0013363	0.0131724	false	false	false	374.916	217.213	396.453	258.788	492.26	300.652	1	67492	zinc finger, AN1-type domain 4	zinc finger, AN1-type domain 4	NM_001081317	NM_001081317,NM_001290338,NM_001290339,NP_001074786,NP_001277267,NP_001277268,XM_006506505,XM_006506506,XM_006506507,XM_006506508,XM_006506509,XM_006506510,XM_006506511,XM_006506512,XM_006506513,XM_006506514,XM_006506515,XM_006506516,XP_006506568,XP_006506569,XP_006506570,XP_006506571,XP_006506572,XP_006506573,XP_006506574,XP_006506575,XP_006506576,XP_006506577,XP_006506578,XP_006506579
ENSMUSG00000025933	116.218	-0.653385	0.243381	-2.68461	0.00726135	0.0515149	false	false	false	179.574	84.9966	124.428	87.2107	128.745	92.3528	1	75712	transmembrane protein 14A	transmembrane protein 14A	NM_001290679	NM_001290679,NM_029398,NP_001277608,NP_083674,XM_006495579,XM_006495580,XM_006495581,XP_006495642,XP_006495643,XP_006495644
ENSMUSG00000097346	146.327	-0.652197	0.392981	-1.65961	0.0969922	0.335836	false	false	false	77.0855	45.8712	164.76	118.493	330.193	141.563	0	NA	NA	NA	NA	NA
ENSMUSG00000070425	19.6993	-0.652085	0.418066	-1.55977	0.118815	0.381125	false	false	false	43.7986	10.7932	22.3112	12.3232	12.1172	16.8527	3	2.20641e+22	transient receptor potential cation channel, subfamily C, member 2	transient receptor potential cation channel, subfamily C, member 2	NM_001109897	NM_001109897,NP_001103367
ENSMUSG00000052516	299.646	-0.651452	0.266252	-2.44675	0.0144152	0.0865875	false	false	false	256.66	178.088	375	218.975	490.745	278.407	1	268902	roundabout homolog 2 (Drosophila)	roundabout homolog 2 (Drosophila)	NM_175549	NM_175549,NP_780758,XM_006523035,XM_006523036,XM_006523037,XM_006523038,XM_006523039,XM_006523040,XM_006523041,XM_006523042,XM_006523043,XM_006523044,XM_006523045,XM_006523046,XM_006523047,XM_006523048,XM_006523049,XP_006523098,XP_006523099,XP_006523100,XP_006523101,XP_006523102,XP_006523103,XP_006523104,XP_006523105,XP_006523106,XP_006523107,XP_006523108,XP_006523109,XP_006523110,XP_006523111,XP…
ENSMUSG00000098186	32.077	-0.651395	0.421769	-1.54444	0.122483	0.388655	false	false	false	80.5893	32.3796	18.0206	15.1671	28.7783	17.5268	0	NA	NA	NA	NA	NA
ENSMUSG00000040867	16.456	-0.651351	0.405802	-1.6051	0.108473	0.361107	false	false	false	13.1396	10.7932	27.4599	12.3232	24.2343	10.7857	1	380785	brain-enriched guanylate kinase-associated	brain-enriched guanylate kinase-associated	NM_001163175	NM_001163175,NP_001156647,XM_006516039,XM_006516040,XM_006516041,XM_006516042,XM_006516043,XM_006516044,XM_006516045,XP_006516102,XP_006516103,XP_006516104,XP_006516105,XP_006516106,XP_006516107,XP_006516108
ENSMUSG00000053173	18.8178	-0.650964	0.435302	-1.49543	0.134802	0.412347	false	false	false	10.5117	5.39661	24.8856	9.47942	42.4101	20.2232	0	NA	NA	NA	NA	NA
ENSMUSG00000006784	10.5115	-0.650335	0.430204	-1.51169	0.130612	0.404869	false	false	false	15.7675	4.04746	16.3043	7.58354	10.6025	8.7634	1	74407	tetratricopeptide repeat domain 25	tetratricopeptide repeat domain 25	NM_028918	NM_028918,NP_083194,XM_006534365,XP_006534428,XR_388541
ENSMUSG00000009739	639.698	-0.650225	0.227909	-2.85301	0.00433078	0.0340546	false	false	false	564.125	422.285	913.901	469.231	899.7	568.947	1	19009	POU domain, class 6, transcription factor 1	POU domain, class 6, transcription factor 1	NM_010127	NM_010127,NP_034257,XM_006520608,XM_006520609,XM_006520610,XM_006520611,XM_006520612,XM_006520613,XM_006520614,XM_006520615,XM_006520616,XP_006520671,XP_006520672,XP_006520673,XP_006520674,XP_006520675,XP_006520676,XP_006520677,XP_006520678,XP_006520679
ENSMUSG00000101355	12.2302	-0.649828	0.4341	-1.49695	0.134406	0.411651	false	false	false	18.3954	8.09491	24.8856	8.53148	6.05858	7.41519	0	NA	NA	NA	NA	NA
ENSMUSG00000027227	1112.33	-0.648296	0.260842	-2.4854	0.0129407	0.0798675	false	false	false	1066.06	526.169	1641.59	1036.1	1443.46	960.604	1	20322	sorbitol dehydrogenase	sorbitol dehydrogenase	NM_146126	NM_146126,NP_666238
ENSMUSG00000022040	56.509	-0.648029	0.361035	-1.79492	0.0726665	0.279642	false	false	false	42.0466	25.6339	66.9336	45.5012	109.055	49.884	1	13850	epoxide hydrolase 2, cytoplasmic	epoxide hydrolase 2, cytoplasmic	NM_001271402	NM_001271402,NM_001271403,NM_001271421,NM_007940,NP_001258331,NP_001258332,NP_001258350,NP_031966
ENSMUSG00000086448	305.535	-0.647356	0.212766	-3.04257	0.00234568	0.0207121	false	false	false	291.698	213.166	398.169	232.246	443.791	254.139	0	NA	NA	NA	NA	NA
ENSMUSG00000065799	8.21925	-0.647248	0.443126	-1.46064	0.144114	0.428845	false	false	false	16.6435	6.74576	12.8718	3.79177	4.54394	4.71876	0	NA	NA	NA	NA	NA
ENSMUSG00000020175	26.8364	-0.645887	0.38159	-1.69262	0.0905283	0.321831	false	false	false	20.1473	17.539	48.913	18.0109	34.8369	21.5715	1	76877	RAB36, member RAS oncogene family	RAB36, member RAS oncogene family	NM_029781	NM_029781,NP_084057,XM_006514286,XM_006514287,XM_006514288,XM_006514289,XM_006514290,XM_006514291,XM_006514292,XM_006514293,XM_006514294,XP_006514349,XP_006514350,XP_006514351,XP_006514352,XP_006514353,XP_006514354,XP_006514355,XP_006514356,XP_006514357,XR_380455
ENSMUSG00000072421	13.8043	-0.644205	0.431668	-1.49236	0.135604	0.413489	false	false	false	31.535	9.44406	16.3043	8.53148	7.57323	9.43751	0	NA	NA	NA	NA	NA
ENSMUSG00000048826	2464.67	-0.643591	0.25457	-2.52815	0.0114666	0.0729765	false	false	false	2142.63	1682.39	4461.38	1851.33	2567.33	2082.99	1	240025	dapper homolog 2, antagonist of beta-catenin (xenopus)	dapper homolog 2, antagonist of beta-catenin (xenopus)	NM_172826	NM_172826,NP_766414,XM_006524227,XP_006524290
ENSMUSG00000012443	13233.6	-0.642085	0.16495	-3.8926	9.91754e-05	0.00151205	false	false	false	13754.5	9461.6	16790	9780.87	18162.1	11452.4	1	16551	kinesin family member 11	kinesin family member 11	NM_010615	NM_010615,NP_034745
ENSMUSG00000037621	26.3441	-0.641897	0.384519	-1.66935	0.095048	0.332038	false	false	false	18.3954	20.2373	45.4805	19.9068	37.8662	16.1786	1	71093	atonal homolog 8 (Drosophila)	atonal homolog 8 (Drosophila)	NM_153778	NM_153778,NP_722473,XR_377494
ENSMUSG00000063446	9.40211	-0.641848	0.443845	-1.44611	0.148147	0.435542	false	false	false	14.0155	2.6983	19.7368	3.79177	6.05858	10.1116	1	272031	lipid phosphate phosphatase-related protein type 1	lipid phosphate phosphatase-related protein type 1	NM_178756	NM_178756,NP_848871,XM_006537968,XM_006537969,XM_006543850,XP_006538031,XP_006538032,XP_006543913
ENSMUSG00000020268	442.322	-0.641688	0.16964	-3.78265	0.000155167	0.00220474	false	false	false	616.684	358.874	520.881	325.144	489.231	343.121	1	75530	LYR motif containing 7	LYR motif containing 7	NM_029327	NM_029327,NP_083603,XM_006534387,XP_006534450,XR_388547,XR_388548,XR_388549
ENSMUSG00000023999	21.4389	-0.641391	0.375557	-1.70784	0.0876656	0.315297	false	false	false	28.0311	18.8881	26.6018	17.063	27.2636	10.7857	1	319991	kinesin family member 6	kinesin family member 6	NM_177052	NM_177052,NP_796026,XM_006524391,XM_006524392,XM_006524393,XP_006524454,XP_006524455,XP_006524456
ENSMUSG00000053617	79600	-0.640793	0.144531	-4.43359	9.26761e-06	0.000183109	false	false	false	91248.2	59231.8	111413	64429.7	89726.1	61551.5	1	14218	SH3 and PX domains 2A	SH3 and PX domains 2A	NM_001164717	NM_001164717,NM_008018,NM_177833,NP_001158189,NP_032044,XM_006526669,XM_006526670,XP_006526732,XP_006526733
ENSMUSG00000023827	551.628	-0.639655	0.340291	-1.87973	0.0601449	0.245892	false	false	false	262.791	365.62	864.13	500.514	964.83	351.884	1	68262	1-acylglycerol-3-phosphate O-acyltransferase 4 (lysophosphatidic acid acyltransferase, delta)	1-acylglycerol-3-phosphate O-acyltransferase 4 (lysophosphatidic acid acyltransferase, delta)	NM_026644	NM_026644,NP_080920,XM_006523345,XM_006523346,XM_006523347,XM_006523348,XP_006523408,XP_006523409,XP_006523410,XP_006523411
ENSMUSG00000097463	2.51231	-0.639465	0.374419	-1.70789	0.087657	NA	false	true	false	9.63568	1.34915	2.57437	0	1.51465	0	0	NA	NA	NA	NA	NA
ENSMUSG00000063873	926.691	-0.63916	0.358556	-1.7826	0.0746519	0.284749	false	false	false	529.963	308.956	1607.26	770.677	1399.53	943.751	1	94249	solute carrier family 24 (sodium/potassium/calcium exchanger), member 3	solute carrier family 24 (sodium/potassium/calcium exchanger), member 3	NM_053195	NM_053195,NP_444425,XM_006500452,XP_006500515
ENSMUSG00000074763	6.05088	-0.639034	0.444265	-1.43841	0.150319	0.439623	false	false	false	9.63568	4.04746	4.29061	2.84383	12.1172	3.37054	0	NA	NA	NA	NA	NA
ENSMUSG00000091462	8.91479	-0.638753	0.442484	-1.44356	0.148862	0.436561	false	false	false	17.5194	6.74576	6.00686	2.84383	13.6318	6.74108	0	NA	NA	NA	NA	NA
ENSMUSG00000054958	38.5016	-0.636839	0.377245	-1.68813	0.0913863	0.323546	false	false	false	31.535	13.4915	60.0686	31.2821	57.5566	37.0759	1	230718	5'-nucleotidase, cytosolic IA	5'-nucleotidase, cytosolic IA	NM_001085502	NM_001085502,NP_001078971,XR_376310,XR_376311
ENSMUSG00000039617	31.0364	-0.636659	0.354113	-1.7979	0.0721928	0.278715	false	false	false	51.6823	17.539	31.7505	27.4903	34.8369	22.9197	0	NA	NA	NA	NA	NA
ENSMUSG00000080021	9.34952	-0.636641	0.443189	-1.4365	0.15086	0.440734	false	false	false	18.3954	4.04746	4.29061	6.6356	16.6611	6.06697	0	NA	NA	NA	NA	NA
ENSMUSG00000064168	7.76265	-0.636569	0.444347	-1.43259	0.151974	0.442734	false	false	false	20.1473	2.6983	6.86498	4.73971	6.05858	6.06697	1	319182	histone cluster 1, H2bh	histone cluster 1, H2bh	NM_178197	NM_178197,NP_835504
ENSMUSG00000038552	581.321	-0.635164	0.181618	-3.49725	0.000470074	0.00556894	false	false	false	609.676	388.556	756.006	460.7	775.499	497.492	1	64339	fibronectin type III domain containing 4	fibronectin type III domain containing 4	NM_022424	NM_022424,NP_071869,XM_006504044,XP_006504107
ENSMUSG00000101945	4.61925	-0.634817	0.401558	-1.58089	NA	NA	false	true	false	21.0233	1.34915	0.858123	0.947942	1.51465	2.02232	0	NA	NA	NA	NA	NA
ENSMUSG00000086158	124.714	-0.634532	0.292298	-2.17084	0.029943	0.149093	false	false	false	113	60.7118	167.334	106.17	187.816	113.25	1	546143	cell cycle progression 1, opposite strand	cell cycle progression 1, opposite strand	NM_001198789	NM_001198789,NP_001185718,XM_006511276,XM_006511277,XM_006511278,XP_006511339,XP_006511340,XP_006511341
ENSMUSG00000015846	15091.2	-0.633729	0.225849	-2.80598	0.00501635	0.0382401	false	false	false	12635.9	10040.4	23015.7	12681.6	20114.5	12059.1	1	20181	retinoid X receptor alpha	retinoid X receptor alpha	NM_001290481	NM_001290481,NM_001290482,NM_011305,NP_001277410,NP_001277411,NP_035435,XM_006497801,XM_006497802,XM_006497803,XM_006497804,XM_006497805,XP_006497864,XP_006497865,XP_006497866,XP_006497867,XP_006497868
ENSMUSG00000049939	396.691	-0.632665	0.313022	-2.02115	0.0432642	0.195823	false	false	false	638.583	388.556	525.171	344.103	322.62	161.112	1	192198	leucine rich repeat containing 4	leucine rich repeat containing 4	NM_138682	NM_138682,NP_619623
ENSMUSG00000041117	108.836	-0.632266	0.296699	-2.131	0.0330893	0.161227	false	false	false	93.7289	71.5051	140.732	66.356	174.184	106.509	1	434130	coiled-coil domain containing 8	coiled-coil domain containing 8	NM_001101535	NM_001101535,NP_001095005
ENSMUSG00000093157	7.78123	-0.632198	0.443966	-1.42398	0.154452	0.446984	false	false	false	19.2714	2.6983	11.1556	3.79177	3.02929	6.74108	1	100526526	microRNA 3098	microRNA 3098	NR_037281	NR_037281
ENSMUSG00000101172	9.55932	-0.631909	0.434205	-1.45532	0.14558	0.431384	false	false	false	16.6435	5.39661	8.58123	5.68765	13.6318	7.41519	0	NA	NA	NA	NA	NA
ENSMUSG00000026779	5813.09	-0.631574	0.223224	-2.82932	0.00466467	0.0359869	false	false	false	5641.25	4294.35	6662.47	3663.8	9159.07	5457.58	1	67121	microtubule associated serine/threonine kinase-like	microtubule associated serine/threonine kinase-like	NM_025979	NM_025979,NP_080255,XM_006498239,XP_006498302
ENSMUSG00000066224	3.01394	-0.630964	0.410877	-1.53565	0.124624	NA	false	true	false	3.50388	2.6983	5.14874	0	6.05858	0.674108	1	550619	AT rich interactive domain 3C (BRIGHT-like)	AT rich interactive domain 3C (BRIGHT-like)	NM_001017362	NM_001017362,NM_001252622,NP_001017362,NP_001239551,XM_006538102,XP_006538165
ENSMUSG00000030930	2457.43	-0.630603	0.165344	-3.81389	0.000136798	0.00198136	false	false	false	2970.42	1782.23	3478.83	1889.25	2565.81	2058.05	1	77590	carbohydrate (N-acetylgalactosamine 4-sulfate 6-O) sulfotransferase 15	carbohydrate (N-acetylgalactosamine 4-sulfate 6-O) sulfotransferase 15	NM_029935	NM_029935,NP_084211,XM_006508332,XM_006508333,XP_006508395,XP_006508396
ENSMUSG00000040327	575.697	-0.630474	0.240682	-2.61954	0.00880497	0.059652	false	false	false	478.28	373.715	826.372	444.585	826.997	504.233	1	78309	cullin 9	cullin 9	NM_001081335	NM_001081335,NP_001074804,XM_006525133,XM_006525134,XM_006525135,XM_006525136,XM_006525137,XP_006525196,XP_006525197,XP_006525198,XP_006525199,XP_006525200,XR_385393
ENSMUSG00000065118	3.62191	-0.629895	0.432246	-1.45726	0.145044	NA	false	true	false	5.25583	2.6983	5.14874	1.89588	6.05858	0.674108	0	NA	NA	NA	NA	NA
ENSMUSG00000097366	7.52568	-0.629865	0.43756	-1.4395	0.15001	0.439006	false	false	false	23.6512	1.34915	2.57437	6.6356	7.57323	3.37054	0	NA	NA	NA	NA	NA
ENSMUSG00000085606	12.2717	-0.629819	0.43104	-1.46116	0.143971	0.428704	false	false	false	13.1396	2.6983	17.1625	9.47942	19.6904	11.4598	0	NA	NA	NA	NA	NA
ENSMUSG00000020312	84.5709	-0.629673	0.264627	-2.37948	0.0173371	0.0995242	false	false	false	90.225	79.6	120.995	57.8245	101.481	57.2992	1	216148	SHC (Src homology 2 domain containing) transforming protein 2	SHC (Src homology 2 domain containing) transforming protein 2	NM_001024539	NM_001024539,NP_001019710
ENSMUSG00000090084	16.1422	-0.629195	0.412032	-1.52705	0.126748	0.397137	false	false	false	15.7675	5.39661	24.0274	13.2712	24.2343	14.1563	1	51795	sushi-repeat-containing protein	sushi-repeat-containing protein	NM_016911	NM_016911,NP_058607
ENSMUSG00000080059	47.2427	-0.62864	0.297768	-2.11117	0.0347574	0.167044	false	false	false	51.6823	41.8237	65.2173	31.2821	59.0712	34.3795	1	277692	ribosomal protein S19, pseudogene 3	ribosomal protein S19, pseudogene 3	NR_033639	NR_033639
ENSMUSG00000077563	162.829	-0.62847	0.251778	-2.49613	0.0125556	0.0782167	false	false	false	263.667	134.915	153.604	126.076	184.787	113.924	0	NA	NA	NA	NA	NA
ENSMUSG00000026664	617.451	-0.627322	0.328319	-1.91071	0.0560423	0.233857	false	false	false	355.644	331.891	797.196	473.971	1172.34	573.666	1	16922	phytanoyl-CoA hydroxylase	phytanoyl-CoA hydroxylase	NM_010726	NM_010726,NP_034856
ENSMUSG00000030793	4052.09	-0.626988	0.302522	-2.07254	0.038215	0.178997	false	false	false	2621.78	2505.38	5242.27	4018.33	7280.9	2643.85	1	66824	PYD and CARD domain containing	PYD and CARD domain containing	NM_023258	NM_023258,NP_075747
ENSMUSG00000078439	45.3041	-0.626876	0.348839	-1.79703	0.0723302	0.279085	false	false	false	38.5427	39.1254	60.0686	39.8136	72.703	21.5715	1	72273	small integral membrane protein 24	small integral membrane protein 24	NM_001099917	NM_001099917,NP_001093387
ENSMUSG00000047898	9.186	-0.626791	0.442867	-1.4153	0.156979	0.451575	false	false	false	6.1318	4.04746	11.1556	8.53148	21.205	4.04465	1	12773	chemokine (C-C motif) receptor 4	chemokine (C-C motif) receptor 4	NM_009916	NM_009916,NP_034046,XM_006511932,XM_006511933,XM_006511934,XP_006511995,XP_006511996,XP_006511997
ENSMUSG00000081413	2.87987	-0.626419	0.409442	-1.52993	0.126033	NA	false	true	false	3.50388	1.34915	1.71625	0.947942	9.08788	0.674108	0	NA	NA	NA	NA	NA
ENSMUSG00000045545	639573	-0.625834	0.149848	-4.17646	2.96079e-05	0.000528061	false	false	false	712912	472673	879294	550566	748241	473754	1	16664	keratin 14	keratin 14	NM_016958	NM_016958,NP_058654,XM_006532330,XP_006532393
ENSMUSG00000074627	10.5688	-0.6255	0.429751	-1.45549	0.145533	0.431316	false	false	false	14.0155	8.09491	10.2975	4.73971	18.1758	8.0893	1	629499	maestro heat-like repeat family member 8	maestro heat-like repeat family member 8	NM_001039557	NM_001039557,NP_001034646,XM_006499976,XM_006499977,XM_006499978,XM_006499979,XM_006499980,XM_006499981,XM_006499982,XP_006500039,XP_006500040,XP_006500041,XP_006500042,XP_006500043,XP_006500044,XP_006500045
ENSMUSG00000042763	12.4265	-0.625366	0.424508	-1.47315	0.140709	0.422246	false	false	false	18.3954	4.04746	16.3043	8.53148	15.1465	12.1339	1	215090	mannosidase, endo-alpha-like	mannosidase, endo-alpha-like	NM_001007573	NM_001007573,NP_001007574,XM_006502922,XM_006502923,XP_006502985,XP_006502986
ENSMUSG00000097164	1079.45	-0.624193	0.151918	-4.10875	3.97799e-05	0.000682376	false	false	false	1310.45	766.318	1233.12	821.866	1408.62	936.336	1	67723	centrosomal protein 83, opposite strand	centrosomal protein 83, opposite strand	NR_015524	NR_015524
ENSMUSG00000039396	1072.89	-0.623665	0.159764	-3.90365	9.47523e-05	0.00145325	false	false	false	1129.13	836.474	1325.8	797.219	1473.75	874.992	1	234258	nei like 3 (E. coli)	nei like 3 (E. coli)	NM_146208	NM_146208,NP_666320
ENSMUSG00000041298	925.717	-0.623357	0.139361	-4.47297	7.71405e-06	0.000154798	false	false	false	1040.65	702.908	1193.65	718.54	1149.62	748.934	2	319982231912	RIKEN cDNA 5930430L01 gene	RIKEN cDNA 5930430L01 gene	NR_102383	NR_102383,NR_102384
ENSMUSG00000070167	117.577	-0.622912	0.269264	-2.31339	0.0207013	0.113797	false	false	false	180.45	103.885	153.604	85.3148	99.9666	82.2412	0	NA	NA	NA	NA	NA
ENSMUSG00000061517	1731.79	-0.6226	0.202695	-3.07161	0.00212906	0.0191476	false	false	false	1677.48	1118.45	2494.56	1357.45	2191.69	1551.12	1	223227	SRY (sex determining region Y)-box 21	SRY (sex determining region Y)-box 21	NM_177753	NM_177753,NP_808421
ENSMUSG00000045273	2282.16	-0.622331	0.169256	-3.67686	0.000236119	0.00310916	false	false	false	3291.02	1788.98	2687.64	1887.35	2374.97	1663.02	1	26886	centromere protein H	centromere protein H	NM_021886	NM_021886,NP_068686,XM_006517676,XM_006517677,XM_006517678,XP_006517739,XP_006517740,XP_006517741
ENSMUSG00000037989	1299.31	-0.621575	0.278034	-2.23561	0.0253773	0.132427	false	false	false	1002.99	692.115	2083.52	1026.62	1738.81	1251.82	1	75607	WNK lysine deficient protein kinase 2	WNK lysine deficient protein kinase 2	NM_001290311	NM_001290311,NM_001290313,NM_029361,NP_001277240,NP_001277242,NP_083637,XM_006516967,XM_006516968,XM_006516969,XM_006516970,XM_006516971,XM_006516972,XM_006516973,XM_006516974,XM_006516975,XM_006516976,XM_006516977,XM_006516978,XM_006516979,XM_006516980,XP_006517030,XP_006517031,XP_006517032,XP_006517033,XP_006517034,XP_006517035,XP_006517036,XP_006517037,XP_006517038,XP_006517039,XP_006517040,XP…
ENSMUSG00000046167	3.54276	-0.621403	0.401171	-1.54897	0.121389	NA	false	true	false	13.1396	1.34915	1.71625	0	3.02929	2.02232	1	235379	gliomedin	gliomedin	NM_177350	NM_177350,NP_796324
ENSMUSG00000013155	1187.42	-0.62076	0.174891	-3.5494	0.000386109	0.00473022	false	false	false	1455.86	809.491	1633.01	1049.37	1258.67	918.135	1	102124	enkurin domain containing 1	enkurin domain containing 1	NM_198299	NM_198299,NP_938041,XM_006530543,XM_006530544,XM_006530545,XP_006530606,XP_006530607,XP_006530608,XR_387725
ENSMUSG00000040287	35.0903	-0.620624	0.358205	-1.73259	0.0831677	0.304907	false	false	false	53.4342	39.1254	42.048	18.0109	36.3515	21.5715	1	237611	SH3 and cysteine rich domain 3	SH3 and cysteine rich domain 3	NM_177707	NM_177707,NP_808375,XM_006513640,XM_006513641,XM_006513642,XP_006513703,XP_006513704,XP_006513705,XR_380398
ENSMUSG00000022661	66.7811	-0.620014	0.341824	-1.81384	0.0697025	0.272546	false	false	false	42.0466	51.2678	95.2516	46.4492	115.113	50.5581	1	17470	CD200 antigen	CD200 antigen	NM_010818	NM_010818,NP_034948,XR_384531
ENSMUSG00000087377	76.206	-0.619246	0.278205	-2.22586	0.0260236	0.134576	false	false	false	119.132	56.6644	83.2379	51.1889	80.2762	66.7367	0	NA	NA	NA	NA	NA
ENSMUSG00000075590	1945.07	-0.619064	0.16715	-3.70365	0.000212521	0.00286123	false	false	false	2083.94	1366.69	2536.61	1437.08	2496.14	1749.98	1	223649	nuclear receptor binding protein 2	nuclear receptor binding protein 2	NM_144847	NM_144847,NP_659096,XM_006520772,XP_006520835
ENSMUSG00000102258	10.2346	-0.618821	0.443864	-1.39417	0.163267	0.462649	false	false	false	7.00777	2.6983	13.73	3.79177	22.7197	11.4598	0	NA	NA	NA	NA	NA
ENSMUSG00000000876	1260.54	-0.618277	0.219624	-2.81516	NA	NA	false	false	false	1086.2	902.583	1784.04	1109.09	1764.56	916.787	1	59038	peroxisomal membrane protein 4	peroxisomal membrane protein 4	NM_021534	NM_021534,NP_067509,XM_006499971,XP_006500034
ENSMUSG00000079450	5.74094	-0.617414	0.444261	-1.38976	0.164603	0.464896	false	false	false	11.3876	2.6983	6.86498	4.73971	6.05858	2.69643	1	73061	RIKEN cDNA 3110007F17 gene	RIKEN cDNA 3110007F17 gene	NM_028426	NM_028426,NP_082702,XM_006528408,XM_006528409,XM_006528410,XP_006528471,XP_006528472,XP_006528473
ENSMUSG00000033906	709.595	-0.616707	0.241124	-2.55763	0.0105387	0.068355	false	false	false	685.009	469.505	881.292	444.585	1051.16	726.014	1	108672	zinc finger, DHHC domain containing 15	zinc finger, DHHC domain containing 15	NM_175358	NM_175358,NP_780567,XM_006527739,XM_006527740,XM_006527741,XP_006527802,XP_006527803,XP_006527804
ENSMUSG00000050199	5807.86	-0.616609	0.182427	-3.38003	0.000724772	0.00802876	false	false	false	5449.42	4372.6	7755.72	4465.76	8051.86	4751.79	1	107515	leucine-rich repeat-containing G protein-coupled receptor 4	leucine-rich repeat-containing G protein-coupled receptor 4	NM_172671	NM_172671,NP_766259
ENSMUSG00000003031	5568.55	-0.616003	0.134947	-4.56479	5e-06	0.000104176	false	false	false	6088.87	4545.29	6868.42	4306.5	7344.52	4257.67	1	12576	cyclin-dependent kinase inhibitor 1B	cyclin-dependent kinase inhibitor 1B	NM_009875	NM_009875,NP_034005,XM_006505466,XP_006505529
ENSMUSG00000086040	34.2762	-0.615638	0.353647	-1.74083	0.081714	0.301724	false	false	false	32.4109	32.3796	48.0549	27.4903	48.4687	16.8527	1	330319	WAS/WASL interacting protein family, member 3	WAS/WASL interacting protein family, member 3	NM_001167860	NM_001167860,NM_001167861,NP_001161332,NP_001161333,XM_006506292,XM_006506293,XM_006506294,XM_006506295,XP_006506355,XP_006506356,XP_006506357,XP_006506358
ENSMUSG00000070576	855.294	-0.614587	0.203294	-3.02314	0.00250165	0.0218636	false	false	false	840.932	620.61	1319.79	728.02	973.917	648.492	1	433938	meningioma 1	meningioma 1	NM_001081235	NM_001081235,NP_001074704
ENSMUSG00000021391	870.404	-0.614553	0.137127	-4.48163	7.40765e-06	0.000149317	false	false	false	1082.7	721.796	1048.63	693.894	1039.05	636.358	1	66336	centromere protein P	centromere protein P	NM_025495	NM_025495,NP_079771,XM_006516942,XP_006517005
ENSMUSG00000034317	13585.2	-0.614179	0.168227	-3.65089	0.000261329	0.00339723	false	false	false	19342.3	10128.1	14153	9970.46	16128	11789.5	1	66949	tripartite motif-containing 59	tripartite motif-containing 59	NM_025863	NM_025863,NP_080139,XM_006501917,XP_006501980
ENSMUSG00000001095	2.94778	-0.613963	0.355029	-1.72933	0.08375	NA	false	true	false	0	0	9.43935	0	7.57323	0.674108	1	20500	solute carrier family 13 (sodium-dependent dicarboxylate transporter), member 2	solute carrier family 13 (sodium-dependent dicarboxylate transporter), member 2	NM_022411	NM_022411,NP_071856,XM_006532645,XM_006532646,XM_006532647,XM_006532648,XM_006532649,XP_006532708,XP_006532709,XP_006532710,XP_006532711,XP_006532712
ENSMUSG00000078588	31.0642	-0.61396	0.331234	-1.85355	0.0638029	0.256067	false	false	false	39.4187	24.2847	42.048	20.8547	34.8369	24.942	1	381546	coiled-coil domain containing 24	coiled-coil domain containing 24	NM_001034876	NM_001034876,NP_001030048,XM_006503208,XM_006503209,XP_006503271,XP_006503272
ENSMUSG00000030677	6253.21	-0.613776	0.156507	-3.92172	8.79192e-05	0.00136831	false	false	false	7809.28	4306.49	8111.84	5563.47	6896.18	4832.01	1	110033	kinesin family member 22	kinesin family member 22	NM_145588	NM_145588,NP_663563,XM_006507201,XP_006507264
ENSMUSG00000071562	1879.72	-0.613469	0.443524	-1.38317	0.166612	0.468014	false	false	true	741.948	572.04	1856.98	1293.94	5198.27	1615.16	1	20861	stefin A1	stefin A1	NM_001082543	NM_001082543,NP_001076012
ENSMUSG00000091618	3714.74	-0.613134	0.170699	-3.5919	0.000328274	0.00412294	false	false	false	4013.7	2419.03	4986.55	3150.01	4569.69	3149.43	1	670558	histocompatibility 60c	histocompatibility 60c	NM_001204916	NM_001204916,NP_001191845,XM_006512484,XM_006512485,XM_006512486,XM_006512487,XP_006512547,XP_006512548,XP_006512549,XP_006512550
ENSMUSG00000036875	1600.54	-0.612924	0.202936	-3.02028	0.00252541	0.0220391	false	false	false	2422.94	1080.67	1905.89	1297.73	1534.34	1361.7	1	327762	DNA replication helicase 2 homolog (yeast)	DNA replication helicase 2 homolog (yeast)	NM_177372	NM_177372,NP_796346,XR_380405,XR_380406
ENSMUSG00000065952	29.8044	-0.612278	0.386372	-1.58469	0.113038	0.369927	false	false	false	56.0621	12.1424	28.3181	23.6986	30.2929	28.3125	1	546049	RIKEN cDNA C330021F23 gene	RIKEN cDNA C330021F23 gene	NM_001024728	NM_001024728,NP_001019899
ENSMUSG00000062704	53.8718	-0.612029	0.336557	-1.8185	0.0689875	0.270646	false	false	false	101.613	40.4746	47.1968	39.8136	53.0126	41.1206	0	NA	NA	NA	NA	NA
ENSMUSG00000020331	65.9134	-0.611467	0.30936	-1.97656	0.0480915	0.210909	false	false	false	93.7289	35.078	94.3935	58.7724	57.5566	55.951	1	15166	hyperpolarization-activated, cyclic nucleotide-gated K+ 2	hyperpolarization-activated, cyclic nucleotide-gated K+ 2	NM_008226	NM_008226,NP_032252
ENSMUSG00000065870	54.5735	-0.611212	0.386344	-1.58204	NA	NA	false	false	false	119.132	48.5695	46.3386	47.3971	42.4101	23.5938	0	NA	NA	NA	NA	NA
ENSMUSG00000001911	9680.45	-0.610297	0.186846	-3.26631	0.00108959	0.0111695	false	false	false	10220	6471.88	13775.4	7227.11	11385.6	9002.71	1	18032	nuclear factor I/X	nuclear factor I/X	NM_001081981	NM_001081981,NM_001081982,NM_001297601,NM_010906,NP_001075450,NP_001075451,NP_001284530,NP_035036,XM_006530755,XM_006530756,XM_006530757,XM_006530758,XM_006530759,XM_006530760,XM_006530761,XM_006530762,XM_006530763,XM_006530764,XM_006530765,XP_006530818,XP_006530819,XP_006530820,XP_006530821,XP_006530822,XP_006530823,XP_006530824,XP_006530825,XP_006530826,XP_006530827,XP_006530828
ENSMUSG00000057315	2309.39	-0.610294	0.265908	-2.29513	0.0217256	0.117705	false	false	false	1771.21	1291.14	3297.77	1932.85	3459.45	2103.89	1	231532	Rho GTPase activating protein 24	Rho GTPase activating protein 24	NM_001286468	NM_001286468,NM_029270,NM_146161,NP_001273397,NP_083546,NP_666273,XM_006534887,XM_006534888,XM_006534889,XM_006534890,XM_006534891,XM_006534892,XP_006534950,XP_006534951,XP_006534952,XP_006534953,XP_006534954,XP_006534955
ENSMUSG00000045475	1480.04	-0.609948	0.240366	-2.53758	0.0111623	0.0713686	false	false	false	1973.56	1076.62	1657.89	1575.48	1810	786.684	1	94060	late cornified envelope 3C	late cornified envelope 3C	NM_033175	NM_033175,NP_149410,XM_006502395,XP_006502458
ENSMUSG00000050965	2451.91	-0.609454	0.158328	-3.8493	0.000118455	0.00175099	false	false	false	2541.19	1780.88	3165.62	2070.31	3232.25	1921.21	1	18750	protein kinase C, alpha	protein kinase C, alpha	NM_011101	NM_011101,NP_035231
ENSMUSG00000073010	2.92235	-0.60943	0.420843	-1.44812	0.147584	NA	false	true	false	5.25583	1.34915	2.57437	0.947942	6.05858	1.34822	1	331493	predicted gene 5127	predicted gene 5127	NM_001033541	NM_001033541,NP_001028713,XM_006528102,XP_006528165
ENSMUSG00000017667	602.6	-0.608074	0.160445	-3.78992	0.000150694	0.00214873	false	false	false	715.668	437.125	787.757	452.168	693.708	529.175	1	228876	zinc finger protein 334	zinc finger protein 334	NM_178411	NM_178411,NP_848498,XM_006499377,XP_006499440
ENSMUSG00000020140	54.1654	-0.607944	0.40749	-1.49193	0.135719	0.413721	false	false	false	35.0388	20.2373	94.3935	22.7506	81.7909	70.7813	1	14160	leucine rich repeat containing G protein coupled receptor 5	leucine rich repeat containing G protein coupled receptor 5	NM_010195	NM_010195,NP_034325
ENSMUSG00000046845	38.6964	-0.607845	0.367951	-1.65197	0.09854	0.339317	false	false	false	25.4032	29.6813	50.6293	30.3342	71.1884	24.942	1	215274	interleukin 1 family, member 10	interleukin 1 family, member 10	NM_153077	NM_153077,NP_694717,XM_006497830,XP_006497893
ENSMUSG00000022422	704.975	-0.607625	0.1558	-3.90003	9.61807e-05	0.00147013	false	false	false	962.692	527.518	806.636	577.297	798.219	557.487	1	72107	defective in sister chromatid cohesion 1 homolog (S. cerevisiae)	defective in sister chromatid cohesion 1 homolog (S. cerevisiae)	NM_183089	NM_183089,NP_898912,XM_006521429,XP_006521492
ENSMUSG00000078780	4.36357	-0.607589	0.433658	-1.40108	0.16119	NA	false	true	false	8.75971	0	5.14874	2.84383	6.05858	3.37054	1	381484	predicted gene 5150	predicted gene 5150	NM_001081687	NM_001081687,NP_001075156,XM_006535485,XM_006535486,XM_006535487,XM_006535488,XP_006535548,XP_006535549,XP_006535550,XP_006535551,XR_389592
ENSMUSG00000021458	3747.34	-0.607575	0.164192	-3.70039	NA	NA	false	false	false	3727.26	2794.09	4983.98	3035.31	4948.35	2995.06	1	72061	RIKEN cDNA 2010111I01 gene	RIKEN cDNA 2010111I01 gene	NM_001289924	NM_001289924,NM_001289926,NM_028079,NP_001276853,NP_001276855,NP_082355,NR_110520,NR_110521,XM_006517378,XM_006517379,XM_006517380,XM_006517381,XM_006517382,XM_006517383,XM_006517384,XM_006517385,XM_006517386,XM_006517387,XM_006517388,XM_006517389,XM_006517390,XM_006517391,XP_006517441,XP_006517442,XP_006517443,XP_006517444,XP_006517445,XP_006517446,XP_006517447,XP_006517448,XP_006517449,XP_00651…
ENSMUSG00000085586	79.8454	-0.606932	0.291231	-2.08403	0.0371578	0.175401	false	false	false	67.4498	71.5051	113.272	53.0848	115.113	58.6474	0	NA	NA	NA	NA	NA
ENSMUSG00000031821	1292.33	-0.606737	0.162062	-3.74386	0.000181212	0.0025016	false	false	false	1760.7	1109	1584.09	991.548	1360.15	948.47	1	272551	GINS complex subunit 2 (Psf2 homolog)	GINS complex subunit 2 (Psf2 homolog)	NM_178856	NM_178856,NP_849187
ENSMUSG00000100648	37.842	-0.605332	0.376153	-1.60927	0.107557	0.359188	false	false	false	50.8063	21.5864	29.1762	19.9068	65.1298	40.4465	0	NA	NA	NA	NA	NA
ENSMUSG00000064347	2.26584	-0.604636	0.364202	-1.66017	0.0968808	NA	false	true	false	8.75971	0	0.858123	0.947942	3.02929	0	0	NA	NA	NA	NA	NA
ENSMUSG00000021913	734.259	-0.604144	0.244065	-2.47534	0.013311	0.08162	false	false	false	670.994	408.793	1015.16	591.516	1013.3	705.791	1	239017	oxoglutarate dehydrogenase-like	oxoglutarate dehydrogenase-like	NM_001081130	NM_001081130,NP_001074599,XM_006518951,XM_006518952,XP_006519014,XP_006519015
ENSMUSG00000031548	639.311	-0.604063	0.237011	-2.54868	0.0108133	0.069658	false	false	false	598.288	375.064	858.123	485.346	892.127	626.92	1	20377	secreted frizzled-related protein 1	secreted frizzled-related protein 1	NM_013834	NM_013834,NP_038862,XM_006509042,XP_006509105
ENSMUSG00000087149	1.63032	-0.604052	0.341237	-1.77018	0.0766971	NA	false	true	false	4.37986	0	0.858123	0	4.54394	0	0	NA	NA	NA	NA	NA
ENSMUSG00000086688	61.3438	-0.603894	0.29806	-2.02608	0.0427562	0.194111	false	false	false	84.0932	41.8237	56.6361	41.7095	87.8495	55.951	0	NA	NA	NA	NA	NA
ENSMUSG00000049608	2.34831	-0.603537	0.375838	-1.60584	0.108309	NA	false	true	false	3.50388	0	7.72311	0	1.51465	1.34822	1	227326	G protein-coupled receptor 55	G protein-coupled receptor 55	NM_001033290	NM_001033290,NP_001028462,XM_006529457,XM_006529458,XM_006529459,XM_006529460,XM_006529461,XM_006529462,XM_006529463,XP_006529520,XP_006529521,XP_006529522,XP_006529523,XP_006529524,XP_006529525,XP_006529526
ENSMUSG00000083325	11.1221	-0.603509	0.438169	-1.37734	0.168406	0.47119	false	false	false	8.75971	4.04746	11.1556	7.58354	25.749	9.43751	0	NA	NA	NA	NA	NA
ENSMUSG00000055799	2022.65	-0.602878	0.21841	-2.76031	0.00577473	0.0429459	false	false	false	1976.19	1237.17	3078.95	1668.38	2347.7	1827.51	1	21415	transcription factor 7 like 1 (T cell specific, HMG box)	transcription factor 7 like 1 (T cell specific, HMG box)	NM_001079822	NM_001079822,NM_009332,NP_001073290,NP_033358,XM_006505882,XP_006505945
ENSMUSG00000096992	426.486	-0.602842	0.374723	-1.60877	0.107668	0.359188	false	false	false	290.822	111.98	696.796	307.133	633.122	519.063	1	102634814	uncharacterized LOC102634814	uncharacterized LOC102634814	XR_373296	XR_373296,XR_373297
ENSMUSG00000069441	4755.59	-0.602397	0.429528	-1.40246	0.160777	0.458633	false	false	true	1867.57	3769.53	5885.01	2971.8	11097.8	2941.81	1	13510	desmoglein 1 alpha	desmoglein 1 alpha	NM_010079	NM_010079,NP_034209,XM_006525597,XP_006525660
ENSMUSG00000024352	875.088	-0.602326	0.161694	-3.72509	0.000195245	0.00266864	false	false	false	1196.58	731.24	1042.62	704.321	942.11	633.662	1	71242	spermatogenesis associated 24	spermatogenesis associated 24	NM_027733	NM_027733,NM_029485,NP_082009,NP_083761,XM_006526248,XP_006526311
ENSMUSG00000043795	1.66987	-0.602177	0.340643	-1.76777	0.0771002	NA	false	true	false	6.1318	0	0.858123	0	3.02929	0	1	677289	proline rich 33	proline rich 33	NR_033261	NR_033261
ENSMUSG00000026873	443.581	-0.602035	0.207901	-2.89578	0.00378217	0.0304883	false	false	false	487.916	341.335	657.322	402.875	474.084	297.956	1	74016	PHD finger protein 19	PHD finger protein 19	NM_028716	NM_028716,NP_082992,XM_006498379,XM_006498380,XM_006498381,XM_006498382,XM_006498383,XM_006498384,XP_006498442,XP_006498443,XP_006498444,XP_006498445,XP_006498446,XP_006498447
ENSMUSG00000096006	51.8432	-0.602029	0.307763	-1.95614	0.0504481	0.217905	false	false	false	77.0855	33.7288	48.0549	38.8656	68.1591	45.1652	0	NA	NA	NA	NA	NA
ENSMUSG00000029722	1931.68	-0.601559	0.181901	-3.30706	0.0009428	0.00989229	false	false	false	1916.62	1404.47	2761.44	1685.44	2361.33	1460.79	1	231801	ArfGAP with FG repeats 2	ArfGAP with FG repeats 2	NM_145566	NM_145566,NM_178162,NP_663541,NP_835456,XM_006504567,XM_006504568,XM_006504569,XM_006504570,XM_006504571,XP_006504630,XP_006504631,XP_006504632,XP_006504633,XP_006504634
ENSMUSG00000019178	17.8744	-0.601434	0.407052	-1.47754	0.139532	0.420339	false	false	false	22.7752	9.44406	13.73	15.1671	33.3222	12.8081	1	76571	serine/threonine/tyrosine interacting-like 1	serine/threonine/tyrosine interacting-like 1	NM_001289554	NM_001289554,NM_001289555,NM_001289556,NM_001289557,NM_029659,NP_001276483,NP_001276484,NP_001276485,NP_001276486,NP_083935,XM_006504511,XM_006504512,XM_006504513,XM_006504514,XM_006504515,XM_006504516,XM_006504517,XM_006504518,XM_006504519,XM_006504520,XM_006504521,XP_006504574,XP_006504575,XP_006504576,XP_006504577,XP_006504578,XP_006504579,XP_006504580,XP_006504581,XP_006504582,XP_006504583,XP…
ENSMUSG00000090666	3.1235	-0.600481	0.40557	-1.48059	0.138716	NA	false	true	false	6.1318	1.34915	7.72311	0	1.51465	2.02232	0	NA	NA	NA	NA	NA
ENSMUSG00000086266	74.7153	-0.600277	0.332116	-1.80743	0.070695	0.274997	false	false	false	85.8452	29.6813	118.421	64.4601	75.7323	74.1519	1	111975	insulin-like growth factor 2, opposite strand	insulin-like growth factor 2, opposite strand	NR_002855	NR_002855
ENSMUSG00000034522	1774.57	-0.600051	0.224353	-2.67458	0.00748225	0.0528021	false	false	false	1734.42	1006.47	2553.77	1548.94	2206.84	1596.96	1	380912	zinc finger protein 395	zinc finger protein 395	NM_199029	NM_199029,NP_950194,XM_006519151,XM_006519152,XM_006519153,XP_006519214,XP_006519215,XP_006519216
ENSMUSG00000038252	18353.9	-0.59935	0.15992	-3.74782	0.00017838	0.00247009	false	false	false	20237.6	12387.9	24741.4	15424	21739.7	15592.8	1	68298	non-SMC condensin I complex, subunit D2	non-SMC condensin I complex, subunit D2	NM_146171	NM_146171,NP_666283,XM_006506531,XM_006506532,XM_006506533,XP_006506594,XP_006506595,XP_006506596
ENSMUSG00000098215	30.318	-0.599343	0.372035	-1.61099	0.107183	0.358473	false	false	false	48.1784	24.2847	21.4531	18.9588	45.4394	23.5938	0	NA	NA	NA	NA	NA
ENSMUSG00000024056	4344.2	-0.598708	0.15089	-3.96783	7.25302e-05	0.00115176	false	false	false	4641.77	3538.83	5138.44	3241.96	5999.51	3504.69	1	67052	NDC80 homolog, kinetochore complex component (S. cerevisiae)	NDC80 homolog, kinetochore complex component (S. cerevisiae)	NM_023294	NM_023294,NP_075783
ENSMUSG00000034906	9370.36	-0.598698	0.154656	-3.87117	0.000108316	0.00162383	false	false	false	11147.6	6508.31	12410.2	8333.36	10484.4	7338.34	1	215387	non-SMC condensin I complex, subunit H	non-SMC condensin I complex, subunit H	NM_144818	NM_144818,NP_659067
ENSMUSG00000038296	4049.97	-0.597958	0.172397	-3.46849	0.000523388	0.00606455	false	false	false	4166.12	2841.31	5732.26	3467.57	4833.24	3259.31	1	233733	UDP-N-acetyl-alpha-D-galactosamine:polypeptide N-acetylgalactosaminyltransferase 18	UDP-N-acetyl-alpha-D-galactosamine:polypeptide N-acetylgalactosaminyltransferase 18	NM_173739	NM_173739,NP_776100,XM_006507658,XP_006507721,XR_378235
ENSMUSG00000021253	515.526	-0.597446	0.223751	-2.67013	0.00758217	0.0532495	false	false	false	467.769	353.478	755.148	380.125	663.415	473.224	1	21809	transforming growth factor, beta 3	transforming growth factor, beta 3	NM_009368	NM_009368,NP_033394
ENSMUSG00000029387	2268.89	-0.597421	0.145157	-4.11569	3.86028e-05	0.000664723	false	false	false	2980.93	1716.12	2647.31	1985.94	2605.19	1677.85	1	209357	general transcription factor IIH, polypeptide 3	general transcription factor IIH, polypeptide 3	NM_181410	NM_181410,NP_852075
ENSMUSG00000035473	1370.61	-0.596271	0.183828	-3.24364	0.00118011	0.0118805	false	false	false	1349.87	1002.42	1705.09	1026.62	1935.72	1203.96	1	319625	galactose mutarotase	galactose mutarotase	NM_176963	NM_176963,NP_795937,XM_006524390,XP_006524453
ENSMUSG00000097047	40.9596	-0.596021	0.31855	-1.87104	0.0613393	0.249201	false	false	false	61.318	29.6813	39.4737	34.1259	51.498	29.6608	1	68531	RIKEN cDNA 1110020A21 gene	RIKEN cDNA 1110020A21 gene	NR_027929	NR_027929,NR_027930
ENSMUSG00000068551	197.324	-0.595796	0.260969	-2.28301	0.0224295	0.120444	false	false	false	162.931	137.614	283.181	139.348	280.21	180.661	1	68910	zinc finger protein 467	zinc finger protein 467	NM_001085415	NM_001085415,NM_001085416,NM_001085417,NM_020589,NP_001078884,NP_001078885,NP_001078886,NP_065614,XM_006506542,XM_006506543,XM_006506544,XM_006506545,XM_006506546,XM_006506547,XM_006506548,XM_006506549,XM_006506550,XM_006506551,XP_006506605,XP_006506606,XP_006506607,XP_006506608,XP_006506609,XP_006506610,XP_006506611,XP_006506612,XP_006506613,XP_006506614
ENSMUSG00000087433	61.0931	-0.595777	0.300341	-1.98367	0.0472926	0.208538	false	false	false	100.737	45.8712	68.6498	47.3971	56.0419	47.8617	1	102633071	uncharacterized LOC102633071	uncharacterized LOC102633071	XR_375112	XR_375112,XR_375113,XR_375114,XR_400342,XR_400343,XR_400344
ENSMUSG00000028525	1531.83	-0.595669	0.182312	-3.26731	0.00108576	0.0111367	false	false	false	1664.35	1010.51	1732.55	1285.41	2179.58	1318.56	1	18578	phosphodiesterase 4B, cAMP specific	phosphodiesterase 4B, cAMP specific	NM_001177980	NM_001177980,NM_001177981,NM_001177982,NM_001177983,NM_019840,NP_001171451,NP_001171452,NP_001171453,NP_001171454,NP_062814,XM_006502855,XM_006502856,XM_006502857,XM_006502858,XP_006502918,XP_006502919,XP_006502920,XP_006502921
ENSMUSG00000026413	146633	-0.595204	0.210535	-2.8271	0.00469711	0.0361905	false	false	false	125191	104930	209596	124391	200097	115591	1	18772	plakophilin 1	plakophilin 1	NM_019645	NM_019645,NP_062619,XM_006529251,XP_006529314
ENSMUSG00000074178	21.0684	-0.594817	0.394124	-1.50921	0.131245	0.40597	false	false	false	17.5194	17.539	38.6155	12.3232	24.2343	16.1786	0	NA	NA	NA	NA	NA
ENSMUSG00000045777	184.255	-0.594238	0.340074	-1.74738	0.0805713	0.298794	false	false	false	93.7289	148.407	272.883	122.285	322.62	145.607	1	320802	interferon induced transmembrane protein 10	interferon induced transmembrane protein 10	NM_177265	NM_177265,NP_796239
ENSMUSG00000005718	1093.54	-0.59402	0.217796	-2.72742	0.00638322	0.0463016	false	false	false	1768.59	837.823	1138.73	788.688	1082.97	944.425	1	83383	transcription factor AP4	transcription factor AP4	NM_031182	NM_031182,NP_112459,XM_006522761,XM_006522762,XM_006522763,XM_006522764,XM_006522765,XM_006522766,XP_006522824,XP_006522825,XP_006522826,XP_006522827,XP_006522828,XP_006522829
ENSMUSG00000087020	9.79388	-0.593776	0.441152	-1.34597	0.178313	0.485062	false	false	false	16.6435	4.04746	17.1625	4.73971	6.05858	10.1116	0	NA	NA	NA	NA	NA
ENSMUSG00000035179	22.4598	-0.593761	0.374962	-1.58352	0.113302	0.370319	false	false	false	30.659	18.8881	22.3112	18.9588	31.8076	12.1339	1	67752	protein phosphatase 1, regulatory subunit 32	protein phosphatase 1, regulatory subunit 32	NM_133689	NM_133689,NP_598450,XM_006527299,XM_006527300,XM_006527301,XM_006527302,XM_006527303,XP_006527362,XP_006527363,XP_006527364,XP_006527365,XP_006527366
ENSMUSG00000031230	14.1267	-0.593374	0.42288	-1.40317	0.160566	0.45854	false	false	false	21.0233	13.4915	23.1693	5.68765	10.6025	10.7857	1	80903	fibroblast growth factor 16	fibroblast growth factor 16	NM_030614	NM_030614,NP_085117
ENSMUSG00000039405	29492.9	-0.593273	0.188396	-3.14908	0.00163784	0.0155676	false	false	false	43015.4	25584	36256.6	21407.4	28005.8	22688.5	1	76453	protease, serine 23	protease, serine 23	NM_029614	NM_029614,NP_083890,XM_006508299,XM_006508300,XM_006508301,XM_006508302,XM_006508303,XM_006508304,XM_006508305,XP_006508362,XP_006508363,XP_006508364,XP_006508365,XP_006508366,XP_006508367,XP_006508368
ENSMUSG00000047473	181.178	-0.593071	0.226605	-2.6172	0.00886548	0.0599488	false	false	false	181.326	122.773	266.018	153.567	215.08	148.304	1	22693	zinc finger protein 30	zinc finger protein 30	NM_013705	NM_013705,NP_038733
ENSMUSG00000033308	125.792	-0.592942	0.328703	-1.80388	0.0712497	0.276409	false	false	false	98.1088	84.9966	137.3	70.1477	234.77	129.429	1	99586	dihydropyrimidine dehydrogenase	dihydropyrimidine dehydrogenase	NM_170778	NM_170778,NP_740748,XM_006502422,XP_006502485
ENSMUSG00000073739	5.65586	-0.592379	0.444345	-1.33315	0.182483	0.491289	false	false	false	8.75971	4.04746	8.58123	3.79177	6.05858	2.69643	1	100038595	predicted gene 16287	predicted gene 16287	NR_033543	NR_033543
ENSMUSG00000022096	24481.6	-0.592376	0.262651	-2.25537	0.02411	0.127632	false	false	false	17381	15812.1	33800.6	20575.1	38676.5	20644.6	1	15460	hairless	hairless	NM_021877	NM_021877,NP_068677
ENSMUSG00000046160	6.88489	-0.59207	0.439719	-1.34647	0.17815	0.485062	false	false	false	7.00777	0	17.1625	5.68765	6.05858	5.39286	1	50914	oligodendrocyte transcription factor 1	oligodendrocyte transcription factor 1	NM_016968	NM_016968,NP_058664
ENSMUSG00000098051	4.87456	-0.592058	0.415626	-1.4245	0.154302	0.446857	false	false	false	16.6435	0	5.14874	1.89588	1.51465	4.04465	0	NA	NA	NA	NA	NA
ENSMUSG00000097462	37.7803	-0.591515	0.365027	-1.62047	0.105131	0.353654	false	false	false	26.2791	22.9356	48.913	29.3862	68.1591	31.009	1	330385	RIKEN cDNA 9530026P05 gene	RIKEN cDNA 9530026P05 gene	NR_015530	NR_015530
ENSMUSG00000103378	68.6625	-0.591425	0.38764	-1.52571	0.127083	0.397887	false	false	false	76.2095	67.4576	58.3524	18.0109	127.23	64.7144	0	NA	NA	NA	NA	NA
ENSMUSG00000022237	320.53	-0.59137	0.200407	-2.95084	0.00316913	0.0265597	false	false	false	336.373	206.42	398.169	275.851	434.703	271.666	1	67434	ankyrin repeat domain 33B	ankyrin repeat domain 33B	NM_001164441	NM_001164441,NM_026153,NM_027496,NP_001157913,NP_080429,NP_081772,XM_006520154,XM_006520155,XM_006520156,XM_006520157,XP_006520217,XP_006520218,XP_006520219,XP_006520220
ENSMUSG00000041429	438.327	-0.591038	0.23698	-2.49404	0.0126297	0.0785695	false	false	false	722.676	372.366	482.265	322.3	395.323	335.032	1	18207	nth (endonuclease III)-like 1 (E.coli)	nth (endonuclease III)-like 1 (E.coli)	NM_008743	NM_008743,NP_032769,XM_006523819,XP_006523882
ENSMUSG00000083180	2.87094	-0.590921	0.403013	-1.46626	0.142578	NA	false	true	false	0.875971	1.34915	4.29061	0.947942	9.08788	0.674108	0	NA	NA	NA	NA	NA
ENSMUSG00000097334	4.44887	-0.590045	0.437524	-1.3486	0.177465	NA	false	true	false	9.63568	1.34915	6.86498	3.79177	3.02929	2.02232	0	NA	NA	NA	NA	NA
ENSMUSG00000032425	930.541	-0.589959	0.186786	-3.15848	0.00158593	0.0151668	false	false	false	878.599	723.145	1195.37	755.51	1308.65	721.97	1	71640	zinc finger protein 949	zinc finger protein 949	NM_001142943	NM_001142943,NM_001163061,NP_001136415,NP_001156533,XM_006511446,XM_006511447,XM_006511448,XM_006511449,XM_006511450,XP_006511509,XP_006511510,XP_006511511,XP_006511512,XP_006511513
ENSMUSG00000095740	1.56045	-0.58964	0.338312	-1.74289	0.0813534	NA	false	true	false	6.1318	0	1.71625	0	1.51465	0	0	NA	NA	NA	NA	NA
ENSMUSG00000074203	9.94889	-0.58954	0.430872	-1.36825	0.171235	0.475255	false	false	false	9.63568	5.39661	16.3043	6.6356	13.6318	8.0893	0	NA	NA	NA	NA	NA
ENSMUSG00000045573	144.553	-0.589325	0.234041	-2.51804	0.0118009	0.074576	false	false	false	134.9	113.329	196.51	118.493	196.904	107.183	1	18619	preproenkephalin	preproenkephalin	NM_001002927	NM_001002927,NP_001002927,XM_006537675,XP_006537738
ENSMUSG00000072980	1651.61	-0.589084	0.175089	-3.36448	0.000766876	0.00839823	false	false	false	1944.66	1086.07	2239.7	1470.26	1810	1359	1	70645	Opa interacting protein 5	Opa interacting protein 5	NM_001042653	NM_001042653,NP_001036118
ENSMUSG00000031893	4.79542	-0.588888	0.427114	-1.37876	0.167968	0.470333	false	false	false	12.2636	0	6.86498	1.89588	3.02929	4.71876	1	72236	translin-associated factor X (Tsnax) interacting protein 1	translin-associated factor X (Tsnax) interacting protein 1	NM_024445	NM_024445,NP_077765
ENSMUSG00000089646	29.2425	-0.588769	0.345947	-1.7019	0.0887732	0.317759	false	false	false	30.659	20.2373	36.8993	18.9588	42.4101	26.2902	0	NA	NA	NA	NA	NA
ENSMUSG00000082836	38.7751	-0.588435	0.416772	-1.41189	NA	NA	false	false	false	90.225	47.2203	27.4599	17.063	31.8076	18.875	0	NA	NA	NA	NA	NA
ENSMUSG00000058922	17.9632	-0.588314	0.42596	-1.38115	0.167233	0.469079	false	false	false	40.2947	17.539	12.8718	12.3232	16.6611	8.0893	0	NA	NA	NA	NA	NA
ENSMUSG00000077564	4.9323	-0.58822	0.43854	-1.34131	0.179819	0.487332	false	false	false	8.75971	2.6983	5.14874	4.73971	7.57323	0.674108	0	NA	NA	NA	NA	NA
ENSMUSG00000080600	13.0208	-0.588167	0.430638	-1.3658	0.172001	0.476347	false	false	false	46.4265	16.1898	4.29061	0.947942	7.57323	2.69643	0	NA	NA	NA	NA	NA
ENSMUSG00000038224	6.90514	-0.588148	0.442901	-1.32794	0.184196	0.493978	false	false	false	8.75971	2.6983	7.72311	4.73971	12.1172	5.39286	1	18816	serine (or cysteine) peptidase inhibitor, clade F, member 2	serine (or cysteine) peptidase inhibitor, clade F, member 2	NM_008878	NM_008878,NP_032904
ENSMUSG00000015568	3017.86	-0.587589	0.174007	-3.37681	0.000733319	0.00810457	false	false	false	3259.49	1960.32	3789.47	2476.97	3900.21	2720.7	1	16956	lipoprotein lipase	lipoprotein lipase	NM_008509	NM_008509,NP_032535,XM_006509563,XP_006509626
ENSMUSG00000031629	1659.74	-0.587015	0.136118	-4.31255	1.61385e-05	0.000303823	false	false	false	2103.21	1233.12	2046.62	1389.68	1852.41	1333.39	1	71876	centromere protein U	centromere protein U	NM_027973	NM_027973,NP_082249,XM_006509498,XM_006509499,XM_006509500,XP_006509561,XP_006509562,XP_006509563
ENSMUSG00000021294	4420.73	-0.586944	0.207347	-2.83073	0.00464422	0.0358445	false	false	false	3946.25	3078.76	6582.66	3605.02	5554.21	3757.48	1	668303	kinesin family member 26A	kinesin family member 26A	NM_001097621	NM_001097621,NP_001091090,XM_006516162,XM_006516163,XP_006516225,XP_006516226
ENSMUSG00000034164	66.7001	-0.586703	0.310494	-1.88958	0.0588146	0.242328	false	false	false	64.8219	35.078	101.259	51.1889	81.7909	66.0626	1	140703	EMI domain containing 1	EMI domain containing 1	NM_080595	NM_080595,NP_542162,XM_006514514,XM_006514515,XM_006514516,XM_006514517,XM_006514518,XM_006514519,XM_006514520,XM_006514521,XM_006514522,XM_006514523,XM_006514524,XM_006514525,XP_006514577,XP_006514578,XP_006514579,XP_006514580,XP_006514581,XP_006514582,XP_006514583,XP_006514584,XP_006514585,XP_006514586,XP_006514587,XP_006514588,XR_380959
ENSMUSG00000099604	2.75844	-0.586672	0.392193	-1.49587	0.134687	NA	false	true	false	0.875971	0	4.29061	0.947942	9.08788	1.34822	0	NA	NA	NA	NA	NA
ENSMUSG00000035576	6.06305	-0.586558	0.444351	-1.32003	0.186824	0.497835	false	false	false	8.75971	1.34915	7.72311	4.73971	9.08788	4.71876	1	241764	l(3)mbt-like (Drosophila)	l(3)mbt-like (Drosophila)	NM_001081338	NM_001081338,NP_001074807,XM_006499527,XM_006499528,XM_006499529,XM_006499530,XM_006499531,XM_006499532,XM_006499533,XM_006499534,XM_006499535,XM_006499536,XP_006499590,XP_006499591,XP_006499592,XP_006499593,XP_006499594,XP_006499595,XP_006499596,XP_006499597,XP_006499598,XP_006499599,XR_374471
ENSMUSG00000028359	8.02198	-0.586467	0.430362	-1.36273	0.172967	0.477628	false	false	false	3.50388	9.44406	6.86498	1.89588	25.749	0.674108	1	18407	orosomucoid 3	orosomucoid 3	NM_013623	NM_013623,NP_038651,XM_006537666,XM_006537667,XM_006537668,XM_006537669,XM_006537670,XM_006537671,XP_006537729,XP_006537730,XP_006537731,XP_006537732,XP_006537733,XP_006537734
ENSMUSG00000021707	4568.52	-0.586309	0.176317	-3.32531	0.000883213	0.00940713	false	false	false	6815.05	3627.87	5027.74	3617.35	4722.67	3600.41	1	13361	dihydrofolate reductase	dihydrofolate reductase	NM_010049	NM_010049,NP_034179
ENSMUSG00000038545	4303.68	-0.586228	0.181713	-3.22612	0.00125482	0.0125552	false	false	false	4144.22	3111.14	6105.54	3675.17	5364.88	3421.1	1	66515	cullin 7	cullin 7	NM_025611	NM_025611,NP_079887
ENSMUSG00000084086	2.53648	-0.586134	0.389399	-1.50523	0.132266	NA	false	true	false	3.50388	0	5.14874	0	4.54394	2.02232	0	NA	NA	NA	NA	NA
ENSMUSG00000052779	28.1006	-0.586133	0.399974	-1.46543	0.142804	0.426684	false	false	false	14.8915	21.5864	44.6224	16.115	48.4687	22.9197	0	NA	NA	NA	NA	NA
ENSMUSG00000098714	1.37193	-0.586001	0.33831	-1.73214	0.0832483	NA	false	true	false	2.62791	0	2.57437	0	3.02929	0	1	102465768	microRNA mir-7663	microRNA mir-7663	NR_106123	NR_106123
ENSMUSG00000032586	2930.43	-0.585951	0.145818	-4.01838	5.86e-05	0.000955043	false	false	false	3674.7	2174.83	3756.86	2545.22	3168.64	2262.31	1	22036	TRAF-interacting protein	TRAF-interacting protein	NM_011634	NM_011634,NP_035764,XM_006511693,XM_006511694,XM_006511695,XP_006511756,XP_006511757,XP_006511758
ENSMUSG00000004207	48158.7	-0.585615	0.219234	-2.67118	0.00755846	0.0531935	false	false	false	39273.3	38562.8	71969.1	37675	64115	37357	1	19156	prosaposin	prosaposin	NM_001146120	NM_001146120,NM_001146121,NM_001146122,NM_001146123,NM_001146124,NM_011179,NP_001139592,NP_001139593,NP_001139594,NP_001139595,NP_001139596,NP_035309
ENSMUSG00000015451	96.7382	-0.585119	0.232424	-2.51746	0.0118203	0.0746721	false	false	false	119.132	82.2983	108.982	77.7313	124.201	68.0849	0	NA	NA	NA	NA	NA
ENSMUSG00000055745	552.662	-0.584409	0.17625	-3.31579	0.000913845	0.00965451	false	false	false	643.839	385.857	762.871	458.804	596.771	467.831	1	223732	leucine zipper, down-regulated in cancer 1-like	leucine zipper, down-regulated in cancer 1-like	NM_177630	NM_177630,NP_808298
ENSMUSG00000078429	5534.88	-0.584101	0.258475	-2.25979	0.0238341	0.126533	false	false	false	3937.49	3702.07	8295.47	4699.9	8020.05	4554.27	1	52468	CTD (carboxy-terminal domain, RNA polymerase II, polypeptide A) small phosphatase 2	CTD (carboxy-terminal domain, RNA polymerase II, polypeptide A) small phosphatase 2	NM_001113470	NM_001113470,NM_146012,NP_001106941,NP_666124
ENSMUSG00000029455	8608.21	-0.584024	0.160452	-3.63986	0.000272789	0.0035272	false	false	false	8814.02	6166.97	11248.3	7410.06	11096.3	6913.65	1	11669	aldehyde dehydrogenase 2, mitochondrial	aldehyde dehydrogenase 2, mitochondrial	NM_009656	NM_009656,NP_033786
ENSMUSG00000092074	261.96	-0.583546	0.171644	-3.39974	0.000674491	0.00753459	false	false	false	325.861	221.261	326.087	200.964	295.356	202.232	4	1.00041e+31	dynein light chain Tctex-type 1F	dynein light chain Tctex-type 1F	NM_001166627	NM_001166627,NM_001199947,NM_001199948,NP_001160099,NP_001186877,XM_006523196,XP_006523259
ENSMUSG00000087138	111.509	-0.582484	0.255425	-2.28045	0.0225812	0.121026	false	false	false	114.752	67.4576	144.165	107.117	149.95	85.6117	1	100502630	predicted gene 15545	predicted gene 15545	NR_045266	NR_045266
ENSMUSG00000028019	510.343	-0.582463	0.203436	-2.86312	0.00419486	0.0331893	false	false	false	491.42	345.383	724.256	435.105	639.181	426.71	1	54635	platelet-derived growth factor, C polypeptide	platelet-derived growth factor, C polypeptide	NM_019971	NM_019971,NP_064355,XM_006501712,XP_006501775
ENSMUSG00000027253	4257.38	-0.582414	0.152875	-3.80974	0.000139113	0.00200842	false	false	false	4709.22	3007.26	5647.31	3399.32	5039.23	3741.97	1	228357	low density lipoprotein receptor-related protein 4	low density lipoprotein receptor-related protein 4	NM_001145857	NM_001145857,NM_172668,NP_001139329,NP_766256,XM_006499243,XP_006499306,XR_374447
ENSMUSG00000063172	965.902	-0.582073	0.212206	-2.74297	0.00608864	0.0448164	false	false	false	1448.86	932.264	1012.59	670.195	1046.62	684.894	1	72938	heat shock protein family B (small), member 11	heat shock protein family B (small), member 11	NM_028394	NM_028394,NP_082670,XM_006503424,XM_006503425,XM_006503426,XP_006503487,XP_006503488,XP_006503489
ENSMUSG00000073755	917.111	-0.581989	0.161861	-3.59562	0.000323616	0.00407584	false	false	false	1208.84	827.03	1094.11	673.987	1011.78	686.916	1	230757	RIKEN cDNA 5730409E04Rik gene	RIKEN cDNA 5730409E04Rik gene	NM_001013755	NM_001013755,NM_001145950,NP_001013777,NP_001139422
ENSMUSG00000020092	1285.66	-0.581854	0.192983	-3.01506	0.00256928	0.0223135	false	false	false	1304.32	883.695	1899.88	1050.32	1460.12	1115.65	1	27355	phosphatase domain containing, paladin 1	phosphatase domain containing, paladin 1	NM_013753	NM_013753,NP_038781,XM_006513705,XM_006513706,XM_006513707,XP_006513768,XP_006513769,XP_006513770,XR_380400
ENSMUSG00000005355	3023.44	-0.581419	0.267753	-2.17147	0.0298955	0.148939	false	false	false	2243.36	2359.67	3582.66	2717.75	5245.22	1991.99	1	12365	caspase 14	caspase 14	NM_009809	NM_009809,NP_033939,XM_006513159,XM_006513160,XP_006513222,XP_006513223
ENSMUSG00000085923	3.44256	-0.581287	0.396378	-1.4665	0.142513	NA	false	true	false	12.2636	2.6983	1.71625	0.947942	3.02929	0	0	NA	NA	NA	NA	NA
ENSMUSG00000005501	3316.68	-0.580867	0.151102	-3.84421	0.00012094	0.00178332	false	false	false	3435.56	2502.68	4152.46	2658.98	4400.05	2750.36	1	227334	ubiquitin specific peptidase 40	ubiquitin specific peptidase 40	NM_001033291	NM_001033291,NM_001198573,NP_001028463,NP_001185502,XM_006529477,XM_006529478,XM_006529479,XM_006529480,XM_006529481,XP_006529540,XP_006529541,XP_006529542,XP_006529543,XP_006529544,XR_387165,XR_387166,XR_387167
ENSMUSG00000066113	16.8841	-0.580002	0.408059	-1.42137	0.15521	0.448524	false	false	false	22.7752	17.539	24.8856	6.6356	16.6611	12.8081	1	77739	ADAMTS-like 1	ADAMTS-like 1	NM_029967	NM_029967,NM_172542,NP_084243,XM_006538374,XM_006538375,XM_006538376,XM_006538377,XM_006538378,XM_006538379,XM_006538380,XM_006538381,XP_006538437,XP_006538438,XP_006538439,XP_006538440,XP_006538441,XP_006538442,XP_006538443,XP_006538444
ENSMUSG00000028884	5050.15	-0.579931	0.150057	-3.86475	0.000111204	0.00166158	false	false	false	6797.54	3816.75	6125.28	4297.02	5319.44	3944.88	1	19891	replication protein A2	replication protein A2	NM_011284	NM_011284,NP_035414
ENSMUSG00000082120	38.6714	-0.579671	0.406952	-1.42442	0.154324	0.446857	false	false	false	78.8374	48.5695	29.1762	15.1671	39.3808	20.8973	0	NA	NA	NA	NA	NA
ENSMUSG00000050914	53.5562	-0.579583	0.318578	-1.81928	0.0688681	0.270295	false	false	false	79.7134	37.7763	51.4874	54.0327	66.6444	31.6831	1	654824	ankyrin repeat domain 37	ankyrin repeat domain 37	NM_001039562	NM_001039562,NP_001034651,XM_006509474,XM_006509475,XP_006509537,XP_006509538
ENSMUSG00000077711	30.8477	-0.578751	0.357496	-1.6189	0.105468	0.354479	false	false	false	49.0544	21.5864	28.3181	29.3862	37.8662	18.875	0	NA	NA	NA	NA	NA
ENSMUSG00000034532	54.3607	-0.578526	0.343871	-1.68239	0.0924928	0.326167	false	false	false	48.1784	25.6339	80.6636	59.7204	74.2177	37.7501	1	50759	F-box protein 16	F-box protein 16	NM_015795	NM_015795,NP_056610,XM_006519230,XM_006519231,XP_006519293,XP_006519294
ENSMUSG00000080737	57.1015	-0.5785	0.323357	-1.78904	0.0736076	0.282055	false	false	false	81.4653	26.983	77.2311	54.0327	53.0126	49.884	0	NA	NA	NA	NA	NA
ENSMUSG00000012483	1073.17	-0.57839	0.206776	-2.79718	0.00515508	0.0391558	false	false	false	1603.03	1011.86	1208.24	747.926	1079.94	788.032	1	68240	replication protein A3	replication protein A3	NM_026632	NM_026632,NP_080908
ENSMUSG00000082458	1.63028	-0.577683	0.36238	-1.59414	0.110906	NA	false	true	false	3.50388	0	2.57437	0	3.02929	0.674108	0	NA	NA	NA	NA	NA
ENSMUSG00000061559	11222.9	-0.576704	0.110744	-5.20754	1.91362e-07	5.39538e-06	false	false	false	13837.7	8892.26	12968.8	9021.57	13607.6	9009.45	1	66317	WD repeat domain 61	WD repeat domain 61	NM_001025375	NM_001025375,NM_001025376,NM_023191,NP_001020546,NP_001020547,NP_075680,XM_006511344,XM_006511345,XM_006511346,XM_006511347,XP_006511407,XP_006511408,XP_006511409,XP_006511410
ENSMUSG00000049721	349.913	-0.576074	0.299113	-1.92594	0.0541116	0.228552	false	false	false	228.628	237.451	602.402	322.3	455.908	252.791	1	53897	galactose-3-O-sulfotransferase 1	galactose-3-O-sulfotransferase 1	NM_001177691	NM_001177691,NM_001177703,NM_016922,NP_001171162,NP_001171174,NP_058618,XM_006514756,XM_006514757,XP_006514819,XP_006514820
ENSMUSG00000034108	2602.89	-0.575783	0.180616	-3.18788	0.00143318	0.0139286	false	false	false	3551.19	2470.3	2964.81	1976.46	2894.49	1760.1	1	12460	copper chaperone for superoxide dismutase	copper chaperone for superoxide dismutase	NM_016892	NM_016892,NP_058588,XM_006531645,XP_006531708
ENSMUSG00000036768	5984.77	-0.575524	0.148107	-3.88587	0.000101964	0.00154668	false	false	false	6780.89	4391.49	7106.12	4501.78	7706.52	5421.85	1	209737	kinesin family member 15	kinesin family member 15	NM_010620	NM_010620,NP_034750,XM_006512027,XM_006512028,XM_006512029,XM_006512030,XM_006512031,XP_006512090,XP_006512091,XP_006512092,XP_006512093,XP_006512094,XR_379862
ENSMUSG00000041679	91.7707	-0.575319	0.239466	-2.40251	0.016283	0.0949178	false	false	false	112.124	79.6	120.995	64.4601	99.9666	73.4778	1	234684	leucine rich repeat containing 29	leucine rich repeat containing 29	NM_177449	NM_177449,NP_803232,XM_006530892,XM_006530893,XM_006530894,XM_006530895,XM_006530896,XM_006530897,XP_006530955,XP_006530956,XP_006530957,XP_006530958,XP_006530959,XP_006530960
ENSMUSG00000035064	7548.12	-0.575249	0.1538	-3.74023	0.000183851	0.00253219	false	false	false	7989.73	5563.9	10372.1	6234.62	8877.34	6251	1	13631	eukaryotic elongation factor-2 kinase	eukaryotic elongation factor-2 kinase	NM_001267710	NM_001267710,NM_001267711,NM_007908,NP_001254639,NP_001254640,NP_031934,XM_006507342,XM_006507343,XM_006507344,XM_006507345,XM_006507346,XP_006507405,XP_006507406,XP_006507407,XP_006507408,XP_006507409,XR_378214
ENSMUSG00000003752	8727.34	-0.575182	0.268801	-2.1398	0.0323706	0.158574	false	false	false	5971.49	5632.71	13059.8	7681.18	12869.9	7148.92	1	233011	inositol 1,4,5-trisphosphate 3-kinase C	inositol 1,4,5-trisphosphate 3-kinase C	NM_181593	NM_181593,NP_853624
ENSMUSG00000038253	928.725	-0.575083	0.168318	-3.41665	0.000633976	0.00717015	false	false	false	1057.3	624.657	1149.88	854.096	1149.62	736.8	1	15402	homeobox A5	homeobox A5	NM_010453	NM_010453,NP_034583
ENSMUSG00000049119	1146.89	-0.575004	0.166785	-3.44757	0.000565655	0.00651228	false	false	false	1433.09	802.745	1511.15	992.496	1198.09	943.751	1	242297	family with sequence similarity 110, member B	family with sequence similarity 110, member B	NM_173426	NM_173426,NP_775602,XM_006537895,XM_006537896,XM_006537897,XM_006537898,XP_006537958,XP_006537959,XP_006537960,XP_006537961
ENSMUSG00000048445	482.271	-0.57364	0.155182	-3.69655	0.000218545	0.00292262	false	false	false	593.032	364.271	616.132	399.084	530.126	390.983	1	71276	coiled-coil domain containing 57	coiled-coil domain containing 57	NM_027745	NM_027745,NP_082021,XM_006534232,XM_006534233,XM_006534234,XM_006534235,XM_006534236,XM_006534237,XM_006534238,XM_006534239,XM_006534240,XP_006534295,XP_006534296,XP_006534297,XP_006534298,XP_006534299,XP_006534300,XP_006534301,XP_006534302,XP_006534303,XR_388531
ENSMUSG00000104113	7.14258	-0.573444	0.44049	-1.30183	0.192974	0.506225	false	false	false	3.50388	4.04746	9.43935	0.947942	18.1758	6.74108	0	NA	NA	NA	NA	NA
ENSMUSG00000049687	103.971	-0.57343	0.248671	-2.30598	0.021112	0.115179	false	false	false	128.768	63.4101	139.874	92.8983	110.569	88.3082	1	338368	family with sequence similarity 109, member B	family with sequence similarity 109, member B	NM_177391	NM_177391,NP_796365,XM_006521116,XP_006521179
ENSMUSG00000083815	2.87373	-0.572782	0.410414	-1.39562	0.162829	NA	false	true	false	4.37986	1.34915	3.43249	0	6.05858	2.02232	0	NA	NA	NA	NA	NA
ENSMUSG00000024370	9810.39	-0.572704	0.155377	-3.68591	0.000227887	0.00302502	false	false	false	12621.9	6643.22	11752.9	8572.24	11006.9	8265.24	1	52563	CDC23 cell division cycle 23	CDC23 cell division cycle 23	NM_178347	NM_178347,NP_848124,XM_006526084,XP_006526147
ENSMUSG00000028128	19324.1	-0.572434	0.178868	-3.20032	0.00137277	0.013458	false	false	false	28331.5	16036	19427.9	16097	22051.7	14000.6	1	14066	coagulation factor III	coagulation factor III	NM_010171	NM_010171,NP_034301
ENSMUSG00000059146	6.21217	-0.572347	0.441354	-1.2968	0.1947	0.50885	false	false	false	2.62791	2.6983	7.72311	2.84383	16.6611	4.71876	1	18213	neurotrophic tyrosine kinase, receptor, type 3	neurotrophic tyrosine kinase, receptor, type 3	NM_008746	NM_008746,NM_182809,NP_032772,NP_877961,XM_006540691,XM_006540692,XM_006540693,XM_006540694,XM_006540695,XP_006540754,XP_006540755,XP_006540756,XP_006540757,XP_006540758,XR_391320,XR_391321
ENSMUSG00000062859	27.2405	-0.572344	0.383003	-1.49436	0.135082	0.413018	false	false	false	18.3954	20.2373	48.0549	20.8547	36.3515	19.5491	1	21463	t-complex protein 11	t-complex protein 11	NM_001085555	NM_001085555,NM_013687,NP_001079024,NP_038715,XM_006524010,XM_006524011,XM_006524012,XM_006524013,XM_006524014,XM_006524015,XM_006524016,XM_006536737,XM_006536738,XM_006536739,XM_006536740,XM_006536741,XM_006536742,XM_006536743,XP_006524073,XP_006524074,XP_006524075,XP_006524076,XP_006524077,XP_006524078,XP_006524079,XP_006536800,XP_006536801,XP_006536802,XP_006536803,XP_006536804,XP_006536805,XP…
ENSMUSG00000028088	126.807	-0.571964	0.316338	-1.80808	0.0705941	0.274728	false	false	false	88.4731	74.2034	159.611	110.909	221.138	106.509	1	14263	flavin containing monooxygenase 5	flavin containing monooxygenase 5	NM_001161763	NM_001161763,NM_001161765,NM_010232,NP_001155235,NP_001155237,NP_034362,XM_006500995,XM_006500996,XP_006501058,XP_006501059
ENSMUSG00000086618	5.20316	-0.57167	0.435926	-1.31139	0.189726	0.501394	false	false	false	4.37986	0	11.1556	4.73971	7.57323	3.37054	0	NA	NA	NA	NA	NA
ENSMUSG00000005233	5484.31	-0.571051	0.117202	-4.87234	1.10283e-06	2.67661e-05	false	false	false	6928.06	4315.94	6305.49	4474.29	6490.26	4391.81	1	66442	SPC25, NDC80 kinetochore complex component, homolog (S. cerevisiae)	SPC25, NDC80 kinetochore complex component, homolog (S. cerevisiae)	NM_001199123	NM_001199123,NM_001199124,NM_025565,NP_001186052,NP_001186053,NP_079841,XM_006500003,XP_006500066
ENSMUSG00000081470	1.84912	-0.570982	0.357892	-1.5954	0.110623	NA	false	true	false	3.50388	0	0.858123	0	6.05858	0.674108	0	NA	NA	NA	NA	NA
ENSMUSG00000097567	41.6619	-0.570872	0.31793	-1.79559	0.0725594	0.279573	false	false	false	44.6745	33.7288	42.9061	30.3342	66.6444	31.6831	0	NA	NA	NA	NA	NA
ENSMUSG00000025064	120851	-0.570532	0.146091	-3.90531	9.41043e-05	0.00144454	false	false	false	157150	93098.2	147602	89710.4	130540	107008	1	12821	collagen, type XVII, alpha 1	collagen, type XVII, alpha 1	NM_001290825	NM_001290825,NM_007732,NP_001277754,NP_031758,XM_006526626,XM_006526627,XM_006526628,XM_006526629,XP_006526689,XP_006526690,XP_006526691,XP_006526692
ENSMUSG00000030068	2.14404	-0.570369	0.374789	-1.52184	0.128049	NA	false	true	false	5.25583	0	1.71625	0	4.54394	1.34822	0	NA	NA	NA	NA	NA
ENSMUSG00000086172	2.14404	-0.570369	0.374789	-1.52184	0.128049	NA	false	true	false	5.25583	0	1.71625	0	4.54394	1.34822	0	NA	NA	NA	NA	NA
ENSMUSG00000026241	9.44385	-0.570315	0.443089	-1.28713	0.198047	0.513006	false	false	false	23.6512	4.04746	8.58123	7.58354	6.05858	6.74108	1	18159	natriuretic peptide type C	natriuretic peptide type C	NM_010933	NM_010933,NP_035063
ENSMUSG00000103801	12.3778	-0.570209	0.42591	-1.3388	0.180635	0.488636	false	false	false	10.5117	5.39661	17.1625	8.53148	21.205	11.4598	0	NA	NA	NA	NA	NA
ENSMUSG00000097150	22.3463	-0.570124	0.413805	-1.37776	0.168278	0.470978	false	false	false	48.1784	16.1898	18.0206	10.4274	19.6904	21.5715	0	NA	NA	NA	NA	NA
ENSMUSG00000025147	3326.6	-0.569409	0.149941	-3.79756	0.000146129	0.00209122	false	false	false	3660.68	2350.22	4245.13	2931.04	4077.43	2695.08	1	101513	MOB kinase activator 2	MOB kinase activator 2	NM_028308	NM_028308,NP_082584,XM_006508448,XM_006508449,XM_006508450,XM_006508451,XM_006508452,XP_006508511,XP_006508512,XP_006508513,XP_006508514,XP_006508515
ENSMUSG00000028654	1129.7	-0.569395	0.292331	-1.94778	0.0514419	0.220737	false	false	false	836.552	562.596	1722.25	928.035	1582.81	1145.98	1	16918	v-myc myelocytomatosis viral oncogene homolog, lung carcinoma derived (avian)	v-myc myelocytomatosis viral oncogene homolog, lung carcinoma derived (avian)	NM_008506	NM_008506,NP_032532,XM_006502820,XM_006502821,XP_006502883,XP_006502884
ENSMUSG00000030600	231.977	-0.569202	0.272538	-2.08852	0.0367508	0.174108	false	false	false	222.497	117.376	351.83	207.599	274.151	218.411	1	80749	leucine rich repeat and fibronectin type III domain containing 1	leucine rich repeat and fibronectin type III domain containing 1	NM_001141921	NM_001141921,NM_030562,NP_001135393,NP_085039,XM_006540438,XM_006540439,XP_006540501,XP_006540502
ENSMUSG00000097195	4455.84	-0.56885	0.181376	-3.13629	0.00171099	0.0160718	false	false	false	6702.93	3621.12	4775.45	3516.87	4604.52	3514.13	1	72655	small nucleolar RNA host gene 5	small nucleolar RNA host gene 5	NR_040721	NR_040721
ENSMUSG00000003526	1291.95	-0.568792	0.19176	-2.96617	0.00301531	0.0254847	false	false	false	1380.53	1010.51	1959.09	1093.93	1326.83	980.827	1	19125	proline dehydrogenase	proline dehydrogenase	NM_011172	NM_011172,NP_035302,XM_006521863,XM_006521864,XM_006521865,XM_006536796,XM_006536797,XM_006536798,XP_006521926,XP_006521927,XP_006521928,XP_006536859,XP_006536860,XP_006536861,XR_384535,XR_390115
ENSMUSG00000089889	63.3664	-0.567515	0.331233	-1.71334	0.0866499	0.312873	false	false	false	117.38	56.6644	58.3524	41.7095	57.5566	48.5358	1	67672	RIKEN cDNA 0610040B10 gene	RIKEN cDNA 0610040B10 gene	NR_027874	NR_027874
ENSMUSG00000055732	23.3715	-0.56729	0.395596	-1.43401	0.151568	0.442054	false	false	false	42.9226	12.1424	21.4531	24.6465	24.2343	14.8304	1	791406	predicted gene 9979	predicted gene 9979	XM_003084920	XM_003084920,XM_003085861,XP_003084968,XP_003085909
ENSMUSG00000037138	1136.84	-0.567234	0.231394	-2.45138	0.0142311	0.085855	false	false	false	1665.22	697.512	1366.99	846.512	1092.06	1152.72	1	16764	AF4/FMR2 family, member 3	AF4/FMR2 family, member 3	NM_001290814	NM_001290814,NM_010678,NP_001277743,NP_034808,XM_006495737,XM_006495738,XM_006495739,XM_006495740,XP_006495800,XP_006495801,XP_006495802,XP_006495803
ENSMUSG00000027360	37.4655	-0.566877	0.360436	-1.57275	0.115776	0.375738	false	false	false	42.0466	20.2373	62.643	40.7615	34.8369	24.2679	1	15186	histidine decarboxylase	histidine decarboxylase	NM_008230	NM_008230,NP_032256,XM_006498784,XP_006498847
ENSMUSG00000039092	1386.79	-0.566835	0.310766	-1.82399	0.0681534	0.268605	false	false	false	798.01	1142.73	1654.46	1093.93	2646.09	985.546	1	228677	serine palmitoyltransferase, long chain base subunit 3	serine palmitoyltransferase, long chain base subunit 3	NM_175467	NM_175467,NP_780676,XM_006499295,XP_006499358
ENSMUSG00000031119	5582.94	-0.566622	0.250993	-2.25752	0.0239756	0.127133	false	false	false	4333.43	3550.97	7499.14	4342.52	8468.39	5303.21	1	14735	glypican 4	glypican 4	NM_008150	NM_008150,NP_032176
ENSMUSG00000052013	1.48432	-0.566463	0.333902	-1.6965	0.0897919	NA	false	true	false	3.50388	0	0.858123	0	4.54394	0	1	208154	B and T lymphocyte associated	B and T lymphocyte associated	NM_001037719	NM_001037719,NM_177584,NP_001032808,NP_808252,XM_006521907,XM_006521908,XM_006521909,XP_006521970,XP_006521971,XP_006521972
ENSMUSG00000074093	298.099	-0.566194	0.1878	-3.01488	0.00257077	0.0223156	false	false	false	299.582	232.054	373.283	237.934	404.411	241.331	1	75744	small VCP/p97-interacting protein	small VCP/p97-interacting protein	NM_001160345	NM_001160345,NP_001153817,NR_027704
ENSMUSG00000054418	6.62905	-0.565401	0.444241	-1.27273	0.203113	0.520264	false	false	false	7.88374	6.74576	12.8718	2.84383	6.05858	3.37054	0	NA	NA	NA	NA	NA
ENSMUSG00000030987	12771.8	-0.565283	0.157038	-3.59966	0.000318636	0.00403007	false	false	false	14323.9	9059.56	17340.1	11272	14304.3	10330.7	1	20866	stromal interaction molecule 1	stromal interaction molecule 1	NM_009287	NM_009287,NP_033313,XM_006507533,XM_006507534,XM_006507535,XM_006507536,XM_006507537,XP_006507596,XP_006507597,XP_006507598,XP_006507599,XP_006507600
ENSMUSG00000057605	16.0256	-0.564829	0.444022	-1.27207	0.203347	0.520392	false	false	false	14.0155	2.6983	14.5881	4.73971	37.8662	22.2456	0	NA	NA	NA	NA	NA
ENSMUSG00000048218	212.272	-0.564753	0.366008	-1.54301	0.122829	0.389479	false	false	false	497.552	164.597	169.908	183.901	124.201	133.473	1	105827	adhesion molecule with Ig like domain 2	adhesion molecule with Ig like domain 2	NM_001164563	NM_001164563,NM_001164602,NM_178114,NP_001158035,NP_001158074,NP_835215
ENSMUSG00000050328	40.5641	-0.564714	0.349044	-1.61789	0.105687	0.35499	false	false	false	52.5583	33.7288	49.7711	17.063	48.4687	41.7947	1	15421	homeobox C12	homeobox C12	NM_010463	NM_010463,NP_034593,XM_006520460,XP_006520523
ENSMUSG00000043518	20.5557	-0.56447	0.412197	-1.36942	0.170869	0.474801	false	false	false	17.5194	10.7932	21.4531	10.4274	40.8954	22.2456	1	24004	retinoic acid induced 2	retinoic acid induced 2	NM_001103367	NM_001103367,NM_198409,NP_001096837,NP_940801
ENSMUSG00000104445	64.8963	-0.563522	0.34672	-1.62529	0.1041	0.351766	false	false	false	42.0466	62.061	90.961	48.3451	107.54	38.4242	0	NA	NA	NA	NA	NA
ENSMUSG00000034413	1878.54	-0.563423	0.11792	-4.77803	1.77025e-06	4.06049e-05	false	false	false	2260.88	1528.59	2289.47	1511.02	2190.18	1491.13	1	240055	neuralized homolog 1b (Drosophila)	neuralized homolog 1b (Drosophila)	NM_001081656	NM_001081656,NP_001075125,XM_006524234,XP_006524297
ENSMUSG00000026388	163.568	-0.563415	0.274678	-2.05119	0.0402486	0.185412	false	false	false	254.032	168.644	191.361	118.493	148.435	100.442	1	73103	RIKEN cDNA 3110009E18 gene	RIKEN cDNA 3110009E18 gene	NM_001172074	NM_001172074,NM_028439,NP_001165545,NP_082715,XM_006529893,XM_006529894,XP_006529956,XP_006529957
ENSMUSG00000087282	4.24546	-0.563334	0.397235	-1.41814	0.156151	NA	false	true	false	0	1.34915	6.00686	0.947942	15.1465	2.02232	0	NA	NA	NA	NA	NA
ENSMUSG00000005470	6282.34	-0.563041	0.166182	-3.3881	0.000703778	0.00782169	false	false	false	7641.1	4348.32	8073.22	5915.16	6897.7	4818.52	1	66929	anti-silencing function 1B histone chaperone	anti-silencing function 1B histone chaperone	NM_024184	NM_024184,NP_077146
ENSMUSG00000021499	4.19033	-0.562806	0.433206	-1.29916	0.193888	NA	false	true	false	3.50388	1.34915	7.72311	0.947942	7.57323	4.04465	1	76856	cation channel, sperm associated 3	cation channel, sperm associated 3	NM_001252487	NM_001252487,NM_001252488,NM_029772,NP_001239416,NP_001239417,NP_084048,XM_006517455,XP_006517518
ENSMUSG00000097370	4.25395	-0.561743	0.438885	-1.27993	0.200569	NA	false	true	false	5.25583	1.34915	4.29061	2.84383	9.08788	2.69643	1	74928	RIKEN cDNA 4930467K11 gene	RIKEN cDNA 4930467K11 gene	NR_045353	NR_045353
ENSMUSG00000033781	1898.71	-0.561701	0.174978	-3.21012	0.00132679	0.0131073	false	false	false	2252.12	1337.01	2567.5	1446.56	2017.51	1771.56	1	142688	ankyrin repeat and SOCS box-containing 13	ankyrin repeat and SOCS box-containing 13	NM_001267724	NM_001267724,NM_178283,NP_001254653,NP_840068,XR_382012
ENSMUSG00000042616	380.781	-0.561693	0.184715	-3.04086	0.00235907	0.0208099	false	false	false	412.582	253.641	472.826	326.092	489.231	330.313	1	230751	organic solute carrier partner 1	organic solute carrier partner 1	NM_172701	NM_172701,NP_766289,XM_006503034,XM_006503035,XP_006503097,XP_006503098,XR_376313
ENSMUSG00000034177	1469.79	-0.560836	0.159315	-3.5203	0.000431063	0.00518985	false	false	false	1648.58	1040.2	1894.74	1346.08	1741.84	1147.33	1	207742	ring finger protein 43	ring finger protein 43	NM_172448	NM_172448,NP_766036,XM_006532701,XM_006536449,XP_006532764,XP_006536512
ENSMUSG00000033033	915.653	-0.560649	0.190084	-2.94947	0.00318316	0.0266374	false	false	false	1266.65	708.305	1158.47	670.195	873.951	816.345	1	72691	calcium homeostasis modulator 2	calcium homeostasis modulator 2	NM_133746	NM_133746,NP_598507
ENSMUSG00000026411	2831.51	-0.560255	0.138419	-4.04753	5.176e-05	0.000865487	false	false	false	3619.51	2358.32	3527.74	2198.28	3014.15	2271.07	1	66241	transmembrane protein 9	transmembrane protein 9	NM_001160145	NM_001160145,NM_001160146,NM_025439,NP_001153617,NP_001153618,NP_079715
ENSMUSG00000046367	8.78152	-0.560038	0.436663	-1.28254	0.199653	0.514995	false	false	false	7.88374	6.74576	14.5881	6.6356	12.1172	4.71876	1	71001	MGAT4 family, member E	MGAT4 family, member E	NM_001145300	NM_001145300,NM_001291015,NM_183292,NP_001138772,NP_001277944,NR_026896,XM_006529873,XM_006529874,XP_006529936,XP_006529937
ENSMUSG00000064326	2522.82	-0.55977	0.183643	-3.04814	0.00230261	0.0203819	false	false	false	2809.24	1648.66	3492.56	2305.4	2783.92	2097.15	1	30954	SIVA1, apoptosis-inducing factor	SIVA1, apoptosis-inducing factor	NM_001161737	NM_001161737,NM_013929,NP_001155209,NP_038957
ENSMUSG00000103940	11.4326	-0.559555	0.426064	-1.31331	0.189078	0.500787	false	false	false	16.6435	9.44406	13.73	10.4274	13.6318	4.71876	0	NA	NA	NA	NA	NA
ENSMUSG00000024210	39.8534	-0.559552	0.335504	-1.66779	0.0953565	0.33248	false	false	false	35.0388	29.6813	56.6361	24.6465	56.0419	37.0759	1	271424	inositol hexaphosphate kinase 3	inositol hexaphosphate kinase 3	NM_173027	NM_173027,NP_766615
ENSMUSG00000042606	4191.77	-0.55946	0.234645	-2.38428	0.0171125	0.098538	false	false	false	6974.48	3835.64	4404.75	3185.09	3792.67	2957.99	1	233876	HIRA interacting protein 3	HIRA interacting protein 3	NM_172746	NM_172746,NP_766334,XM_006507734,XP_006507797,XR_378242
ENSMUSG00000028039	7463.23	-0.559263	0.229606	-2.43576	0.0148607	0.0886707	false	false	false	6182.6	5670.49	11313.5	6919.98	9502.89	5189.96	1	13638	ephrin A3	ephrin A3	NM_010108	NM_010108,NP_034238,XM_006500988,XM_006500989,XP_006501051,XP_006501052
ENSMUSG00000099689	224.57	-0.559189	0.266006	-2.10217	0.0355386	0.169889	false	false	false	384.551	180.786	222.254	152.619	209.021	198.188	0	NA	NA	NA	NA	NA
ENSMUSG00000030877	6.95971	-0.559025	0.443955	-1.25919	0.207961	0.527389	false	false	false	11.3876	2.6983	5.14874	5.68765	12.1172	4.71876	1	74466	RIKEN cDNA 4933427G17 gene	RIKEN cDNA 4933427G17 gene	NM_028955	NM_028955,NP_083231,XM_006508254,XM_006508255,XM_006508256,XM_006508257,XM_006508258,XM_006508259,XM_006508260,XM_006508261,XM_006508262,XM_006508263,XM_006508264,XM_006508265,XM_006508266,XM_006508267,XM_006508268,XM_006508269,XM_006508270,XP_006508317,XP_006508318,XP_006508319,XP_006508320,XP_006508321,XP_006508322,XP_006508323,XP_006508324,XP_006508325,XP_006508326,XP_006508327,XP_006508328,XP…
ENSMUSG00000067608	56.9783	-0.55892	0.333609	-1.67537	0.0938609	0.329504	false	false	false	104.241	45.8712	46.3386	44.5533	59.0712	41.7947	0	NA	NA	NA	NA	NA
ENSMUSG00000037971	730.507	-0.558918	0.138364	-4.03947	5.35723e-05	0.000890887	false	false	false	842.684	607.118	923.34	567.817	854.26	587.822	1	68721	RIKEN cDNA 1110032A03 gene	RIKEN cDNA 1110032A03 gene	NM_023483	NM_023483,NP_075972,XM_006510577,XM_006510578,XM_006510579,XM_006510580,XP_006510640,XP_006510641,XP_006510642,XP_006510643
ENSMUSG00000066704	328.431	-0.558672	0.383428	-1.45704	0.145104	0.430836	false	false	false	141.907	291.417	288.329	185.797	804.277	258.857	1	13090	cytochrome P450, family 2, subfamily b, polypeptide 19	cytochrome P450, family 2, subfamily b, polypeptide 19	NM_007814	NM_007814,NP_031840,XM_006539512,XM_006539513,XM_006539514,XP_006539575,XP_006539576,XP_006539577
ENSMUSG00000047264	1009.25	-0.558353	0.23	-2.42762	0.0151981	0.0900436	false	false	false	896.994	611.166	1415.04	893.91	1340.46	897.912	1	140482	zinc finger protein 358	zinc finger protein 358	NM_080461	NM_080461,NP_536709,XM_006508695,XP_006508758
ENSMUSG00000021379	232.798	-0.55792	0.318184	-1.75345	0.0795242	0.296442	false	false	false	133.148	202.373	387.013	160.202	334.737	179.313	1	15904	inhibitor of DNA binding 4	inhibitor of DNA binding 4	NM_031166	NM_031166,NP_112443
ENSMUSG00000038893	1250.03	-0.557837	0.19428	-2.87131	0.00408781	0.0324854	false	false	false	1453.24	793.301	1710.24	1178.29	1340.46	1024.64	1	215512	family with sequence similarity 117, member A	family with sequence similarity 117, member A	NM_172543	NM_172543,NP_766131,XM_006532833,XM_006532834,XM_006532835,XM_006532836,XM_006532837,XP_006532896,XP_006532897,XP_006532898,XP_006532899,XP_006532900
ENSMUSG00000096807	11.928	-0.557797	0.417	-1.33764	0.181013	0.489202	false	false	false	15.7675	10.7932	14.5881	8.53148	15.1465	6.74108	1	319186	histone cluster 1, H2bm	histone cluster 1, H2bm	NM_178200	NM_178200,NP_835507,XM_006516688,XM_006516689,XP_006516751,XP_006516752
ENSMUSG00000049357	24.3994	-0.557789	0.384135	-1.45207	0.146483	0.433049	false	false	false	41.1706	16.1898	33.4668	18.0109	16.6611	20.8973	1	271508	RIKEN cDNA 4933408B17 gene	RIKEN cDNA 4933408B17 gene	NM_177773	NM_177773,NP_808441
ENSMUSG00000021756	19862.3	-0.557179	0.157751	-3.53203	0.000412387	0.005001	false	false	false	20053.6	14692.3	26170.2	16221.2	25103.7	16932.9	1	16195	interleukin 6 signal transducer	interleukin 6 signal transducer	NM_010560	NM_010560,NP_034690
ENSMUSG00000063548	3.73099	-0.556855	0.431078	-1.29177	0.196435	NA	false	true	false	7.88374	1.34915	4.29061	0.947942	4.54394	3.37054	0	NA	NA	NA	NA	NA
ENSMUSG00000025170	103.783	-0.556619	0.315218	-1.76582	0.0774255	0.292012	false	false	false	70.9537	68.8068	154.462	97.6381	156.009	74.826	1	217371	Rab40B, member RAS oncogene family	Rab40B, member RAS oncogene family	NM_139147	NM_139147,NP_631886
ENSMUSG00000030337	486.411	-0.556574	0.166983	-3.33311	0.000858799	0.00918644	false	false	false	623.691	414.19	614.416	363.062	507.406	395.701	2	2231778668	vesicle-associated membrane protein 1	vesicle-associated membrane protein 1	NM_001080557	NM_001080557,NM_009496,NP_001074026,NP_033522
ENSMUSG00000084221	3.81008	-0.556481	0.431942	-1.28832	0.197634	NA	false	true	false	5.25583	2.6983	2.57437	1.89588	9.08788	1.34822	0	NA	NA	NA	NA	NA
ENSMUSG00000006494	5038.6	-0.556175	0.188417	-2.95183	NA	NA	false	false	false	5495.84	3076.07	6370.7	4518.84	6269.12	4501.02	1	228026	pyruvate dehydrogenase kinase, isoenzyme 1	pyruvate dehydrogenase kinase, isoenzyme 1	NM_172665	NM_172665,NP_766253,XM_006499197,XM_006499198,XP_006499260,XP_006499261,XR_374443
ENSMUSG00000024026	6347.45	-0.556103	0.131082	-4.2424	2.21145e-05	0.000403635	false	false	false	7994.99	5080.91	7798.62	5407.06	6952.23	4850.88	1	109801	glyoxalase 1	glyoxalase 1	NM_001113560	NM_001113560,NM_025374,NP_001107032,NP_079650
ENSMUSG00000063757	44.8841	-0.555418	0.328738	-1.68955	0.0911146	0.323084	false	false	false	77.0855	33.7288	43.7643	35.0739	43.9247	35.7277	0	NA	NA	NA	NA	NA
ENSMUSG00000043807	75.6191	-0.555347	0.284434	-1.95246	0.0508831	0.219467	false	false	false	118.256	67.4576	84.9542	51.1889	71.1884	60.6697	1	266614	lymphocyte antigen 6 complex, locus G5B	lymphocyte antigen 6 complex, locus G5B	NM_148939	NM_148939,NP_683741
ENSMUSG00000051116	5.09373	-0.555312	0.430435	-1.29012	0.197009	0.512127	false	false	false	7.88374	5.39661	6.86498	2.84383	7.57323	0	0	NA	NA	NA	NA	NA
ENSMUSG00000093594	173.757	-0.555273	0.234644	-2.36644	0.0179599	0.102044	false	false	false	263.667	129.519	172.483	130.816	192.36	153.697	0	NA	NA	NA	NA	NA
ENSMUSG00000082318	3.27829	-0.555271	0.396485	-1.40048	0.161369	NA	false	true	false	0.875971	0	3.43249	1.89588	12.1172	1.34822	0	NA	NA	NA	NA	NA
ENSMUSG00000074466	188.296	-0.555029	0.210748	-2.63362	0.00844804	0.0577787	false	false	false	264.543	167.295	208.524	134.608	204.477	150.326	1	545539	predicted gene 15417	predicted gene 15417	NR_040403	NR_040403,NR_040404
ENSMUSG00000056895	14.0991	-0.5546	0.42375	-1.30879	0.190605	0.502901	false	false	false	13.1396	13.4915	15.4462	11.3753	25.749	5.39286	2	78303382522	histone cluster 3, H2ba	histone cluster 3, H2ba	NM_030082	NM_030082,NP_084358
ENSMUSG00000099979	35.1758	-0.553923	0.438656	-1.26277	0.206671	0.52555	false	false	false	83.2173	51.2678	18.8787	8.53148	36.3515	12.8081	0	NA	NA	NA	NA	NA
ENSMUSG00000028003	29.0366	-0.553893	0.444277	-1.24673	0.212496	0.533906	false	false	false	3.50388	13.4915	32.6087	12.3232	83.3055	28.9866	1	79235	lecithin-retinol acyltransferase (phosphatidylcholine-retinol-O-acyltransferase)	lecithin-retinol acyltransferase (phosphatidylcholine-retinol-O-acyltransferase)	NM_023624	NM_023624,NP_076113
ENSMUSG00000041954	2139.95	-0.553834	0.124583	-4.44551	8.76825e-06	0.000173625	false	false	false	2494.77	1674.3	2459.38	1725.25	2709.7	1776.27	1	21936	tumor necrosis factor receptor superfamily, member 18	tumor necrosis factor receptor superfamily, member 18	NM_009400	NM_009400,NM_021985,NP_033426,NP_068820
ENSMUSG00000056836	1.74267	-0.553607	0.35532	-1.55805	0.119221	NA	false	true	false	4.37986	0	0.858123	0	4.54394	0.674108	0	NA	NA	NA	NA	NA
ENSMUSG00000093772	3.65569	-0.552976	0.400994	-1.37901	0.167891	NA	false	true	false	0.875971	1.34915	9.43935	0	7.57323	2.69643	1	70942	RIKEN cDNA 4931403E22 gene	RIKEN cDNA 4931403E22 gene	NR_045306	NR_045306
ENSMUSG00000093720	10.8117	-0.552624	0.441146	-1.2527	0.210314	0.530853	false	false	false	11.3876	2.6983	12.8718	4.73971	19.6904	13.4822	0	NA	NA	NA	NA	NA
ENSMUSG00000037016	694.172	-0.552537	0.227735	-2.42623	0.0152564	0.0903117	false	false	false	685.009	439.824	1033.18	528.952	789.131	688.938	1	242022	Fras1 related extracellular matrix protein 2	Fras1 related extracellular matrix protein 2	NM_172862	NM_172862,NP_766450,XM_006501461,XM_006501462,XP_006501524,XP_006501525
ENSMUSG00000089768	47.5781	-0.552283	0.313798	-1.75999	0.078409	0.2938	false	false	false	65.6978	47.2203	48.913	27.4903	59.0712	37.0759	1	666244	thymosin beta 15b1	thymosin beta 15b1	NM_001081983	NM_001081983,NP_001075452
ENSMUSG00000090210	54.1978	-0.55196	0.288473	-1.91339	0.0556982	0.232874	false	false	false	75.3335	43.1729	65.2173	48.3451	56.0419	37.0759	1	213119	integrin, alpha 10	integrin, alpha 10	NM_001081053	NM_001081053,NP_001074522
ENSMUSG00000032010	2707.87	-0.551843	0.176184	-3.13219	0.00173505	0.0162131	false	false	false	2727.77	2176.18	3841.82	2373.65	3151.98	1975.81	1	53376	ubiquitin specific peptidase 2	ubiquitin specific peptidase 2	NM_016808	NM_016808,NM_198091,NM_198092,NP_058088,NP_932759,NP_932760,XM_006510480,XM_006510481,XM_006510482,XM_006510483,XM_006510484,XM_006510485,XM_006510486,XP_006510543,XP_006510544,XP_006510545,XP_006510546,XP_006510547,XP_006510548,XP_006510549
ENSMUSG00000056468	10.3382	-0.55172	0.428791	-1.28669	0.198203	0.513279	false	false	false	11.3876	6.74576	18.0206	8.53148	10.6025	6.74108	0	NA	NA	NA	NA	NA
ENSMUSG00000035121	81.6777	-0.55169	0.27908	-1.97682	0.0480621	0.210909	false	false	false	77.0855	55.3152	94.3935	62.5642	127.23	73.4778	1	382913	nei like 2 (E. coli)	nei like 2 (E. coli)	NM_201610	NM_201610,NP_963904,XM_006519199,XM_006519200,XM_006519201,XM_006519202,XM_006519203,XP_006519262,XP_006519263,XP_006519264,XP_006519265,XP_006519266
ENSMUSG00000097025	15.3702	-0.551153	0.425993	-1.29381	0.195732	0.510209	false	false	false	12.2636	6.74576	30.8924	9.47942	16.6611	16.1786	0	NA	NA	NA	NA	NA
ENSMUSG00000060402	7.51014	-0.551142	0.441387	-1.24866	0.21179	0.533185	false	false	false	9.63568	2.6983	8.58123	6.6356	12.1172	5.39286	1	68947	carbohydrate (N-acetylgalactosamine 4-0) sulfotransferase 8	carbohydrate (N-acetylgalactosamine 4-0) sulfotransferase 8	NM_175140	NM_175140,NP_780349,XM_006540337,XM_006540338,XM_006540339,XM_006540340,XM_006540341,XP_006540400,XP_006540401,XP_006540402,XP_006540403,XP_006540404
ENSMUSG00000013584	23.0973	-0.55084	0.420943	-1.30858	0.190675	0.502901	false	false	false	13.1396	14.8407	43.7643	25.5944	31.8076	9.43751	1	19378	aldehyde dehydrogenase family 1, subfamily A2	aldehyde dehydrogenase family 1, subfamily A2	NM_009022	NM_009022,NP_033048
ENSMUSG00000032013	68413.7	-0.549896	0.270235	-2.03488	0.041863	0.191118	false	false	false	44950.5	48160.7	98081.7	60129.9	105177	53982.6	1	72169	tripartite motif-containing 29	tripartite motif-containing 29	NM_023655	NM_023655,NP_076144,XM_006510616,XM_006510617,XP_006510679,XP_006510680
ENSMUSG00000091623	122.914	-0.549689	0.288724	-1.90386	0.0569286	0.236566	false	false	false	107.744	72.8542	198.226	97.6381	142.377	118.643	0	NA	NA	NA	NA	NA
ENSMUSG00000040857	11617.5	-0.549613	0.163825	-3.35488	0.000794005	0.00864262	false	false	false	14081.2	8625.13	15870.1	10114.5	11693.1	9320.89	1	13875	Ets2 repressor factor	Ets2 repressor factor	NM_010155	NM_010155,NP_034285,XM_006539540,XP_006539603
ENSMUSG00000039103	793.667	-0.549529	0.272089	-2.01967	0.0434176	0.196319	false	false	false	1043.28	675.925	670.194	406.667	1167.79	798.144	1	68810	nexilin	nexilin	NM_199465	NM_199465,NP_955759,XM_006501990,XM_006501991,XM_006501992,XM_006501993,XM_006501994,XM_006501995,XM_006501996,XM_006501997,XM_006501998,XM_006501999,XM_006502000,XM_006502001,XM_006502002,XP_006502053,XP_006502054,XP_006502055,XP_006502056,XP_006502057,XP_006502058,XP_006502059,XP_006502060,XP_006502061,XP_006502062,XP_006502063,XP_006502064,XP_006502065
ENSMUSG00000087050	70.7776	-0.549385	0.279224	-1.96754	0.0491204	0.213881	false	false	false	105.993	58.0135	67.7917	50.2409	83.3055	59.3215	1	100504178	dehydrogenase/reductase (SDR family) member 13, opposite strand	dehydrogenase/reductase (SDR family) member 13, opposite strand	XR_106205	XR_106205,XR_394204
ENSMUSG00000020086	2370.19	-0.548616	0.152076	-3.60752	0.000309134	0.00392094	false	false	false	2917.86	1809.21	3030.89	1789.71	2538.55	2134.9	1	404634	H2A histone family, member Y2	H2A histone family, member Y2	NM_207000	NM_207000,NP_996883,XM_006513833,XP_006513896
ENSMUSG00000103391	2.45408	-0.548582	0.403284	-1.36029	0.17374	NA	false	true	false	7.00777	1.34915	1.71625	0.947942	3.02929	0.674108	0	NA	NA	NA	NA	NA
ENSMUSG00000040591	1183.77	-0.548497	0.187419	-2.92658	NA	NA	false	false	false	1133.51	827.03	1557.49	1010.51	1561.6	1012.51	1	228356	RIKEN cDNA 1110051M20 gene	RIKEN cDNA 1110051M20 gene	NM_175123	NM_175123,NP_780332,XM_006499241,XM_006499242,XP_006499304,XP_006499305
ENSMUSG00000095677	333.515	-0.548487	0.219371	-2.50027	0.0124098	0.0775506	false	false	false	467.769	291.417	421.338	220.871	310.502	289.192	4	1.00041e+31	dynein light chain Tctex-type 1F	dynein light chain Tctex-type 1F	NM_001166627	NM_001166627,NM_001199947,NM_001199948,NP_001160099,NP_001186877,XM_006523196,XP_006523259
ENSMUSG00000041777	371.773	-0.548226	0.1708	-3.20975	0.00132851	0.0131171	false	false	false	440.613	323.796	403.318	277.747	489.231	295.933	1	66935	corepressor interacting with RBPJ, 1	corepressor interacting with RBPJ, 1	NM_025854	NM_025854,NP_080130,XM_006543656,XP_006543719
ENSMUSG00000078864	33.4276	-0.54805	0.382136	-1.43418	0.151522	0.442054	false	false	false	55.1862	26.983	29.1762	13.2712	40.8954	35.0536	1	626802	predicted gene 14322	predicted gene 14322	NM_001243903	NM_001243903,NP_001230832,XM_006500691,XP_006500754
ENSMUSG00000029575	2418.33	-0.547724	0.167075	-3.27831	0.0010443	0.010773	false	false	false	2490.39	1709.38	3187.93	2161.31	2989.91	1971.09	1	77697	methylmalonic aciduria (cobalamin deficiency) type B homolog (human)	methylmalonic aciduria (cobalamin deficiency) type B homolog (human)	NM_029956	NM_029956,NP_084232,XM_006530505,XM_006530506,XM_006530507,XP_006530568,XP_006530569,XP_006530570
ENSMUSG00000099291	2.54881	-0.547115	0.327824	-1.66893	0.0951312	NA	false	true	false	12.2636	0	0	0	3.02929	0	0	NA	NA	NA	NA	NA
ENSMUSG00000085793	418.785	-0.546833	0.156821	-3.48698	0.000488511	0.00572693	false	false	false	498.428	319.749	486.556	368.75	514.98	324.246	2	217708629959	lin-52 homolog (C. elegans)	lin-52 homolog (C. elegans)	NM_173756	NM_173756,NP_776117,XM_006515701,XP_006515764,XR_381515
ENSMUSG00000039994	4339.41	-0.546506	0.187057	-2.9216	0.00348235	0.0285585	false	false	false	6250.05	3356.69	5318.65	3567.11	4000.18	3543.79	1	21853	timeless circadian clock 1	timeless circadian clock 1	NM_001136082	NM_001136082,NM_001164080,NM_001164081,NM_011589,NP_001129554,NP_001157552,NP_001157553,NP_035719,XM_006513580,XM_006513581,XM_006513582,XM_006513583,XP_006513643,XP_006513644,XP_006513645,XP_006513646
ENSMUSG00000053216	5.37269	-0.546505	0.443759	-1.23154	0.218122	0.541836	false	false	false	10.5117	2.6983	4.29061	3.79177	7.57323	3.37054	1	238555	butyrophilin, subfamily 2, member A2	butyrophilin, subfamily 2, member A2	NM_001289614	NM_001289614,NM_001289615,NM_175938,NP_001276543,NP_001276544,NP_787952,XM_006516663,XM_006516664,XM_006516665,XP_006516726,XP_006516727,XP_006516728
ENSMUSG00000040557	1686.95	-0.546299	0.128241	-4.25994	2.04482e-05	0.000377441	false	false	false	1866.69	1374.79	2075.8	1384	2085.67	1334.73	1	79565	Williams Beuren syndrome chromosome region 27 (human)	Williams Beuren syndrome chromosome region 27 (human)	NM_024479	NM_024479,NP_077799,XM_006504522,XM_006504523,XM_006504524,XM_006504525,XM_006504526,XM_006504527,XM_006504528,XM_006504529,XM_006504530,XM_006504531,XM_006504532,XP_006504585,XP_006504586,XP_006504587,XP_006504588,XP_006504589,XP_006504590,XP_006504591,XP_006504592,XP_006504593,XP_006504594,XP_006504595
ENSMUSG00000026831	490.598	-0.546256	0.142709	-3.82777	0.000129312	0.00189587	false	false	false	571.133	395.302	601.544	400.98	581.624	393.005	1	69327	RIKEN cDNA 1700007K13 gene	RIKEN cDNA 1700007K13 gene	NM_027040	NM_027040,NP_081316
ENSMUSG00000103672	4.13833	-0.546233	0.427071	-1.27902	0.20089	NA	false	true	false	7.88374	0	3.43249	1.89588	7.57323	4.04465	0	NA	NA	NA	NA	NA
ENSMUSG00000069309	7.99751	-0.54622	0.442944	-1.23316	0.217516	0.540999	false	false	false	15.7675	6.74576	11.1556	7.58354	6.05858	0.674108	10	3.1917e+59	histone cluster 1, H2an	histone cluster 1, H2an	NM_178184	NM_178184,NP_835491
ENSMUSG00000067006	41796	-0.546135	0.17943	-3.04372	0.00233669	0.0206531	false	false	false	39761.2	31837.3	50200.2	33671.9	59899.7	35405.5	1	20724	serine (or cysteine) peptidase inhibitor, clade B, member 5	serine (or cysteine) peptidase inhibitor, clade B, member 5	NM_009257	NM_009257,NP_033283,XM_006529290,XM_006529291,XP_006529353,XP_006529354
ENSMUSG00000083449	2.34158	-0.545987	0.392097	-1.39248	0.163777	NA	false	true	false	7.00777	0	1.71625	0.947942	3.02929	1.34822	0	NA	NA	NA	NA	NA
ENSMUSG00000082784	4.07158	-0.545974	0.431957	-1.26396	0.206246	NA	false	true	false	7.00777	0	5.14874	2.84383	6.05858	3.37054	0	NA	NA	NA	NA	NA
ENSMUSG00000081783	3.49096	-0.545161	0.420121	-1.29763	0.194416	NA	false	true	false	8.75971	0	4.29061	2.84383	3.02929	2.02232	0	NA	NA	NA	NA	NA
ENSMUSG00000098349	1.56342	-0.544862	0.328788	-1.65718	0.0974825	NA	false	true	false	7.00777	0	0.858123	0	1.51465	0	0	NA	NA	NA	NA	NA
ENSMUSG00000029627	561.763	-0.544581	0.16831	-3.23559	0.00121392	0.0121799	false	false	false	585.149	477.6	707.951	472.075	717.942	409.858	1	67235	zinc finger with KRAB and SCAN domains 14	zinc finger with KRAB and SCAN domains 14	NM_023322	NM_023322,NP_075811,XM_006504861,XM_006504862,XP_006504924,XP_006504925
ENSMUSG00000089839	7.91442	-0.544377	0.441475	-1.23308	0.217544	0.540999	false	false	false	8.75971	5.39661	9.43935	2.84383	13.6318	7.41519	0	NA	NA	NA	NA	NA
ENSMUSG00000048731	214.861	-0.544331	0.183851	-2.96072	0.00306921	0.0258793	false	false	false	241.768	160.549	267.734	169.682	262.034	187.402	1	70772	gametogenetin binding protein 1	gametogenetin binding protein 1	NM_001251881	NM_001251881,NM_027544,NP_001238810,NP_081820
ENSMUSG00000082951	2.40264	-0.544101	0.405679	-1.34121	0.179852	NA	false	true	false	1.75194	1.34915	5.14874	0.947942	4.54394	0.674108	0	NA	NA	NA	NA	NA
ENSMUSG00000044916	46.986	-0.543778	0.294914	-1.84385	0.0652046	0.260297	false	false	false	54.3102	35.078	57.4942	43.6053	59.0712	32.3572	1	75641	RIKEN cDNA 1700029I15 gene	RIKEN cDNA 1700029I15 gene	NM_183112	NM_183112,NP_898935
ENSMUSG00000034957	9247.28	-0.543541	0.293557	-1.85157	0.0640879	0.256867	false	false	false	5916.31	5179.39	14302.3	8613.95	13404.6	8067.05	1	12606	CCAAT/enhancer binding protein (C/EBP), alpha	CCAAT/enhancer binding protein (C/EBP), alpha	NM_001287514	NM_001287514,NM_001287515,NM_001287521,NM_001287523,NM_007678,NP_001274443,NP_001274444,NP_001274450,NP_001274452,NP_031704
ENSMUSG00000031255	95.4214	-0.543428	0.25546	-2.12725	0.033399	0.162252	false	false	false	97.2328	60.7118	124.428	89.1066	124.201	76.8483	1	27359	synaptotagmin-like 4	synaptotagmin-like 4	NM_001290717	NM_001290717,NM_001290718,NM_001290719,NM_013757,NP_001277646,NP_001277647,NP_001277648,NP_038785,XM_006528551,XM_006528552,XM_006528553,XP_006528614,XP_006528615,XP_006528616
ENSMUSG00000087830	2.34172	-0.543427	0.399776	-1.35933	0.174043	NA	false	true	false	3.50388	0	3.43249	1.89588	4.54394	0.674108	0	NA	NA	NA	NA	NA
ENSMUSG00000031109	1609	-0.542996	0.153942	-3.52727	0.000419871	0.00507462	false	false	false	1655.59	1231.78	1974.54	1340.39	2125.05	1326.64	1	209224	ecto-NOX disulfide-thiol exchanger 2	ecto-NOX disulfide-thiol exchanger 2	NM_001271447	NM_001271447,NM_001271448,NM_001271449,NM_001271450,NM_001271451,NM_145951,NP_001258376,NP_001258377,NP_001258378,NP_001258379,NP_001258380,NP_666063,XM_006541467,XM_006541468,XM_006541469,XM_006541470,XM_006541471,XM_006541472,XM_006541473,XM_006541474,XM_006541475,XM_006541476,XM_006541477,XM_006541478,XM_006541479,XM_006541480,XM_006541481,XP_006541530,XP_006541531,XP_006541532,XP_006541533,XP…
ENSMUSG00000090994	16.4641	-0.542905	0.431912	-1.25698	0.20876	0.528448	false	false	false	7.88374	12.1424	18.8787	8.53148	37.8662	13.4822	0	NA	NA	NA	NA	NA
ENSMUSG00000030559	10837.7	-0.542759	0.172932	-3.13857	0.00169772	0.0160013	false	false	false	10687.7	8023.41	13403.9	9805.51	14710.2	8395.34	1	72433	RAB38, member RAS oncogene family	RAB38, member RAS oncogene family	NM_028238	NM_028238,NP_082514
ENSMUSG00000027347	955.436	-0.542415	0.28544	-1.90028	0.057397	0.238182	false	false	false	646.467	566.644	1293.19	867.367	1529.79	829.153	1	19419	RAS guanyl releasing protein 1	RAS guanyl releasing protein 1	NM_011246	NM_011246,NP_035376
ENSMUSG00000056666	2135.84	-0.542404	0.184352	-2.94221	0.00325875	0.0270833	false	false	false	2272.27	1365.34	2596.68	1962.24	2786.95	1831.55	1	67442	retinol saturase (all trans retinol 13,14 reductase)	retinol saturase (all trans retinol 13,14 reductase)	NM_026159	NM_026159,NP_080435
ENSMUSG00000102964	16.9074	-0.542351	0.423311	-1.28121	0.200119	0.515806	false	false	false	30.659	17.539	12.8718	5.68765	21.205	13.4822	0	NA	NA	NA	NA	NA
ENSMUSG00000029851	878.578	-0.542273	0.215801	-2.51284	0.0119762	0.0754184	false	false	false	802.39	574.739	1093.25	746.978	1264.73	789.381	1	232748	family with sequence similarity 115, member C	family with sequence similarity 115, member C	NM_146174	NM_146174,NP_666286
ENSMUSG00000042340	293.786	-0.542205	0.181299	-2.99067	0.00278364	0.0238978	false	false	false	364.404	253.641	382.723	233.194	302.929	225.826	1	13019	cardiotrophin 1	cardiotrophin 1	NM_001301282	NM_001301282,NM_001301283,NM_007795,NP_001288211,NP_001288212,NP_031821,XM_006507316,XM_006507317,XM_006507318,XP_006507379,XP_006507380,XP_006507381
ENSMUSG00000063160	3584.99	-0.542195	0.16865	-3.21492	0.0013048	0.0129542	false	false	false	4008.44	2584.98	5036.32	3047.63	3783.59	3048.99	1	18223	numb-like	numb-like	NM_010950	NM_010950,NP_035080,XM_006539615,XM_006539616,XM_006539617,XP_006539678,XP_006539679,XP_006539680
ENSMUSG00000030346	2947.23	-0.542176	0.147076	-3.68637	0.000227476	0.00302259	false	false	false	3998.81	2350.22	3381	2450.43	3148.95	2353.99	1	19362	RAD51 associated protein 1	RAD51 associated protein 1	NM_009013	NM_009013,NP_033039,XM_006505763,XP_006505826,XR_377433
ENSMUSG00000027961	15.4394	-0.541742	0.425865	-1.2721	0.203339	0.520392	false	false	false	22.7752	10.7932	23.1693	4.73971	13.6318	17.5268	1	109245	leucine rich repeat containing 39	leucine rich repeat containing 39	NM_027321	NM_027321,NM_175413,NP_081597,NP_780622,XM_006500860,XM_006500861,XM_006500862,XM_006500863,XM_006500864,XM_006500865,XP_006500923,XP_006500924,XP_006500925,XP_006500926,XP_006500927,XP_006500928
ENSMUSG00000083610	15.9617	-0.541729	0.412596	-1.31298	0.189191	0.500819	false	false	false	22.7752	6.74576	18.8787	9.47942	19.6904	18.2009	0	NA	NA	NA	NA	NA
ENSMUSG00000046463	51.134	-0.541646	0.319723	-1.69411	0.0902445	0.321331	false	false	false	57.8141	37.7763	45.4805	35.0739	84.8202	45.8393	0	NA	NA	NA	NA	NA
ENSMUSG00000042647	173.184	-0.541624	0.219514	-2.46738	0.0136107	0.0829201	false	false	false	170.814	124.122	219.679	156.41	233.256	134.822	1	338350	acyl-Coenzyme A dehydrogenase family, member 12	acyl-Coenzyme A dehydrogenase family, member 12	NM_178799	NM_178799,NP_848914,XM_006530396,XP_006530459
ENSMUSG00000018415	3980.7	-0.541509	0.135213	-4.00484	6.20583e-05	0.00100321	false	false	false	4834.48	2926.31	4770.31	3549.1	4606.04	3197.97	1	66771	GID complex subunit 4, VID24 homolog (S. cerevisiae)	GID complex subunit 4, VID24 homolog (S. cerevisiae)	NM_025757	NM_025757,NP_080033
ENSMUSG00000031428	4.47915	-0.54146	0.441121	-1.22746	0.219648	NA	false	true	false	5.25583	1.34915	7.72311	3.79177	6.05858	2.69643	1	66995	zinc finger, CCHC domain containing 18	zinc finger, CCHC domain containing 18	NM_001035509	NM_001035509,NM_001035510,NM_025893,NP_001030586,NP_001030587,NP_080169,XM_006528593,XM_006528594,XM_006528595,XP_006528656,XP_006528657,XP_006528658
ENSMUSG00000024948	1379.43	-0.541329	0.150401	-3.59922	0.000319168	0.00403396	false	false	false	1501.41	1013.21	1796.05	1136.58	1632.79	1196.54	1	26412	mitogen-activated protein kinase kinase kinase kinase 2	mitogen-activated protein kinase kinase kinase kinase 2	NM_001291787	NM_001291787,NM_009006,NP_001278716,NP_033032,NR_117093,XM_006531754,XM_006531755,XM_006531756,XM_006531757,XM_006531758,XM_006531759,XM_006531760,XM_006531761,XP_006531817,XP_006531818,XP_006531819,XP_006531820,XP_006531821,XP_006531822,XP_006531823,XP_006531824,XR_388256,XR_388257,XR_388258
ENSMUSG00000092655	2.08621	-0.541298	0.375844	-1.44022	0.149806	NA	false	true	false	7.00777	0	0.858123	0.947942	3.02929	0.674108	0	NA	NA	NA	NA	NA
ENSMUSG00000022033	5764.26	-0.540682	0.139942	-3.86362	0.000111719	0.00166513	false	false	false	7644.6	4502.12	6733.69	4873.37	6197.93	4633.82	1	52033	PDZ binding kinase	PDZ binding kinase	NM_023209	NM_023209,NP_075698,XM_006519257,XP_006519320
ENSMUSG00000086247	37.577	-0.540583	0.352703	-1.53269	0.125353	0.394558	false	false	false	35.9148	43.1729	48.913	20.8547	53.0126	23.5938	1	100504007	predicted gene 15787	predicted gene 15787	NR_040430	NR_040430,NR_040431
ENSMUSG00000043811	709.218	-0.540421	0.191491	-2.82217	0.00477004	0.0365987	false	false	false	793.63	472.203	982.551	583.932	766.411	656.581	1	65079	reticulon 4 receptor	reticulon 4 receptor	NM_022982	NM_022982,NP_075358
ENSMUSG00000027947	1906.68	-0.539576	0.153582	-3.51327	0.000442631	0.00530684	false	false	false	2131.24	1358.6	2469.68	1565.05	2211.38	1704.15	1	16194	interleukin 6 receptor, alpha	interleukin 6 receptor, alpha	NM_010559	NM_010559,NP_034689,XM_006501045,XP_006501108
ENSMUSG00000082599	22.9181	-0.539447	0.389307	-1.38566	0.165851	0.466805	false	false	false	35.0388	22.9356	17.1625	14.2191	33.3222	14.8304	0	NA	NA	NA	NA	NA
ENSMUSG00000040653	10158.7	-0.539005	0.139498	-3.8639	0.000111592	0.00166461	false	false	false	11919.3	7491.84	12451.4	9280.35	11876.3	7932.9	1	76142	protein phosphatase 1, regulatory (inhibitor) subunit 14c	protein phosphatase 1, regulatory (inhibitor) subunit 14c	NM_133485	NM_133485,NP_597844,XM_006512489,XM_006512490,XP_006512552,XP_006512553
ENSMUSG00000071176	3828.57	-0.538963	0.233119	-2.31197	0.0207795	0.114059	false	false	false	3162.26	2439.27	5492.84	3296	5119.5	3461.54	1	234094	Rho guanine nucleotide exchange factor (GEF) 10	Rho guanine nucleotide exchange factor (GEF) 10	NM_001037736	NM_001037736,NM_172751,NP_001032825,NP_766339,XM_006508764,XM_006508765,XM_006508766,XM_006508767,XM_006508768,XM_006508769,XM_006508770,XM_006508771,XM_006508772,XM_006508773,XP_006508827,XP_006508828,XP_006508829,XP_006508830,XP_006508831,XP_006508832,XP_006508833,XP_006508834,XP_006508835,XP_006508836
ENSMUSG00000049107	45.9116	-0.538813	0.300365	-1.79386	0.0728359	0.280082	false	false	false	65.6978	37.7763	48.0549	33.178	53.0126	37.7501	1	18205	neurotrophin 3	neurotrophin 3	NM_001164034	NM_001164034,NM_001164035,NM_008742,NP_001157506,NP_001157507,NP_032768,XM_006505715,XM_006505716,XP_006505778,XP_006505779
ENSMUSG00000060261	11342.8	-0.538567	0.159965	-3.36678	0.000760517	0.00834895	false	false	false	11960.5	7918.17	14658.5	10088	13902.9	9528.52	1	14886	general transcription factor II I	general transcription factor II I	NM_001080746	NM_001080746,NM_001080747,NM_001080748,NM_001080749,NM_010365,NP_001074215,NP_001074216,NP_001074217,NP_001074218,NP_034495,XM_006504375,XM_006504376,XM_006504377,XM_006504378,XM_006504379,XM_006504380,XM_006504381,XM_006504382,XM_006504383,XM_006504384,XM_006504385,XM_006504386,XM_006504387,XM_006504388,XM_006504389,XM_006504390,XM_006504391,XM_006504392,XM_006504393,XM_006504394,XP_006504438,XP…
ENSMUSG00000083007	22.5464	-0.538086	0.399815	-1.34584	0.178356	0.485062	false	false	false	32.4109	12.1424	15.4462	15.1671	37.8662	22.2456	0	NA	NA	NA	NA	NA
ENSMUSG00000026676	707.427	-0.538039	0.256165	-2.10036	0.0356971	0.170465	false	false	false	698.149	407.444	973.111	485.346	883.039	797.47	1	74186	coiled-coil domain containing 3	coiled-coil domain containing 3	NM_028804	NM_028804,NP_083080
ENSMUSG00000099342	19.3433	-0.538036	0.416183	-1.29279	0.196085	0.510491	false	false	false	34.1629	22.9356	14.5881	11.3753	24.2343	8.7634	0	NA	NA	NA	NA	NA
ENSMUSG00000041343	311.373	-0.538028	0.189916	-2.83299	0.00461153	0.0356996	false	false	false	377.544	211.817	335.526	257.84	404.411	281.103	1	73845	ankyrin repeat domain 42	ankyrin repeat domain 42	NM_028665	NM_028665,NP_082941,XM_006508232,XM_006508233,XP_006508295,XP_006508296
ENSMUSG00000046093	47.8158	-0.537954	0.301838	-1.78226	0.074707	0.284749	false	false	false	49.0544	32.3796	67.7917	36.9697	57.5566	43.1429	1	170638	hippocalcin-like 4	hippocalcin-like 4	NM_174998	NM_174998,NP_778163
ENSMUSG00000022323	834.273	-0.537847	0.215708	-2.4934	0.0126527	0.0786853	false	false	false	1211.47	828.379	840.102	550.754	940.595	634.336	1	15473	heat-responsive protein 12	heat-responsive protein 12	NM_008287	NM_008287,NP_032313,XM_006520022,XP_006520085
ENSMUSG00000102700	3.00758	-0.537602	0.392096	-1.3711	0.170345	NA	false	true	false	7.88374	1.34915	0.858123	1.89588	6.05858	0	0	NA	NA	NA	NA	NA
ENSMUSG00000102426	301.495	-0.537575	0.212622	-2.52832	0.0114611	0.0729673	false	false	false	379.295	284.671	309.782	191.484	392.293	251.442	0	NA	NA	NA	NA	NA
ENSMUSG00000074873	437.139	-0.537274	0.260097	-2.06567	NA	NA	false	false	false	747.203	416.888	410.183	325.144	418.042	305.371	0	NA	NA	NA	NA	NA
ENSMUSG00000022206	744.608	-0.537267	0.254116	-2.11426	0.034493	0.166129	false	false	false	1271.03	555.851	692.505	519.472	720.972	707.813	1	18162	natriuretic peptide receptor 3	natriuretic peptide receptor 3	NM_001039181	NM_001039181,NM_001286395,NM_008728,NP_001034270,NP_001273324,NP_032754,XM_006520028,XM_006520029,XM_006520030,XM_006520031,XP_006520091,XP_006520092,XP_006520093,XP_006520094
ENSMUSG00000045608	2.00113	-0.536495	0.386385	-1.3885	0.164986	NA	false	true	false	4.37986	1.34915	2.57437	0	3.02929	0.674108	1	223843	developing brain homeobox 2	developing brain homeobox 2	NM_207533	NM_207533,NP_997416
ENSMUSG00000006724	24.7711	-0.53649	0.390374	-1.3743	0.169349	0.472505	false	false	false	19.2714	22.9356	42.9061	12.3232	30.2929	20.8973	1	13115	cytochrome P450, family 27, subfamily b, polypeptide 1	cytochrome P450, family 27, subfamily b, polypeptide 1	NM_010009	NM_010009,NP_034139,XM_006513187,XP_006513250
ENSMUSG00000044252	4324.41	-0.536417	0.186523	-2.87588	0.00402898	0.0321031	false	false	false	3944.5	3359.39	5446.51	3620.19	6081.3	3494.58	1	64291	oxysterol binding protein-like 1A	oxysterol binding protein-like 1A	NM_001252489	NM_001252489,NM_001252490,NM_001252491,NM_001252492,NM_001252493,NM_020573,NM_207530,NP_001239418,NP_001239419,NP_001239420,NP_001239421,NP_001239422,NP_997413,NR_045524,XM_006526141,XM_006526142,XM_006526143,XM_006526144,XM_006526145,XM_006526146,XM_006526147,XM_006526148,XP_006526204,XP_006526205,XP_006526206,XP_006526207,XP_006526208,XP_006526209,XP_006526210,XP_006526211
ENSMUSG00000004642	5724.62	-0.536326	0.138872	-3.86202	0.000112454	0.00167469	false	false	false	6866.74	4166.18	7167.9	5000.4	6375.15	4771.34	1	20492	stem-loop binding protein	stem-loop binding protein	NM_001289724	NM_001289724,NM_001289725,NM_009193,NP_001276653,NP_001276654,NP_033219,XM_006503806,XP_006503869
ENSMUSG00000059149	42.9011	-0.536195	0.333304	-1.60873	0.107676	0.359188	false	false	false	56.0621	31.0305	47.1968	22.7506	54.5273	45.8393	1	213006	major facilitator superfamily domain containing 4	major facilitator superfamily domain containing 4	NM_001114662	NM_001114662,NM_172510,NP_001108134,NP_766098,XM_006529343,XM_006529344,XM_006529345,XP_006529406,XP_006529407,XP_006529408,XR_387154
ENSMUSG00000100767	4.16576	-0.535929	0.437762	-1.22425	0.220859	NA	false	true	false	5.25583	2.6983	5.14874	0.947942	7.57323	3.37054	0	NA	NA	NA	NA	NA
ENSMUSG00000031227	573.889	-0.535567	0.220126	-2.433	0.0149743	0.0890228	false	false	false	522.955	368.318	772.311	492.93	766.411	520.411	1	107528	melanoma antigen, family E, 1	melanoma antigen, family E, 1	NM_053201	NM_053201,NP_444431
ENSMUSG00000101223	2.22314	-0.535524	0.36334	-1.47389	0.14051	NA	false	true	false	8.75971	0	1.71625	0	1.51465	1.34822	0	NA	NA	NA	NA	NA
ENSMUSG00000086070	3.04459	-0.535416	0.3857	-1.38817	0.165086	NA	false	true	false	0	1.34915	7.72311	0.947942	7.57323	0.674108	1	71510	RIKEN cDNA 8430436N08 gene	RIKEN cDNA 8430436N08 gene	NR_040645	NR_040645
ENSMUSG00000015289	2726.09	-0.534965	0.151206	-3.538	0.000403176	0.00491585	false	false	false	3570.46	2369.11	3299.48	2223.87	2849.05	2044.57	1	66192	L antigen family, member 3	L antigen family, member 3	NM_025410	NM_025410,NP_079686
ENSMUSG00000023919	2981.51	-0.534808	0.152185	-3.51419	0.000441102	0.00529205	false	false	false	3738.64	2473	3127.86	2178.37	3768.44	2602.73	1	83815	centromere protein Q	centromere protein Q	NM_031863	NM_031863,NP_114069,XM_006525193,XP_006525256
ENSMUSG00000091794	41.2029	-0.534243	0.319805	-1.67053	0.0948153	0.331623	false	false	false	41.1706	36.4271	53.2036	24.6465	56.0419	35.7277	1	632671	vomeronasal 2, receptor 18	vomeronasal 2, receptor 18	NM_001102582	NM_001102582,NP_001096052
ENSMUSG00000048174	313.502	-0.534184	0.196573	-2.71748	0.00657805	0.0473894	false	false	false	442.365	265.783	371.567	244.569	305.959	250.768	1	74626	transmembrane protein 81	transmembrane protein 81	NM_029025	NM_029025,NP_083301,XM_006529915,XM_006529916,XP_006529978,XP_006529979
ENSMUSG00000077527	3.24181	-0.533969	0.405143	-1.31797	0.187512	NA	false	true	false	7.88374	1.34915	6.00686	0	1.51465	2.69643	0	NA	NA	NA	NA	NA
ENSMUSG00000041809	21.4346	-0.533115	0.416865	-1.27887	0.200944	0.517191	false	false	false	14.0155	9.44406	29.1762	12.3232	39.3808	24.2679	1	71877	EF-hand domain (C-terminal) containing 1	EF-hand domain (C-terminal) containing 1	NM_027974	NM_027974,NP_082250,XM_006495576,XP_006495639
ENSMUSG00000048728	33.8985	-0.532716	0.369469	-1.44184	0.149347	0.437494	false	false	false	56.9381	17.539	28.3181	24.6465	40.8954	35.0536	1	237758	zinc finger protein 454	zinc finger protein 454	NM_172794	NM_172794,NP_766382,XM_006533207,XM_006533208,XP_006533270,XP_006533271
ENSMUSG00000018672	639.391	-0.532697	0.307928	-1.72994	0.0836413	0.306047	false	false	false	358.272	443.871	889.873	526.108	1076.91	541.309	1	56358	coatomer protein complex, subunit zeta 2	coatomer protein complex, subunit zeta 2	NM_019877	NM_019877,NP_063930
ENSMUSG00000028832	724.185	-0.532678	0.160368	-3.3216	0.000895043	0.00949207	false	false	false	763.847	530.217	906.178	619.954	914.846	610.068	1	16765	stathmin 1	stathmin 1	NM_019641	NM_019641,NP_062615
ENSMUSG00000021811	6313.88	-0.532554	0.175704	-3.03097	0.00243767	0.0213877	false	false	false	8942.79	5572	7185.92	5225.06	6409.98	4547.53	1	108671	DnaJ (Hsp40) homolog, subfamily C, member 9	DnaJ (Hsp40) homolog, subfamily C, member 9	NM_134081	NM_134081,NP_598842
ENSMUSG00000045658	476.289	-0.532239	0.242153	-2.19795	0.027953	0.142059	false	false	false	642.963	272.529	542.334	353.582	528.612	517.715	1	98496	phosphotyrosine interaction domain containing 1	phosphotyrosine interaction domain containing 1	NM_001003948	NM_001003948,NP_001003948,XM_006496582,XP_006496645
ENSMUSG00000040016	30.765	-0.532021	0.353957	-1.50307	0.132821	0.408751	false	false	false	43.7986	17.539	39.4737	21.8027	30.2929	31.6831	1	19218	prostaglandin E receptor 3 (subtype EP3)	prostaglandin E receptor 3 (subtype EP3)	NM_011196	NM_011196,NP_035326,XM_006501138,XM_006501139,XM_006501140,XP_006501201,XP_006501202,XP_006501203
ENSMUSG00000068324	3.74616	-0.531568	0.427802	-1.24256	0.214031	NA	false	true	false	8.75971	2.6983	1.71625	1.89588	6.05858	1.34822	0	NA	NA	NA	NA	NA
ENSMUSG00000102744	6.078	-0.531489	0.444251	-1.19637	0.231552	0.558314	false	false	false	7.00777	4.04746	6.00686	1.89588	12.1172	5.39286	0	NA	NA	NA	NA	NA
ENSMUSG00000070025	7.47662	-0.531244	0.442777	-1.1998	0.230217	0.556881	false	false	false	14.0155	0	6.86498	6.6356	10.6025	6.74108	0	NA	NA	NA	NA	NA
ENSMUSG00000029385	2066.88	-0.53122	0.251856	-2.10922	0.0349254	0.167627	false	false	false	1561.86	1658.11	2438.79	1764.12	3436.73	1541.69	1	12452	cyclin G2	cyclin G2	NM_007635	NM_007635,NP_031661
ENSMUSG00000016763	28.7384	-0.531085	0.37258	-1.42543	0.154034	0.446419	false	false	false	31.535	17.539	50.6293	20.8547	24.2343	27.6384	1	64706	signal peptide, CUB domain, EGF-like 1	signal peptide, CUB domain, EGF-like 1	NM_001271472	NM_001271472,NM_001271473,NM_022723,NP_001258401,NP_001258402,NP_073560,XM_006521242,XM_006521243,XP_006521305,XP_006521306
ENSMUSG00000083630	31.4251	-0.531042	0.397599	-1.33562	0.181674	0.489876	false	false	false	64.8219	26.983	20.595	27.4903	31.8076	16.8527	0	NA	NA	NA	NA	NA
ENSMUSG00000094365	4.36363	-0.530989	0.438388	-1.21123	0.225807	NA	false	true	false	7.00777	1.34915	8.58123	2.84383	3.02929	3.37054	0	NA	NA	NA	NA	NA
ENSMUSG00000058145	1382.31	-0.530754	0.204034	-2.6013	0.00928706	0.0621676	false	false	false	1273.66	961.945	1977.97	1126.16	1694.89	1259.23	1	233332	a disintegrin-like and metallopeptidase (reprolysin type) with thrombospondin type 1 motif, 17	a disintegrin-like and metallopeptidase (reprolysin type) with thrombospondin type 1 motif, 17	NM_001033877	NM_001033877,NP_001029049,XM_006540842,XM_006540843,XM_006540844,XM_006540845,XP_006540905,XP_006540906,XP_006540907,XP_006540908
ENSMUSG00000092730	351.908	-0.530498	0.284797	-1.86272	0.0625012	0.252422	false	false	false	614.056	369.668	318.364	241.725	337.766	229.871	1	100306957	small nucleolar RNA, H/ACA box 24	small nucleolar RNA, H/ACA box 24	NR_028573	NR_028573
ENSMUSG00000032815	2236.92	-0.529703	0.2174	-2.43654	0.0148287	0.0885312	false	false	false	3101.81	1385.58	2254.29	1727.15	2656.69	2296.01	1	14087	Fanconi anemia, complementation group A	Fanconi anemia, complementation group A	NM_016925	NM_016925,NP_058621,XM_006530661,XM_006530662,XM_006530663,XM_006530664,XM_006530665,XM_006530666,XP_006530724,XP_006530725,XP_006530726,XP_006530727,XP_006530728,XP_006530729,XR_387732
ENSMUSG00000019773	2932.51	-0.529625	0.154138	-3.43604	0.000590291	0.00675972	false	false	false	4024.21	2311.1	3357.84	2450.43	3061.1	2390.39	1	67141	F-box protein 5	F-box protein 5	NM_025995	NM_025995,NP_080271
ENSMUSG00000025927	1487.22	-0.52954	0.150931	-3.50849	0.000450653	0.00538864	false	false	false	1765.08	1040.2	1783.18	1335.65	1749.42	1249.8	1	21419	transcription factor AP-2 beta	transcription factor AP-2 beta	NM_001025305	NM_001025305,NM_001286340,NM_009334,NP_001020476,NP_001273269,NP_033360,XM_006495491,XM_006495492,XM_006495493,XM_006495494,XM_006495495,XP_006495554,XP_006495555,XP_006495556,XP_006495557,XP_006495558,XR_373183
ENSMUSG00000028957	394.335	-0.528891	0.194114	-2.72465	0.00643706	0.0466356	false	false	false	418.714	263.085	488.272	319.457	504.377	372.108	1	18628	period circadian clock 3	period circadian clock 3	NM_001289877	NM_001289877,NM_001289878,NM_011067,NP_001276806,NP_001276807,NP_035197,XM_006537064,XM_006537065,XM_006537066,XM_006537067,XM_006538634,XM_006538635,XM_006538636,XM_006538637,XM_006538638,XM_006538639,XM_006538640,XP_006537127,XP_006537128,XP_006537129,XP_006537130,XP_006538697,XP_006538698,XP_006538699,XP_006538700,XP_006538701,XP_006538702,XP_006538703
ENSMUSG00000061887	13027.8	-0.528854	0.130807	-4.04302	5.2767e-05	0.000879123	false	false	false	14096.1	10406	16883.6	10924.1	15344.9	10512	1	72475	single-stranded DNA binding protein 3	single-stranded DNA binding protein 3	NM_023672	NM_023672,NM_198438,NP_076161,NP_940840,XM_006503411,XM_006503412,XM_006503413,XM_006503414,XM_006503415,XM_006503416,XM_006503417,XM_006503418,XM_006503419,XM_006503420,XP_006503474,XP_006503475,XP_006503476,XP_006503477,XP_006503478,XP_006503479,XP_006503480,XP_006503481,XP_006503482,XP_006503483
ENSMUSG00000064540	23.9283	-0.528437	0.421423	-1.25394	0.209866	0.530199	false	false	false	56.0621	21.5864	22.3112	18.0109	12.1172	13.4822	0	NA	NA	NA	NA	NA
ENSMUSG00000028150	532.408	-0.528377	0.341799	-1.54587	0.122136	0.38776	false	false	false	257.535	286.02	803.203	490.086	889.097	468.505	1	19885	RAR-related orphan receptor gamma	RAR-related orphan receptor gamma	NM_001293734	NM_001293734,NM_011281,NP_001280663,NP_035411,NR_121656,XM_006501161,XM_006501162,XM_006501163,XM_006501164,XP_006501224,XP_006501225,XP_006501226,XP_006501227,XR_375502
ENSMUSG00000037001	419.2	-0.528358	0.167352	-3.15717	0.00159309	0.01522	false	false	false	511.567	308.956	487.414	324.196	496.804	386.264	1	22698	zinc finger protein 39	zinc finger protein 39	NM_011758	NM_011758,NP_035888
ENSMUSG00000031828	222.394	-0.52816	0.207244	-2.54849	0.0108189	0.0696691	false	false	false	226.877	179.437	320.938	178.213	246.887	182.009	1	234796	kelch-like 36	kelch-like 36	NM_146219	NM_146219,NP_666331,XM_006530933,XP_006530996
ENSMUSG00000100228	18.4216	-0.528112	0.399752	-1.3211	0.186469	0.49749	false	false	false	15.7675	10.7932	22.3112	12.3232	31.8076	17.5268	0	NA	NA	NA	NA	NA
ENSMUSG00000039450	3084.08	-0.527836	0.124826	-4.22857	2.35176e-05	0.000427074	false	false	false	3547.68	2379.9	3864.13	2567.98	3548.82	2595.99	1	67880	dicarbonyl L-xylulose reductase	dicarbonyl L-xylulose reductase	NM_026428	NM_026428,NP_080704,XM_006534027,XM_006534028,XM_006534029,XP_006534090,XP_006534091,XP_006534092
ENSMUSG00000047003	671.06	-0.527602	0.244843	-2.15486	0.0311729	0.154063	false	false	false	637.707	361.573	888.157	600.995	886.068	651.862	1	22701	zinc finger protein 41	zinc finger protein 41	NM_001044718	NM_001044718,NM_011759,NP_001038183,NP_035889,XM_006520894,XM_006520895,XM_006520896,XP_006520957,XP_006520958,XP_006520959
ENSMUSG00000021763	405.901	-0.527587	0.234772	-2.24723	0.0246254	0.129804	false	false	false	331.117	296.813	545.766	352.635	580.109	328.965	1	408066	cDNA sequence BC067074	cDNA sequence BC067074	XR_382927	XR_382927,XR_382928,XR_382929,XR_382930,XR_395598
ENSMUSG00000103861	4.9932	-0.527354	0.43267	-1.21884	0.222906	0.54781	false	false	false	1.75194	1.34915	11.1556	1.89588	9.08788	4.71876	0	NA	NA	NA	NA	NA
ENSMUSG00000016128	2075.72	-0.52724	0.155382	-3.39319	0.000690841	0.00770174	false	false	false	2524.55	1627.08	2739.99	1808.67	2122.02	1632.02	1	243362	StAR-related lipid transfer (START) domain containing 13	StAR-related lipid transfer (START) domain containing 13	NM_001163493	NM_001163493,NM_146258,NP_001156965,NP_666370,XM_006504918,XM_006504919,XM_006504920,XM_006504921,XM_006504922,XM_006504923,XM_006504924,XM_006504925,XP_006504981,XP_006504982,XP_006504983,XP_006504984,XP_006504985,XP_006504986,XP_006504987,XP_006504988
ENSMUSG00000026170	110.212	-0.527134	0.329765	-1.59851	0.109929	0.364219	false	false	false	70.0777	68.8068	136.442	96.6901	196.904	92.3528	1	104086	cytochrome P450, family 27, subfamily a, polypeptide 1	cytochrome P450, family 27, subfamily a, polypeptide 1	NM_024264	NM_024264,NP_077226,XM_006495607,XP_006495670
ENSMUSG00000082588	1.80957	-0.527121	0.349056	-1.51013	0.131009	NA	false	true	false	1.75194	0	0.858123	0	7.57323	0.674108	0	NA	NA	NA	NA	NA
ENSMUSG00000073758	4461.98	-0.527076	0.162011	-3.25334	0.00114056	0.0115731	false	false	false	6095.88	3668.34	5300.63	3831.58	4489.41	3386.04	1	66938	SH3 domain containing 21	SH3 domain containing 21	NM_001162533	NM_001162533,NM_025856,NP_001156005,NP_080132,XM_006503291,XM_006503292,XM_006503293,XM_006503294,XM_006503295,XM_006503296,XM_006503297,XP_006503354,XP_006503355,XP_006503356,XP_006503357,XP_006503358,XP_006503359,XP_006503360
ENSMUSG00000083856	29.5687	-0.52707	0.441632	-1.19346	0.232689	0.5599	false	false	false	35.0388	49.9186	44.6224	4.73971	36.3515	6.74108	0	NA	NA	NA	NA	NA
ENSMUSG00000059554	232.554	-0.527036	0.250202	-2.10645	0.0351656	0.168509	false	false	false	183.954	182.136	313.215	193.38	339.281	183.357	1	215814	coiled-coil domain containing 28A	coiled-coil domain containing 28A	NM_144820	NM_144820,NP_659069,XM_006512684,XM_006512685,XP_006512747,XP_006512748
ENSMUSG00000022701	696.384	-0.526697	0.141281	-3.72801	0.000193	0.00264601	false	false	false	874.219	576.088	768.878	556.442	833.055	569.621	1	212153	RIKEN cDNA 2610015P09 gene	RIKEN cDNA 2610015P09 gene	NM_027801	NM_027801,NP_082077,XM_006521958,XM_006521959,XP_006522021,XP_006522022
ENSMUSG00000091019	18.0694	-0.526589	0.418892	-1.2571	NA	NA	false	false	false	5.25583	0	7.72311	2.84383	69.6737	22.9197	0	NA	NA	NA	NA	NA
ENSMUSG00000092482	13.0075	-0.526325	0.423257	-1.24351	0.213679	0.535712	false	false	false	10.5117	6.74576	19.7368	13.2712	19.6904	8.0893	0	NA	NA	NA	NA	NA
ENSMUSG00000031822	4073.14	-0.526157	0.233222	-2.25604	0.0240683	0.127522	false	false	false	3206.05	2924.96	6126.14	3632.51	5264.91	3284.25	1	382034	genetic suppressor element 1	genetic suppressor element 1	NM_001145896	NM_001145896,NM_001145897,NM_198671,NP_001139368,NP_001139369,NP_941073,XM_006531145,XM_006531146,XM_006531147,XM_006531148,XM_006531149,XP_006531208,XP_006531209,XP_006531210,XP_006531211,XP_006531212
ENSMUSG00000070583	669.646	-0.525973	0.150595	-3.49264	0.000478273	0.00563891	false	false	false	864.583	562.596	779.176	563.078	736.118	512.322	1	14349	Friend virus susceptibility 1	Friend virus susceptibility 1	NM_010244	NM_010244,NP_034374
ENSMUSG00000025265	2220.69	-0.525937	0.193438	-2.7189	0.00655001	0.0472822	false	false	false	2347.6	1411.21	3026.6	2074.1	2552.18	1912.44	1	14163	FYVE, RhoGEF and PH domain containing 1	FYVE, RhoGEF and PH domain containing 1	NM_008001	NM_008001,NP_032027,XM_006528699,XP_006528762
ENSMUSG00000082233	7.56767	-0.52574	0.443767	-1.18472	0.236127	0.563568	false	false	false	14.8915	6.74576	2.57437	2.84383	13.6318	4.71876	0	NA	NA	NA	NA	NA
ENSMUSG00000032657	625.636	-0.525665	0.198358	-2.65008	0.00804716	0.0558235	false	false	false	587.777	450.617	880.434	544.119	766.411	524.456	1	68521	family with sequence similarity 189, member B	family with sequence similarity 189, member B	NM_001014995	NM_001014995,NP_001014995,XM_006501977,XM_006501978,XM_006501979,XM_006501980,XM_006501981,XP_006502040,XP_006502041,XP_006502042,XP_006502043,XP_006502044,XR_375572
ENSMUSG00000089675	4.0778	-0.525649	0.421104	-1.24827	0.211933	NA	false	true	false	3.50388	4.04746	4.29061	0	10.6025	2.02232	0	NA	NA	NA	NA	NA
ENSMUSG00000022636	6603.31	-0.525523	0.152611	-3.44354	0.000574146	0.00659314	false	false	false	7126.9	6063.09	8417.33	5264.87	7941.29	4806.39	1	11658	activated leukocyte cell adhesion molecule	activated leukocyte cell adhesion molecule	NM_009655	NM_009655,NP_033785,XM_006521714,XP_006521777
ENSMUSG00000029463	3182.28	-0.525414	0.170104	-3.08877	0.00200984	0.0182771	false	false	false	4544.54	2470.3	3539.76	2704.48	3247.4	2587.23	1	68948	family with sequence similarity 216, member A	family with sequence similarity 216, member A	NM_026883	NM_026883,NP_081159
ENSMUSG00000067596	40.4275	-0.52501	0.358112	-1.46605	0.142634	0.426512	false	false	false	37.6668	32.3796	58.3524	18.0109	53.0126	43.1429	1	406222	keratin 74	keratin 74	NM_001003669	NM_001003669,NR_033444
ENSMUSG00000068758	388.189	-0.524996	0.248368	-2.11378	0.0345342	0.166283	false	false	false	308.342	261.735	557.78	345.051	528.612	327.617	1	16188	interleukin 3 receptor, alpha chain	interleukin 3 receptor, alpha chain	NM_008369	NM_008369,NP_032395,XM_006517929,XM_006517930,XM_006517931,XM_006517932,XM_006517933,XM_006517934,XM_006517935,XM_006517936,XM_006517937,XM_006517938,XM_006517939,XM_006517940,XM_006517941,XM_006517942,XM_006517943,XM_006517944,XM_006517945,XM_006517946,XM_006517947,XP_006517992,XP_006517993,XP_006517994,XP_006517995,XP_006517996,XP_006517997,XP_006517998,XP_006517999,XP_006518000,XP_006518001,XP…
ENSMUSG00000000884	1280.98	-0.524827	0.150097	-3.49658	0.000471258	0.00557622	false	false	false	1682.74	1029.4	1540.33	1076.86	1329.86	1026.67	1	13972	guanine nucleotide binding protein (G protein), beta polypeptide 1-like	guanine nucleotide binding protein (G protein), beta polypeptide 1-like	NM_001081682	NM_001081682,NM_001285491,NM_001285493,NM_001285494,NM_023120,NP_001075151,NP_001272420,NP_001272422,NP_001272423,NP_075609,NR_104347,XM_006521789,XM_006521790,XM_006521791,XM_006521792,XM_006523145,XM_006523146,XM_006523147,XM_006523148,XM_006523149,XM_006523150,XP_006521852,XP_006521853,XP_006521854,XP_006521855,XP_006523208,XP_006523209,XP_006523210,XP_006523211,XP_006523212,XP_006523213
ENSMUSG00000083219	6.91738	-0.524647	0.43138	-1.21621	0.223906	0.549364	false	false	false	17.5194	6.74576	3.43249	0	9.08788	4.71876	0	NA	NA	NA	NA	NA
ENSMUSG00000099041	1.51788	-0.524425	0.351608	-1.4915	0.135829	NA	false	true	false	2.62791	0	4.29061	0	1.51465	0.674108	1	241296	leucine rich repeat containing 8A	leucine rich repeat containing 8A	NM_177725	NM_177725,NP_808393
ENSMUSG00000035024	5464.26	-0.524071	0.153046	-3.42426	0.000616468	0.00701529	false	false	false	6051.21	3897.7	7117.27	4905.6	6261.55	4552.25	1	78658	non-SMC condensin II complex, subunit D3	non-SMC condensin II complex, subunit D3	NM_178113	NM_178113,NP_835214,XM_006510697,XM_006510698,XP_006510760,XP_006510761
ENSMUSG00000020354	33.6957	-0.524061	0.352018	-1.48873	0.136558	0.415163	false	false	false	55.1862	18.8881	35.183	31.2821	33.3222	28.3125	1	24052	sarcoglycan, delta (dystrophin-associated glycoprotein)	sarcoglycan, delta (dystrophin-associated glycoprotein)	NM_011891	NM_011891,NP_036021,XM_006533306,XM_006533307,XM_006533308,XP_006533369,XP_006533370,XP_006533371
ENSMUSG00000031925	1976.85	-0.523928	0.165	-3.17533	0.00149665	0.0144749	false	false	false	2329.21	1346.45	2510.87	1658.9	2196.24	1819.42	1	270118	mastermind like 2 (Drosophila)	mastermind like 2 (Drosophila)	NM_001013813	NM_001013813,NM_001013819,NM_173776,NP_001013835,NP_776137
ENSMUSG00000032482	16.6764	-0.523891	0.391868	-1.33691	0.181253	0.489519	false	false	false	24.5272	10.7932	18.0206	14.2191	19.6904	12.8081	1	29873	chondroitin sulfate proteoglycan 5	chondroitin sulfate proteoglycan 5	NM_001166273	NM_001166273,NM_013884,NP_001159745,NP_038912
ENSMUSG00000061527	1.24932e+06	-0.523772	0.124796	-4.19702	2.70449e-05	0.000484756	false	false	false	1.51527e+06	1.02794e+06	1.57236e+06	1.03057e+06	1.34679e+06	1.00296e+06	1	110308	keratin 5	keratin 5	NM_027011	NM_027011,NP_081287
ENSMUSG00000091625	480.998	-0.523519	0.173732	-3.01337	0.00258362	0.0223947	false	false	false	655.226	372.366	514.016	377.281	543.758	423.34	1	66373	LSM5 homolog, U6 small nuclear RNA associated (S. cerevisiae)	LSM5 homolog, U6 small nuclear RNA associated (S. cerevisiae)	NM_025520	NM_025520,NP_079796,XM_006506473,XP_006506536
ENSMUSG00000082969	13.6723	-0.523328	0.435173	-1.20257	0.229142	0.556133	false	false	false	16.6435	2.6983	14.5881	8.53148	22.7197	16.8527	0	NA	NA	NA	NA	NA
ENSMUSG00000033016	2525.87	-0.523297	0.239416	-2.18572	0.0288362	0.14529	false	false	false	1928.89	1814.61	3536.32	2298.76	3586.68	1989.97	1	18018	nuclear factor of activated T cells, cytoplasmic, calcineurin dependent 1	nuclear factor of activated T cells, cytoplasmic, calcineurin dependent 1	NM_001164109	NM_001164109,NM_001164110,NM_001164111,NM_001164112,NM_016791,NM_198429,NP_001157581,NP_001157582,NP_001157583,NP_001157584,NP_058071,NP_940821
ENSMUSG00000078580	260.635	-0.52269	0.175761	-2.97386	0.00294079	0.0249724	false	false	false	318.853	190.23	315.789	224.662	293.841	220.433	1	101604	RIKEN cDNA E430018J23 gene	RIKEN cDNA E430018J23 gene	NM_198011	NM_198011,NP_932128,XM_006507163,XM_006507164,XM_006507165,XP_006507226,XP_006507227,XP_006507228
ENSMUSG00000000901	132.912	-0.522601	0.239813	-2.1792	0.0293166	0.147009	false	false	false	172.566	109.281	182.78	98.586	119.657	114.598	1	17385	matrix metallopeptidase 11	matrix metallopeptidase 11	NM_008606	NM_008606,NP_032632,XM_006513318,XP_006513381
ENSMUSG00000045694	8.13634	-0.522576	0.436986	-1.19586	0.23175	0.558314	false	false	false	13.1396	5.39661	9.43935	5.68765	9.08788	6.06697	1	245676	predicted gene 4997	predicted gene 4997	XR_032431	XR_032431,XR_406472
ENSMUSG00000048217	3.30244	-0.52229	0.423339	-1.23374	0.2173	NA	false	true	false	5.25583	0	5.14874	2.84383	4.54394	2.02232	1	217214	N-acetylglutamate synthase	N-acetylglutamate synthase	NM_145829	NM_145829,NM_178053,NP_665828
ENSMUSG00000024135	4095.75	-0.522195	0.144492	-3.61401	0.000301494	0.00383758	false	false	false	5495.84	3412.01	4602.11	3434.39	4447	3183.14	1	78586	S1 RNA binding domain 1	S1 RNA binding domain 1	NM_030133	NM_030133,NP_084409,XM_006525139,XM_006525140,XP_006525202,XP_006525203,XR_385394
ENSMUSG00000085116	2.95891	-0.521864	0.414505	-1.259	0.208029	NA	false	true	false	2.62791	0	5.14874	1.89588	6.05858	2.02232	0	NA	NA	NA	NA	NA
ENSMUSG00000022621	705.571	-0.521789	0.155749	-3.35019	0.000807564	0.00873726	false	false	false	797.134	514.027	904.462	594.36	807.306	616.135	1	68708	RAB, member RAS oncogene family-like 2	RAB, member RAS oncogene family-like 2	NM_026817	NM_026817,NP_081093,XM_006521324,XM_006521325,XM_006521326,XM_006521327,XM_006521328,XM_006521329,XP_006521387,XP_006521388,XP_006521389,XP_006521390,XP_006521391,XP_006521392
ENSMUSG00000081157	5.67372	-0.521614	0.443532	-1.17605	0.239576	0.567397	false	false	false	7.88374	1.34915	5.14874	5.68765	10.6025	3.37054	0	NA	NA	NA	NA	NA
ENSMUSG00000083477	17.5207	-0.521573	0.433393	-1.20346	0.228796	0.555596	false	false	false	35.9148	6.74576	11.1556	8.53148	21.205	21.5715	0	NA	NA	NA	NA	NA
ENSMUSG00000022297	13257.3	-0.521474	0.137914	-3.78115	0.000156103	0.00221629	false	false	false	14114.5	10117.3	16741.1	10827.4	16205.2	11538	1	14368	frizzled homolog 6 (Drosophila)	frizzled homolog 6 (Drosophila)	NM_001162494	NM_001162494,NM_008056,NP_001155966,NP_032082,XM_006520438,XM_006520439,XP_006520501,XP_006520502
ENSMUSG00000050382	1263.66	-0.521445	0.183948	-2.83474	0.00458636	0.0355354	false	false	false	1676.61	971.389	1647.6	1103.4	1173.85	1009.14	1	16576	kinesin family member 7	kinesin family member 7	NM_001291222	NM_001291222,NM_010626,NP_001278151,NP_034756,XM_006540664,XM_006540665,XM_006540666,XM_006540667,XM_006540668,XM_006540669,XM_006540670,XP_006540727,XP_006540728,XP_006540729,XP_006540730,XP_006540731,XP_006540732,XP_006540733
ENSMUSG00000082691	67.9426	-0.521174	0.311462	-1.67332	0.0942646	0.33043	false	false	false	110.372	44.522	59.2105	50.2409	77.247	66.0626	0	NA	NA	NA	NA	NA
ENSMUSG00000086965	383.651	-0.521052	0.209834	-2.48317	0.013022	0.0801661	false	false	false	568.505	296.813	429.061	291.966	371.088	344.469	0	NA	NA	NA	NA	NA
ENSMUSG00000093390	4.59793	-0.520924	0.437591	-1.19043	0.233876	NA	false	true	false	7.00777	1.34915	9.43935	4.73971	3.02929	2.02232	0	NA	NA	NA	NA	NA
ENSMUSG00000005148	14988.6	-0.520727	0.17241	-3.02029	0.00252536	0.0220391	false	false	false	16254.5	10427.6	20704.8	13512.9	16355.1	12676.6	1	12224	Kruppel-like factor 5	Kruppel-like factor 5	NM_009769	NM_009769,NP_033899
ENSMUSG00000037526	1435.3	-0.520553	0.177232	-2.93712	0.00331274	0.0274685	false	false	false	1391.04	1059.08	1784.04	1266.45	1934.2	1176.99	1	100504663	autophagy related 14	autophagy related 14	NM_172599	NM_172599,NP_766187
ENSMUSG00000081857	14.2503	-0.52037	0.436392	-1.19244	0.23309	0.559911	false	false	false	28.0311	12.1424	6.00686	11.3753	21.205	6.74108	0	NA	NA	NA	NA	NA
ENSMUSG00000036304	218.332	-0.520113	0.213746	-2.43332	0.0149609	0.0890228	false	false	false	267.171	143.01	262.586	168.734	251.431	217.063	1	332175	zinc finger, DHHC domain containing 23	zinc finger, DHHC domain containing 23	NM_001007460	NM_001007460,NP_001007461,XM_006522303,XM_006522304,XM_006522305,XM_006522306,XM_006522307,XM_006522308,XM_006522309,XM_006522310,XM_006522311,XP_006522366,XP_006522367,XP_006522368,XP_006522369,XP_006522370,XP_006522371,XP_006522372,XP_006522373,XP_006522374
ENSMUSG00000085589	1.78827	-0.520006	0.381336	-1.36364	0.172681	NA	false	true	false	3.50388	0	2.57437	0.947942	3.02929	0.674108	0	NA	NA	NA	NA	NA
ENSMUSG00000034023	4236.51	-0.519659	0.155432	-3.34332	0.000827817	0.00890808	false	false	false	5233.93	2922.26	5110.98	3780.39	4702.98	3668.5	1	211651	Fanconi anemia, complementation group D2	Fanconi anemia, complementation group D2	NM_001033244	NM_001033244,NP_001028416,XM_006505854,XM_006505855,XM_006505856,XM_006505857,XP_006505917,XP_006505918,XP_006505919,XP_006505920
ENSMUSG00000043687	112.494	-0.519423	0.372216	-1.39549	0.162869	0.462373	false	false	false	190.086	151.105	140.732	65.408	81.7909	45.8393	1	68918	RIKEN cDNA 1190005I06 gene	RIKEN cDNA 1190005I06 gene	NM_197988	NM_197988,NP_932105
ENSMUSG00000040043	8148.92	-0.518901	0.130554	-3.97462	7.04917e-05	0.00112137	false	false	false	10488	6376.09	9477.97	6930.41	8925.81	6695.24	1	56516	RNA binding motif, single stranded interacting protein 2	RNA binding motif, single stranded interacting protein 2	NM_001039080	NM_001039080,NM_019711,NP_001034169,NP_062685,XM_006513899,XM_006513900,XP_006513962,XP_006513963
ENSMUSG00000043487	233.326	-0.518651	0.216194	-2.39901	0.0164393	0.0954883	false	false	false	227.752	188.881	266.018	171.578	340.795	204.929	1	217700	acyl-CoA thioesterase 6	acyl-CoA thioesterase 6	NM_172580	NM_172580,NP_766168,XM_006515696,XP_006515759
ENSMUSG00000086940	2.34466	-0.518434	0.399488	-1.29775	0.194375	NA	false	true	false	7.00777	1.34915	2.57437	0.947942	1.51465	0.674108	0	NA	NA	NA	NA	NA
ENSMUSG00000072693	28.7785	-0.518194	0.433038	-1.19665	0.231444	0.558314	false	false	false	14.8915	5.39661	57.4942	21.8027	39.3808	33.7054	0	NA	NA	NA	NA	NA
ENSMUSG00000080186	40.6413	-0.517915	0.418186	-1.23848	0.215538	0.538022	false	false	false	98.1088	47.2203	27.4599	25.5944	27.2636	18.2009	0	NA	NA	NA	NA	NA
ENSMUSG00000104507	3.33324	-0.517907	0.405137	-1.27835	0.201127	NA	false	true	false	7.88374	2.6983	6.00686	1.89588	1.51465	0	0	NA	NA	NA	NA	NA
ENSMUSG00000031451	7680.33	-0.517825	0.222507	-2.32723	0.0199533	0.110605	false	false	false	6485.69	5159.16	10675	6226.08	10261.7	7274.3	1	14456	growth arrest specific 6	growth arrest specific 6	NM_019521	NM_019521,NP_062394
ENSMUSG00000025747	4565.31	-0.517825	0.185646	-2.78932	0.0052819	0.0399423	false	false	false	6801.92	3831.59	4905.89	3768.07	4531.82	3552.55	1	22171	thymidylate synthase	thymidylate synthase	NM_021288	NM_021288,NP_067263,NR_033402,XM_006535678,XP_006535741
ENSMUSG00000090387	9.02525	-0.517778	0.423386	-1.22295	NA	NA	false	false	false	31.535	12.1424	5.14874	0.947942	3.02929	1.34822	0	NA	NA	NA	NA	NA
ENSMUSG00000044594	155.325	-0.517744	0.438071	-1.18187	0.237256	0.565253	false	false	true	23.6512	58.0135	164.76	91.9504	469.54	124.036	1	20248	serine (or cysteine) peptidase inhibitor, clade B (ovalbumin), member 3A	serine (or cysteine) peptidase inhibitor, clade B (ovalbumin), member 3A	NM_009126	NM_009126,NP_033152
ENSMUSG00000049414	6.03945	-0.517468	0.426633	-1.21291	0.225164	0.550421	false	false	false	0.875971	1.34915	15.4462	1.89588	10.6025	6.06697	0	NA	NA	NA	NA	NA
ENSMUSG00000006056	17.0114	-0.517208	0.394079	-1.31244	0.18937	0.501056	false	false	false	18.3954	10.7932	22.3112	17.063	22.7197	10.7857	1	76815	calcium binding and coiled-coil domain 2	calcium binding and coiled-coil domain 2	NM_001100177	NM_001100177,NM_001271018,NM_029755,NP_001257947,XM_006534459,XM_006534460,XP_006534522,XP_006534523
ENSMUSG00000052572	188.325	-0.517073	0.40805	-1.26718	0.20509	0.523139	false	false	false	49.0544	107.932	209.382	152.619	449.85	161.112	1	23859	discs, large homolog 2 (Drosophila)	discs, large homolog 2 (Drosophila)	NM_001243046	NM_001243046,NM_001243047,NM_011807,NP_001229975,NP_001229976,NP_035937,XM_006507767,XM_006507768,XM_006507769,XM_006507770,XM_006507771,XM_006507772,XM_006507773,XM_006507774,XM_006507775,XM_006507776,XM_006507777,XM_006507778,XM_006507779,XM_006507780,XM_006507781,XM_006507782,XM_006507783,XM_006507784,XM_006507785,XM_006507786,XM_006507787,XM_006507788,XM_006507789,XM_006507790,XM_006507791,XP…
ENSMUSG00000030978	51563.5	-0.516832	0.148094	-3.48991	0.00048319	0.0056831	false	false	false	64418	37797.8	63457.3	46763.9	55019.5	41924.1	1	20133	ribonucleotide reductase M1	ribonucleotide reductase M1	NM_009103	NM_009103,NP_033129
ENSMUSG00000082806	5.25123	-0.516549	0.433914	-1.19044	0.233873	0.560422	false	false	false	6.1318	4.04746	6.00686	0	10.6025	4.71876	0	NA	NA	NA	NA	NA
ENSMUSG00000060675	134.426	-0.516291	0.211817	-2.43743	0.014792	0.0884367	false	false	false	152.419	114.678	174.199	114.701	151.465	99.0939	1	225845	phospholipase A2, group XVI	phospholipase A2, group XVI	NM_139269	NM_139269,NP_644675,XM_006526921,XP_006526984
ENSMUSG00000094153	6.99298	-0.516125	0.444348	-1.16153	0.245425	0.575059	false	false	false	11.3876	4.04746	3.43249	4.73971	13.6318	4.71876	0	NA	NA	NA	NA	NA
ENSMUSG00000026211	2287.77	-0.515382	0.161011	-3.20091	0.00136992	0.0134374	false	false	false	2748.8	1708.03	3045.48	1898.73	2323.47	2002.1	1	98733	obscurin-like 1	obscurin-like 1	NM_178884	NM_178884,NP_849215,XM_006496583,XM_006496584,XM_006496585,XM_006496586,XP_006496646,XP_006496647,XP_006496648,XP_006496649,XR_373548
ENSMUSG00000042155	1720.02	-0.514935	0.160196	-3.21441	0.00130713	0.0129666	false	false	false	2017.36	1169.71	2113.56	1527.13	1973.58	1518.77	1	277396	kelch-like 23	kelch-like 23	NM_177784	NM_177784,NP_808452,XM_006499677,XM_006499678,XP_006499740,XP_006499741,XR_374475
ENSMUSG00000098759	3.75245	-0.514871	0.408112	-1.26159	0.207095	NA	false	true	false	14.0155	2.6983	1.71625	1.89588	1.51465	0.674108	0	NA	NA	NA	NA	NA
ENSMUSG00000096981	60.7965	-0.514864	0.301951	-1.70512	0.0881716	0.316143	false	false	false	67.4498	36.4271	60.9267	59.7204	92.3934	47.8617	1	100503652	predicted gene, 16845	predicted gene, 16845	NR_040406	NR_040406,NR_040407
ENSMUSG00000071252	471.269	-0.514678	0.190061	-2.70796	0.0067698	0.0485372	false	false	false	531.714	322.447	539.759	365.906	607.373	460.416	1	72371	RIKEN cDNA 2210408I21 gene	RIKEN cDNA 2210408I21 gene	NM_001081353	NM_001081353,NM_001145676,NM_028215,NP_001074822,NP_001139148,XM_006517397,XP_006517460
ENSMUSG00000027314	5.3398	-0.514257	0.440155	-1.16835	0.242664	0.571582	false	false	false	4.37986	6.74576	8.58123	1.89588	9.08788	1.34822	1	54485	delta-like 4 (Drosophila)	delta-like 4 (Drosophila)	NM_019454	NM_019454,NP_062327,XM_006499910,XP_006499973
ENSMUSG00000019027	15.1167	-0.513878	0.428635	-1.19887	0.230578	0.55736	false	false	false	11.3876	12.1424	13.73	6.6356	33.3222	13.4822	1	110084	dynein, axonemal, heavy chain 1	dynein, axonemal, heavy chain 1	NM_001033668	NM_001033668,NP_001028840,XM_006518425,XM_006518426,XM_006518427,XP_006518488,XP_006518489,XP_006518490
ENSMUSG00000031576	71.2638	-0.513481	0.319502	-1.60713	0.108027	0.360156	false	false	false	49.0544	60.7118	100.4	53.0848	109.055	55.2769	1	16532	potassium channel, subfamily U, member 1	potassium channel, subfamily U, member 1	NM_008432	NM_008432,NP_032458,XM_006509024,XP_006509087
ENSMUSG00000032611	34.624	-0.513136	0.340969	-1.50493	0.132341	0.408043	false	false	false	51.6823	29.6813	44.6224	29.3862	28.7783	23.5938	1	112418	RIKEN cDNA 1700102P08 gene	RIKEN cDNA 1700102P08 gene	NM_053216	NM_053216,NP_444446,XM_006511628,XP_006511691
ENSMUSG00000042129	1903.5	-0.512711	0.29667	-1.72822	0.0839483	0.306723	false	false	false	1575	1480.02	3208.52	2134.77	2073.55	949.144	1	213391	Ras association (RalGDS/AF-6) domain family member 4	Ras association (RalGDS/AF-6) domain family member 4	NM_178045	NM_178045,NP_835146,XM_006505866,XP_006505929
ENSMUSG00000027912	11.3531	-0.511719	0.423214	-1.20913	0.226614	0.552517	false	false	false	10.5117	9.44406	14.5881	6.6356	18.1758	8.7634	1	66203	late cornified envelope 1M	late cornified envelope 1M	NM_025420	NM_025420,NP_079696,XM_006501877,XP_006501940
ENSMUSG00000022034	3446.99	-0.511616	0.304714	-1.679	0.0931515	0.327769	false	false	false	3052.76	2784.65	2949.37	1803.93	6434.22	3657.04	1	71988	establishment of cohesion 1 homolog 2 (S. cerevisiae)	establishment of cohesion 1 homolog 2 (S. cerevisiae)	NM_028039	NM_028039,NP_082315
ENSMUSG00000022978	2217.89	-0.511311	0.134745	-3.79465	0.000147853	0.00211253	false	false	false	2782.96	1918.49	2670.48	1794.45	2391.63	1749.31	1	66578	MIS18 kinetochore protein homolog A (S. pombe)	MIS18 kinetochore protein homolog A (S. pombe)	NM_025642	NM_025642,NP_079918
ENSMUSG00000038816	3094.3	-0.51122	0.253713	-2.01495	0.04391	0.197948	false	false	false	5445.91	2495.93	2824.08	2275.06	2796.04	2728.79	1	54366	catenin (cadherin associated protein), alpha-like 1	catenin (cadherin associated protein), alpha-like 1	NM_018761	NM_018761,NP_061231,XM_006538091,XM_006538092,XP_006538154,XP_006538155,XR_390331
ENSMUSG00000024791	3367.97	-0.511031	0.138975	-3.67716	0.000235849	0.00310916	false	false	false	4187.14	2611.96	4105.26	3001.19	3626.06	2676.21	1	67849	cell division cycle associated 5	cell division cycle associated 5	NM_026410	NM_026410,NP_080686
ENSMUSG00000097751	11.5721	-0.510174	0.436883	-1.16776	0.242904	0.571909	false	false	false	10.5117	2.6983	19.7368	8.53148	15.1465	12.8081	0	NA	NA	NA	NA	NA
ENSMUSG00000026274	2298.24	-0.509295	0.149922	-3.39707	0.000681114	0.00760273	false	false	false	2483.38	1795.72	3102.11	1943.28	2549.15	1915.82	1	269224	PAS domain containing serine/threonine kinase	PAS domain containing serine/threonine kinase	NM_080850	NM_080850,NP_543126,XM_006529665,XM_006529666,XM_006529667,XM_006529668,XP_006529728,XP_006529729,XP_006529730,XP_006529731,XR_387173
ENSMUSG00000096946	6.52503	-0.509206	0.444305	-1.14607	0.251765	0.583391	false	false	false	9.63568	1.34915	7.72311	6.6356	9.08788	4.71876	1	100038638	predicted gene 10474	predicted gene 10474	NR_033481	NR_033481
ENSMUSG00000027883	10925.9	-0.509202	0.158036	-3.22207	0.00127268	0.0126844	false	false	false	12259.2	7624.06	13716.2	10255.8	12718.5	8981.82	1	76123	G-protein signalling modulator 2 (AGS3-like, C. elegans)	G-protein signalling modulator 2 (AGS3-like, C. elegans)	NM_029522	NM_029522,NP_083798,XM_006502256,XP_006502319
ENSMUSG00000031851	1208.73	-0.508939	0.151879	-3.35096	0.000805332	0.00872362	false	false	false	1360.38	906.63	1556.63	1097.72	1361.67	969.367	1	66566	nucleoside-triphosphatase, cancer-related	nucleoside-triphosphatase, cancer-related	NM_025636	NM_025636,NP_079912,XM_006531283,XM_006531284,XM_006531285,XM_006531286,XM_006531287,XP_006531346,XP_006531347,XP_006531348,XP_006531349,XP_006531350
ENSMUSG00000003824	1523.67	-0.508939	0.152771	-3.33137	0.000864185	0.00923306	false	false	false	1793.99	1086.07	1909.32	1297.73	1691.86	1363.05	1	71846	synaptonemal complex central element protein 2	synaptonemal complex central element protein 2	NM_001168244	NM_001168244,NM_001168246,NM_027954,NP_001161716,NP_001161718,NP_082230,NR_031759
ENSMUSG00000027424	1655.09	-0.508706	0.205535	-2.47503	0.0133225	0.0816627	false	false	false	2519.29	1284.39	1838.1	1457.94	1523.73	1307.1	1	74528	mitochondrial genome maintainance exonuclease 1	mitochondrial genome maintainance exonuclease 1	NM_001289630	NM_001289630,NM_001289631,NM_028984,NP_001276559,NP_001276560,NP_083260,XM_006500301,XM_006500302,XM_006500303,XP_006500364,XP_006500365,XP_006500366
ENSMUSG00000017817	338.789	-0.508637	0.211769	-2.40185	0.0163123	0.0950265	false	false	false	490.544	294.115	393.878	290.07	318.076	246.049	1	59091	junctophilin 2	junctophilin 2	NM_001205076	NM_001205076,NM_021566,NM_197984,NP_001192005,NP_067541,XM_006499972,XP_006500035
ENSMUSG00000025525	1487.09	-0.508213	0.129763	-3.91645	8.9861e-05	0.00138771	false	false	false	1814.14	1261.46	1639.01	1228.53	1802.43	1176.99	1	68117	apolipoprotein O-like	apolipoprotein O-like	NM_026565	NM_026565,NP_080841,XM_006528405,XP_006528468
ENSMUSG00000006570	2.67036	-0.507897	0.33456	-1.5181	0.128988	NA	false	true	false	0	0	1.71625	0	13.6318	0.674108	1	13215	defensin beta 2	defensin beta 2	NM_010030	NM_010030,NP_034160
ENSMUSG00000019326	37.8561	-0.507611	0.320366	-1.58447	0.113086	0.370016	false	false	false	40.2947	32.3796	50.6293	34.1259	45.4394	24.2679	1	11754	amine oxidase, copper containing 3	amine oxidase, copper containing 3	NM_009675	NM_009675,NP_033805,XM_006532040,XM_006532041,XP_006532103,XP_006532104
ENSMUSG00000028211	20239.2	-0.507284	0.284629	-1.78226	0.0747065	0.284749	false	false	false	15019.4	15507.2	21921.6	12408.6	35698.7	20879.8	1	60599	transformation related protein 53 inducible nuclear protein 1	transformation related protein 53 inducible nuclear protein 1	NM_001199105	NM_001199105,NM_021897,NP_001186034,NP_068697
ENSMUSG00000082204	7.7592	-0.507112	0.438966	-1.15524	0.247992	0.577805	false	false	false	10.5117	5.39661	7.72311	4.73971	12.1172	6.06697	0	NA	NA	NA	NA	NA
ENSMUSG00000024206	2434.07	-0.507082	0.214042	-2.36907	0.0178327	0.101666	false	false	false	2323.08	1663.5	3717.39	2245.68	2614.28	2040.53	1	19725	regulatory factor X, 2 (influences HLA class II expression)	regulatory factor X, 2 (influences HLA class II expression)	NM_009056	NM_009056,NM_027787,NP_033082,NP_082063
ENSMUSG00000096415	2.26887	-0.506918	0.391162	-1.29593	0.195	NA	false	true	false	4.37986	0	5.14874	1.89588	1.51465	0.674108	0	NA	NA	NA	NA	NA
ENSMUSG00000030834	2.52094	-0.506673	0.415784	-1.2186	0.222997	NA	false	true	false	3.50388	1.34915	3.43249	0.947942	4.54394	1.34822	1	27421	ATP-binding cassette, sub-family C (CFTR/MRP), member 6	ATP-binding cassette, sub-family C (CFTR/MRP), member 6	NM_018795	NM_018795,NP_061265,XM_006540945,XM_006540946,XM_006540947,XM_006540948,XM_006540949,XP_006541008,XP_006541009,XP_006541010,XP_006541011,XP_006541012,XR_391346
ENSMUSG00000026154	1091.56	-0.506604	0.139886	-3.62155	0.000292847	0.0037461	false	false	false	1368.27	921.471	1197.08	929.931	1291.99	840.613	1	68002	RIKEN cDNA 1110058L19 gene	RIKEN cDNA 1110058L19 gene	NM_026503	NM_026503,NP_080779
ENSMUSG00000025766	352.788	-0.506348	0.176457	-2.86952	0.00411099	0.0326263	false	false	false	405.575	299.512	438.501	248.361	405.925	318.853	1	73852	DNA segment, Chr 3, ERATO Doi 751, expressed	DNA segment, Chr 3, ERATO Doi 751, expressed	NM_001099785	NM_001099785,NM_001291048,NM_027271,NM_028667,NP_001093255,NP_001277977,NP_081547,NP_082943,XM_006500790,XM_006500791,XM_006500792,XM_006500793,XM_006500794,XM_006500795,XM_006500796,XM_006500797,XM_006500798,XP_006500853,XP_006500854,XP_006500855,XP_006500856,XP_006500857,XP_006500858,XP_006500859,XP_006500860,XP_006500861
ENSMUSG00000098710	6.06907	-0.506332	0.444109	-1.14011	0.254241	0.58691	false	false	false	8.75971	2.6983	9.43935	4.73971	6.05858	4.71876	0	NA	NA	NA	NA	NA
ENSMUSG00000015094	1354.04	-0.506319	0.149947	-3.37665	0.000733744	0.00810457	false	false	false	1477.76	1025.36	1778.89	1133.74	1532.82	1175.64	1	18146	neural proliferation, differentiation and control 1	neural proliferation, differentiation and control 1	NM_008721	NM_008721,NP_032747,XM_006497777,XP_006497840
ENSMUSG00000035683	6680.43	-0.506182	0.129206	-3.91765	8.94182e-05	0.00138444	false	false	false	8246.39	5171.3	8037.18	5841.22	7312.71	5473.76	1	17279	maternal embryonic leucine zipper kinase	maternal embryonic leucine zipper kinase	NM_010790	NM_010790,NP_034920,XM_006537640,XP_006537703
ENSMUSG00000024074	8460.14	-0.506147	0.134876	-3.75268	0.000174955	0.00243581	false	false	false	10146.4	7275.98	10460.5	6307.61	9283.27	7287.11	1	50766	cysteine rich transmembrane BMP regulator 1 (chordin like)	cysteine rich transmembrane BMP regulator 1 (chordin like)	NM_015800	NM_015800,NP_056615,XM_006524601,XM_006524602,XM_006524603,XP_006524664,XP_006524665,XP_006524666
ENSMUSG00000025207	98.5033	-0.506055	0.365086	-1.38613	0.165709	0.466667	false	false	false	62.1939	47.2203	112.414	70.1477	187.816	111.228	1	26456	sema domain, immunoglobulin domain (Ig), transmembrane domain (TM) and short cytoplasmic domain, (semaphorin) 4G	sema domain, immunoglobulin domain (Ig), transmembrane domain (TM) and short cytoplasmic domain, (semaphorin) 4G	NM_011976	NM_011976,NP_036106,XR_386476,XR_386477,XR_386478,XR_386479
ENSMUSG00000030528	5128.56	-0.505549	0.124197	-4.07054	4.69037e-05	0.000791721	false	false	false	6296.48	4066.34	5862.7	4072.36	5949.53	4523.94	1	12144	Bloom syndrome, RecQ helicase-like	Bloom syndrome, RecQ helicase-like	NM_001042527	NM_001042527,NM_007550,NP_001035992,NP_031576,XR_391314
ENSMUSG00000078584	2571.12	-0.505426	0.133571	-3.78394	0.000154366	0.00219685	false	false	false	3038.74	2056.11	3177.63	2294.02	2864.2	1996.03	1	230696	expressed sequence AU022252	expressed sequence AU022252	NM_001012400	NM_001012400,NP_001012400,XM_006503016,XP_006503079
ENSMUSG00000089665	26.5389	-0.504999	0.390063	-1.29466	0.195438	0.509819	false	false	false	39.4187	28.3322	26.6018	9.47942	31.8076	23.5938	1	100503924	Foxo1 corepressor	Foxo1 corepressor	NR_045271	NR_045271,XR_378678,XR_404668
ENSMUSG00000000532	6561.92	-0.504739	0.147913	-3.41241	0.000643908	0.0072497	false	false	false	6627.6	5438.43	8436.21	5550.2	8129.11	5189.96	1	11479	activin A receptor, type 1B	activin A receptor, type 1B	NM_007395	NM_007395,NP_031421,XM_006520302,XP_006520365
ENSMUSG00000062152	3.4451	-0.504686	0.427332	-1.18102	0.237596	NA	false	true	false	7.88374	2.6983	2.57437	0.947942	4.54394	2.02232	0	NA	NA	NA	NA	NA
ENSMUSG00000046808	4459.59	-0.504547	0.422794	-1.19336	0.232727	0.559911	false	false	true	8346.25	5956.51	4449.37	1991.63	4080.46	1933.34	1	231287	ATPase, class V, type 10D	ATPase, class V, type 10D	NM_153389	NM_153389,NP_700438,NR_003966
ENSMUSG00000073437	99.317	-0.504486	0.245085	-2.05841	0.0395503	0.183234	false	false	false	116.504	75.5525	130.435	70.1477	107.54	95.7233	1	654822	RIKEN cDNA D330041H03 gene	RIKEN cDNA D330041H03 gene	NM_001039561	NM_001039561,NR_033554
ENSMUSG00000102490	5.03197	-0.504349	0.440557	-1.1448	0.252292	0.584	false	false	false	8.75971	1.34915	3.43249	2.84383	9.08788	4.71876	0	NA	NA	NA	NA	NA
ENSMUSG00000047797	21.5939	-0.504302	0.402546	-1.25278	0.210285	0.530853	false	false	false	13.1396	14.8407	38.6155	18.0109	28.7783	16.1786	1	14618	gap junction protein, beta 1	gap junction protein, beta 1	NM_008124	NM_008124,NP_032150,XM_006527825,XM_006527826,XP_006527888,XP_006527889
ENSMUSG00000032370	1418.69	-0.504252	0.137399	-3.66998	0.000242567	0.00317761	false	false	false	1580.25	1140.03	1660.47	1103.4	1772.14	1255.86	1	80907	lactamase, beta	lactamase, beta	NM_030717	NM_030717,NP_109642,XM_006511561,XM_006511562,XP_006511624,XP_006511625
ENSMUSG00000028996	28.018	-0.504219	0.415776	-1.21272	0.225238	0.550527	false	false	false	12.2636	26.983	40.3318	13.2712	53.0126	22.2456	1	63954	retinol binding protein 7, cellular	retinol binding protein 7, cellular	NM_022020	NM_022020,NP_071303,XM_006535960,XM_006535961,XM_006539085,XM_006539086,XM_006539087,XP_006536023,XP_006536024,XP_006539148,XP_006539149,XP_006539150
ENSMUSG00000024936	287.155	-0.503694	0.255568	-1.97088	0.0487374	0.212974	false	false	false	220.745	241.498	356.979	232.246	448.335	223.13	1	16530	potassium channel, subfamily K, member 7	potassium channel, subfamily K, member 7	NM_001004138	NM_001004138,NM_010609,NP_034739,XM_006527543,XM_006527544,XM_006531665,XM_006531666,XP_006527606,XP_006527607,XP_006531728,XP_006531729
ENSMUSG00000003534	18931.3	-0.503571	0.223031	-2.25785	0.0239548	0.127061	false	false	false	16239.6	12912.7	28899	16933.1	22163.8	16439.5	1	12305	discoidin domain receptor family, member 1	discoidin domain receptor family, member 1	NM_001198831	NM_001198831,NM_001198833,NM_007584,NM_172962,NP_001185760,NP_001185762,NP_031610,NP_766550,XM_006523533,XM_006523534,XM_006523535,XM_006523536,XM_006523537,XM_006523538,XP_006523596,XP_006523597,XP_006523598,XP_006523599,XP_006523600,XP_006523601,XR_385270
ENSMUSG00000100199	75.4961	-0.503297	0.315553	-1.59497	0.11072	0.365875	false	false	false	123.512	49.9186	90.961	56.8765	57.5566	74.1519	0	NA	NA	NA	NA	NA
ENSMUSG00000042712	12172.1	-0.503275	0.168165	-2.99275	0.00276476	0.0237698	false	false	false	14265.2	11578.4	12793.8	8704.95	16000.7	9689.63	1	22381	WW domain binding protein 5	WW domain binding protein 5	NM_011712	NM_011712,NP_035842
ENSMUSG00000066457	6.45172	-0.503235	0.443198	-1.13546	0.256182	0.588939	false	false	false	9.63568	4.04746	3.43249	1.89588	13.6318	6.06697	0	NA	NA	NA	NA	NA
ENSMUSG00000038007	1646.62	-0.503175	0.181893	-2.76633	0.00566916	0.0423184	false	false	false	2034.88	1258.76	1540.33	1360.3	2258.34	1427.09	1	230379	alkaline ceramidase 2	alkaline ceramidase 2	NM_001290541	NM_001290541,NM_001290543,NM_139306,NP_001277470,NP_001277472,NP_647467,XM_006537877,XM_006537878,XM_006537879,XM_006537880,XP_006537940,XP_006537941,XP_006537942,XP_006537943
ENSMUSG00000066595	4410.36	-0.502534	0.184924	-2.71752	0.00657735	0.0473894	false	false	false	6525.98	3735.8	4749.71	3478.95	4340.98	3630.75	1	226844	major facilitator superfamily domain containing 7B	major facilitator superfamily domain containing 7B	NM_001081259	NM_001081259,NP_001074728,XM_006497151,XM_006497152,XP_006497214,XP_006497215
ENSMUSG00000015942	404.631	-0.502382	0.15735	-3.19276	0.00140919	0.0137547	false	false	false	492.296	308.956	474.542	360.218	463.482	328.291	1	114674	GTF2I repeat domain containing 2	GTF2I repeat domain containing 2	NM_053266	NM_053266,NP_444496,XM_006504343,XM_006504344,XM_006504345,XM_006504346,XP_006504406,XP_006504407,XP_006504408,XP_006504409
ENSMUSG00000079594	41.2241	-0.502343	0.413505	-1.21484	0.224427	0.549742	false	false	false	16.6435	24.2847	42.048	35.0739	96.9374	32.3572	1	100038854	cDNA sequence BC1179090	cDNA sequence BC1179090	NM_001001332	NM_001001332,NP_001001332
ENSMUSG00000012126	38.7487	-0.502091	0.339859	-1.47735	0.139581	0.420339	false	false	false	36.7908	24.2847	53.2036	25.5944	51.498	41.1206	1	67586	UBX domain protein 11	UBX domain protein 11	NM_026257	NM_026257,NP_080533,NR_045571,XM_006539120,XM_006539121,XM_006539122,XM_006539123,XM_006539124,XM_006539125,XM_006539126,XM_006539127,XP_006539183,XP_006539184,XP_006539185,XP_006539186,XP_006539187,XP_006539188,XP_006539189,XP_006539190,XR_390778
ENSMUSG00000087689	31.3753	-0.501639	0.444348	-1.12893	0.258926	0.592397	false	false	false	14.8915	2.6983	30.0343	12.3232	81.7909	46.5135	0	NA	NA	NA	NA	NA
ENSMUSG00000037375	229.718	-0.501223	0.176583	-2.83845	0.00453328	0.0352	false	false	false	280.311	186.183	283.181	191.484	248.402	188.75	1	226861	hedgehog acyltransferase	hedgehog acyltransferase	NM_144881	NM_144881,NP_659130,XM_006497251,XM_006497252,XP_006497314,XP_006497315,XR_373896
ENSMUSG00000060376	1751.86	-0.500775	0.175838	-2.84794	0.00440034	0.0344508	false	false	false	1680.11	1303.28	2207.09	1549.89	2311.35	1459.44	1	12039	branched chain ketoacid dehydrogenase E1, alpha polypeptide	branched chain ketoacid dehydrogenase E1, alpha polypeptide	NM_007533	NM_007533,NP_031559,XM_006539486,XP_006539549
ENSMUSG00000081670	11.9152	-0.500683	0.435391	-1.14996	0.250159	0.580848	false	false	false	11.3876	5.39661	15.4462	4.73971	19.6904	14.8304	0	NA	NA	NA	NA	NA
ENSMUSG00000062248	231.976	-0.500288	0.338161	-1.47944	0.139023	0.419753	false	false	false	155.047	95.7898	371.567	226.558	315.046	227.849	1	66197	CDC28 protein kinase regulatory subunit 2	CDC28 protein kinase regulatory subunit 2	NM_025415	NM_025415,NP_079691
ENSMUSG00000046152	550.292	-0.500288	0.172568	-2.89908	0.00374257	0.0302914	false	false	false	713.04	415.539	677.917	452.168	554.36	488.728	1	171167	fucosyltransferase 10	fucosyltransferase 10	NM_001012517	NM_001012517,NM_001286422,NM_001286424,NM_001286425,NM_134161,NP_001012535,NP_001273351,NP_001273353,NP_001273354,NP_598922,XM_006509025,XP_006509088
ENSMUSG00000042507	12193.5	-0.500269	0.173567	-2.88228	0.00394803	0.0315842	false	false	false	11819.5	8935.43	16583.2	10718.4	14713.3	10391.4	1	238317	ELM2 and Myb/SANT-like domain containing 1	ELM2 and Myb/SANT-like domain containing 1	NM_001163501	NM_001163501,NM_001163502,NP_001156973,NP_001156974,XM_006515843,XM_006515844,XM_006515845,XP_006515906,XP_006515907,XP_006515908
ENSMUSG00000024013	187.496	-0.500191	0.229466	-2.17981	0.0292719	0.14685	false	false	false	178.698	138.963	265.16	177.265	222.653	142.237	1	26382	FYVE, RhoGEF and PH domain containing 2	FYVE, RhoGEF and PH domain containing 2	NM_001159538	NM_001159538,NM_013710,NP_001153010,NP_038738,XM_006524299,XM_006524300,XM_006524301,XM_006524302,XM_006524303,XP_006524362,XP_006524363,XP_006524364,XP_006524365,XP_006524366,XR_385329,XR_385330,XR_385331
ENSMUSG00000002109	1738.46	-0.500063	0.153582	-3.25601	0.00112991	0.0114845	false	false	false	2312.56	1458.43	2019.16	1491.11	1803.94	1345.52	1	107986	damage specific DNA binding protein 2	damage specific DNA binding protein 2	NM_028119	NM_028119,NP_082395,XM_006498547,XP_006498610,XR_374383,XR_374384
ENSMUSG00000026669	3841.32	-0.500017	0.161174	-3.10235	0.00191993	0.0176379	false	false	false	5006.17	2817.03	4673.34	3407.85	3889.61	3253.92	1	70024	minichromosome maintenance deficient 10 (S. cerevisiae)	minichromosome maintenance deficient 10 (S. cerevisiae)	NM_027290	NM_027290,NP_081566,XM_006497532,XM_006497533,XP_006497595,XP_006497596
ENSMUSG00000039628	143.97	-0.500002	0.267434	-1.86963	0.0615356	0.249815	false	false	false	152.419	90.3932	225.686	124.18	136.318	134.822	1	328779	heparan sulfate (glucosamine) 3-O-sulfotransferase 6	heparan sulfate (glucosamine) 3-O-sulfotransferase 6	NM_001012402	NM_001012402,NP_001012402,XM_006524424,XM_006524425,XM_006524426,XM_006524427,XP_006524487,XP_006524488,XP_006524489,XP_006524490
ENSMUSG00000045636	3571.76	-0.499974	0.202029	-2.47476	0.0133325	0.081696	false	false	false	3388.26	3413.35	4688.78	2329.09	4580.29	3030.79	1	102103	mitochondrial tumor suppressor 1	mitochondrial tumor suppressor 1	NM_001005863	NM_001005863,NM_001005864,NM_001005865,NM_001286413,NP_001005863,NP_001005864,NP_001005865,NP_001273342,XM_006509239,XM_006509240,XM_006509241,XP_006509302,XP_006509303,XP_006509304
ENSMUSG00000020381	519.349	-0.499751	0.175441	-2.84853	0.00439213	0.0344315	false	false	false	589.529	458.712	701.945	436.053	542.243	387.612	1	68067	RIKEN cDNA 3010026O09 gene	RIKEN cDNA 3010026O09 gene	NM_026543	NM_026543,NP_080819,XM_006534037,XP_006534100
ENSMUSG00000026708	2185.69	-0.499479	0.134206	-3.72174	0.000197853	0.00269813	false	false	false	2539.44	1671.6	2721.97	1929.06	2446.15	1805.94	1	70454	centromere protein L	centromere protein L	NM_001159930	NM_001159930,NM_027429,NP_001153402,NP_081705,XR_373616
ENSMUSG00000056203	1.23188	-0.499343	0.319304	-1.56385	0.117854	NA	false	true	false	3.50388	0	0.858123	0	3.02929	0	1	387512	taste receptor, type 2, member 135	taste receptor, type 2, member 135	NM_199159	NM_199159,NP_954610
ENSMUSG00000034848	1790.79	-0.49887	0.144244	-3.45851	0.000543175	0.00626955	false	false	false	2197.81	1345.1	2159.04	1456.04	1961.47	1625.27	1	73668	tetratricopeptide repeat domain 21B	tetratricopeptide repeat domain 21B	NM_001047604	NM_001047604,NM_001290669,NP_001041069,NP_001277598,XM_006500263,XM_006500264,XP_006500326,XP_006500327
ENSMUSG00000036639	2726.55	-0.497896	0.175249	-2.84108	0.00449614	0.034993	false	false	false	3743.9	2398.79	3176.77	2357.53	2711.22	1971.09	1	17766	nudix (nucleoside diphosphate linked moiety X)-type motif 1	nudix (nucleoside diphosphate linked moiety X)-type motif 1	NM_008637	NM_008637,NP_032663,XM_006504655,XM_006504656,XM_006504657,XP_006504718,XP_006504719,XP_006504720
ENSMUSG00000021062	8154.01	-0.497812	0.225485	-2.20774	0.0272627	0.139737	false	false	false	7027.92	5451.92	12173.3	6706.69	9745.23	7818.98	1	104886	RAB15, member RAS oncogene family	RAB15, member RAS oncogene family	NM_134050	NM_134050,NP_598811,XM_006515367,XM_006515368,XM_006515369,XP_006515430,XP_006515431,XP_006515432,XR_381469
ENSMUSG00000039748	3121.8	-0.49778	0.202335	-2.46018	0.0138867	0.0843157	false	false	false	4706.59	2370.46	3505.43	2646.65	2842.99	2658.68	1	26909	exonuclease 1	exonuclease 1	NM_012012	NM_012012,NP_036142,XM_006496862,XM_006496863,XM_006496864,XP_006496925,XP_006496926,XP_006496927
ENSMUSG00000062901	1676.35	-0.497763	0.326586	-1.52414	0.127474	0.398333	false	false	false	883.855	1219.63	1937.64	1167.86	3229.23	1619.88	1	75785	kelch-like 24	kelch-like 24	NM_029436	NM_029436,NP_083712,XM_006522687,XP_006522750
ENSMUSG00000092781	4.94708	-0.497567	0.441002	-1.12826	0.259208	0.592514	false	false	false	3.50388	2.6983	5.14874	2.84383	12.1172	3.37054	0	NA	NA	NA	NA	NA
ENSMUSG00000094320	16.0243	-0.497388	0.430815	-1.15453	0.248285	0.578289	false	false	false	12.2636	6.74576	29.1762	20.8547	19.6904	7.41519	0	NA	NA	NA	NA	NA
ENSMUSG00000072966	8.62602	-0.497353	0.44415	-1.11979	0.262804	0.59686	false	false	false	4.37986	8.09491	9.43935	1.89588	21.205	6.74108	1	245607	G protein-coupled receptor associated sorting protein 2	G protein-coupled receptor associated sorting protein 2	NM_001163015	NM_001163015,NM_001163016,NM_001163017,NP_001156487,NP_001156488,NP_001156489,XM_006528526,XM_006528527,XM_006528528,XM_006528529,XM_006544614,XP_006528589,XP_006528590,XP_006528591,XP_006528592,XP_006544677
ENSMUSG00000082163	227.326	-0.497255	0.225743	-2.20275	0.0276124	0.140806	false	false	false	226.001	144.359	309.782	207.599	272.636	203.581	0	NA	NA	NA	NA	NA
ENSMUSG00000027454	1613.1	-0.497252	0.16514	-3.0111	0.00260304	0.0225304	false	false	false	2223.21	1397.72	1838.1	1303.42	1631.27	1284.85	1	69270	GINS complex subunit 1 (Psf1 homolog)	GINS complex subunit 1 (Psf1 homolog)	NM_001163476	NM_001163476,NM_027014,NP_001156948,NP_081290,XM_006500133,XP_006500196
ENSMUSG00000024087	5500.06	-0.496321	0.277296	-1.78986	0.0734762	0.281672	false	false	false	8817.52	6299.19	6316.64	3378.47	4510.62	3677.93	1	13078	cytochrome P450, family 1, subfamily b, polypeptide 1	cytochrome P450, family 1, subfamily b, polypeptide 1	NM_009994	NM_009994,NP_034124,XM_006523577,XM_006523578,XM_006523579,XP_006523640,XP_006523641,XP_006523642,XR_385277
ENSMUSG00000059898	122360	-0.496313	0.168578	-2.94412	0.0032388	0.0269799	false	false	false	118543	92983.6	147155	101395	166288	107795	1	13507	desmocollin 3	desmocollin 3	NM_001291809	NM_001291809,NM_007882,NP_001278738,NP_031908,XM_006525593,XM_006525594,XM_006525595,XM_006525596,XP_006525656,XP_006525657,XP_006525658,XP_006525659
ENSMUSG00000092325	5.01728	-0.496136	0.435285	-1.1398	0.254371	0.58691	false	false	false	1.75194	1.34915	7.72311	3.79177	12.1172	3.37054	0	NA	NA	NA	NA	NA
ENSMUSG00000071531	24.1646	-0.495723	0.367577	-1.34862	0.177458	0.483633	false	false	false	21.8993	16.1898	29.1762	18.9588	37.8662	20.8973	1	432839	G protein regulated inducer of neurite outgrowth 2	G protein regulated inducer of neurite outgrowth 2	NM_183209	NM_183209,NP_899032,XM_006519212,XM_006519213,XM_006519214,XM_006519215,XP_006519275,XP_006519276,XP_006519277,XP_006519278
ENSMUSG00000097358	20.602	-0.495717	0.378661	-1.30913	0.190491	0.502823	false	false	false	20.1473	18.8881	30.8924	13.2712	24.2343	16.1786	0	NA	NA	NA	NA	NA
ENSMUSG00000056228	1357.19	-0.495579	0.147425	-3.36157	0.000775015	0.00847187	false	false	false	1721.28	1090.11	1669.05	1137.53	1391.96	1133.18	1	71941	cysteinyl-tRNA synthetase 2 (mitochondrial)(putative)	cysteinyl-tRNA synthetase 2 (mitochondrial)(putative)	NM_024248	NM_024248,NP_077210,XM_006508886,XM_006508887,XM_006508888,XM_006508889,XM_006508890,XM_006508891,XM_006508892,XM_006508893,XM_006508894,XM_006508895,XM_006508896,XM_006508897,XM_006508898,XM_006508899,XP_006508949,XP_006508950,XP_006508951,XP_006508952,XP_006508953,XP_006508954,XP_006508955,XP_006508956,XP_006508957,XP_006508958,XP_006508959,XP_006508960,XP_006508961,XP_006508962,XR_378667,XR_37…
ENSMUSG00000065574	15.4184	-0.495151	0.419816	-1.17945	0.238219	0.566153	false	false	false	22.7752	17.539	16.3043	12.3232	18.1758	5.39286	1	387199	microRNA 203	microRNA 203	NR_029590	NR_029590
ENSMUSG00000078377	3.29602	-0.494705	0.420986	-1.17511	0.23995	NA	false	true	false	7.00777	1.34915	1.71625	0.947942	6.05858	2.69643	0	NA	NA	NA	NA	NA
ENSMUSG00000044548	247.267	-0.494619	0.20375	-2.42758	0.0151998	0.0900436	false	false	false	272.427	168.644	316.647	198.12	287.783	239.982	1	59036	dapper homolog 1, antagonist of beta-catenin (xenopus)	dapper homolog 1, antagonist of beta-catenin (xenopus)	NM_001190466	NM_001190466,NM_021532,NP_001177395,NP_067507
ENSMUSG00000104432	16.816	-0.494553	0.404268	-1.22333	0.221204	0.54603	false	false	false	15.7675	10.7932	17.1625	11.3753	30.2929	15.5045	0	NA	NA	NA	NA	NA
ENSMUSG00000037606	19320.4	-0.494484	0.169395	-2.91912	0.00351026	0.028748	false	false	false	19740.9	14574.9	26449.1	17981.5	21986.6	15189.7	1	79196	oxysterol binding protein-like 5	oxysterol binding protein-like 5	NM_001199227	NM_001199227,NM_024289,NP_001186156,NP_077251,XM_006508657,XM_006508658,XM_006508659,XP_006508720,XP_006508721,XP_006508722
ENSMUSG00000086049	2.65776	-0.494472	0.384478	-1.28609	0.198412	NA	false	true	false	6.1318	0	2.57437	0	4.54394	2.69643	0	NA	NA	NA	NA	NA
ENSMUSG00000086552	31.7992	-0.494225	0.332265	-1.48744	0.136898	0.415739	false	false	false	32.4109	24.2847	44.6224	24.6465	37.8662	26.9643	1	320453	RIKEN cDNA A730090H04 gene	RIKEN cDNA A730090H04 gene	NR_040279	NR_040279
ENSMUSG00000099002	10.2553	-0.493934	0.444133	-1.11213	0.266081	0.600959	false	false	false	30.659	8.09491	4.29061	5.68765	6.05858	6.74108	0	NA	NA	NA	NA	NA
ENSMUSG00000048922	5421.18	-0.493888	0.152025	-3.24873	0.00115921	0.011716	false	false	false	6493.57	3935.48	6798.05	4982.38	5813.21	4504.39	1	108912	cell division cycle associated 2	cell division cycle associated 2	NM_001110162	NM_001110162,NM_175384,NP_001103632,NP_780593,XM_006518420,XM_006518421,XM_006518422,XM_006518423,XM_006518424,XP_006518483,XP_006518484,XP_006518485,XP_006518486,XP_006518487
ENSMUSG00000022673	18840.1	-0.49376	0.147556	-3.34625	0.000819117	0.00883033	false	false	false	24989.7	14635.6	21890.7	15923.5	19492	16109.2	1	17217	minichromosome maintenance deficient 4 homolog (S. cerevisiae)	minichromosome maintenance deficient 4 homolog (S. cerevisiae)	NM_008565	NM_008565,NP_032591
ENSMUSG00000028034	13595.3	-0.493417	0.144525	-3.41407	0.000640006	0.00722393	false	false	false	17861.1	11235.7	15112.4	10370.5	14908.7	12083.4	1	51886	far upstream element (FUSE) binding protein 1	far upstream element (FUSE) binding protein 1	NM_057172	NM_057172,NP_476513,XM_006501660,XM_006501661,XM_006501662,XM_006501663,XM_006501664,XM_006501665,XM_006501666,XM_006501667,XM_006501668,XM_006501669,XM_006501670,XM_006501671,XM_006501672,XM_006501673,XM_006501674,XP_006501723,XP_006501724,XP_006501725,XP_006501726,XP_006501727,XP_006501728,XP_006501729,XP_006501730,XP_006501731,XP_006501732,XP_006501733,XP_006501734,XP_006501735,XP_006501736,XP…
ENSMUSG00000030790	1904.01	-0.492773	0.194829	-2.52926	0.0114305	0.072824	false	false	false	2818.87	1683.74	2074.94	1427.6	1832.72	1586.18	1	11535	adrenomedullin	adrenomedullin	NM_009627	NM_009627,NP_033757
ENSMUSG00000080846	4.96221	-0.492349	0.443123	-1.11109	0.26653	0.601518	false	false	false	9.63568	2.6983	6.00686	2.84383	4.54394	4.04465	0	NA	NA	NA	NA	NA
ENSMUSG00000074501	2.19572	-0.492347	0.394138	-1.24918	0.211601	NA	false	true	false	2.62791	0	3.43249	1.89588	4.54394	0.674108	0	NA	NA	NA	NA	NA
ENSMUSG00000085819	17.4619	-0.492271	0.442261	-1.11308	0.265675	0.600583	false	false	false	7.88374	0	30.8924	10.4274	33.3222	22.2456	0	NA	NA	NA	NA	NA
ENSMUSG00000058073	51.2083	-0.492196	0.343748	-1.43185	0.152186	0.442889	false	false	false	44.6745	24.2847	78.0892	42.6574	63.6151	53.9286	0	NA	NA	NA	NA	NA
ENSMUSG00000040562	791.832	-0.492192	0.198644	-2.47775	0.0132212	0.0811529	false	false	false	720.924	580.135	1007.44	717.592	1072.37	652.537	1	14863	glutathione S-transferase, mu 2	glutathione S-transferase, mu 2	NM_008183	NM_008183,NP_032209
ENSMUSG00000084241	8.26364	-0.492055	0.444087	-1.10801	0.267855	0.603006	false	false	false	11.3876	5.39661	2.57437	3.79177	19.6904	6.74108	0	NA	NA	NA	NA	NA
ENSMUSG00000032246	54.8878	-0.491741	0.413673	-1.18872	0.23455	0.561497	false	false	false	29.783	51.2678	77.2311	13.2712	98.452	59.3215	1	75600	calmodulin-like 4	calmodulin-like 4	NM_001102468	NM_001102468,NM_138304,NP_001095938,NP_612177,XM_006511529,XM_006511530,XM_006511531,XM_006511532,XP_006511592,XP_006511593,XP_006511594,XP_006511595
ENSMUSG00000035413	1863.43	-0.491484	0.151371	-3.24688	0.00116677	0.0117726	false	false	false	2069.04	1408.51	2448.22	1663.64	2044.77	1546.4	1	103743	transmembrane protein 98	transmembrane protein 98	NM_029537	NM_029537,NP_083813
ENSMUSG00000026199	1784.72	-0.490966	0.127843	-3.84037	0.000122849	0.00180701	false	false	false	2069.92	1413.91	2009.72	1555.57	2197.75	1461.47	1	52231	ankyrin repeat and zinc finger domain containing 1	ankyrin repeat and zinc finger domain containing 1	NM_001267620	NM_001267620,NM_026187,NP_001254549,NP_080463,NR_051998,NR_051999,XM_006496507,XM_006496508,XM_006496509,XP_006496570,XP_006496571,XP_006496572
ENSMUSG00000082001	3.67319	-0.49087	0.404523	-1.21346	0.224956	NA	false	true	false	2.62791	1.34915	2.57437	0	12.1172	3.37054	0	NA	NA	NA	NA	NA
ENSMUSG00000021238	1341.91	-0.490846	0.221082	-2.2202	0.026405	0.136152	false	false	false	1135.26	953.85	1633.01	1140.37	1985.7	1203.28	1	104776	aldehyde dehydrogenase family 6, subfamily A1	aldehyde dehydrogenase family 6, subfamily A1	NM_134042	NM_134042,NP_598803
ENSMUSG00000055184	547.448	-0.490773	0.239274	-2.05109	0.0402581	0.185412	false	false	false	856.7	414.19	634.153	502.409	449.85	427.385	1	108900	family with sequence similarity 72, member A	family with sequence similarity 72, member A	NM_175382	NM_175382,NP_780591
ENSMUSG00000016637	1147.35	-0.490616	0.166347	-2.94936	0.00318433	0.0266374	false	false	false	1221.1	847.267	1509.44	1070.23	1313.2	922.854	1	67042	intraflagellar transport 27	intraflagellar transport 27	NM_025931	NM_025931,NP_080207
ENSMUSG00000031875	1208.09	-0.490466	0.144824	-3.38664	0.000707549	0.00785388	false	false	false	1376.15	925.518	1551.49	1045.58	1323.8	1025.99	1	68119	CKLF-like MARVEL transmembrane domain containing 3	CKLF-like MARVEL transmembrane domain containing 3	NM_024217	NM_024217,NP_077179,XM_006531326,XM_006531327,XM_006531328,XM_006531329,XM_006531330,XP_006531389,XP_006531390,XP_006531391,XP_006531392,XP_006531393,XR_387773
ENSMUSG00000043510	1064.92	-0.490401	0.187765	-2.61179	0.00900707	0.0605869	false	false	false	1463.75	1036.15	1166.19	832.293	1125.38	765.787	1	100900	HscB iron-sulfur cluster co-chaperone homolog (E. coli)	HscB iron-sulfur cluster co-chaperone homolog (E. coli)	NM_153571	NM_153571,NP_705799,XM_006534692,XM_006534693,XM_006534694,XP_006534755,XP_006534756,XP_006534757
ENSMUSG00000023911	752.608	-0.490383	0.166719	-2.94137	0.00326765	0.0271322	false	false	false	932.033	679.973	885.583	660.716	831.541	525.804	1	76917	FLYWCH family member 2	FLYWCH family member 2	NM_029798	NM_029798,NP_084074
ENSMUSG00000040415	1902.97	-0.490383	0.135879	-3.60897	0.00030742	0.00390748	false	false	false	2330.96	1667.55	2286.9	1598.23	2072.04	1462.14	1	80904	deltex 3 homolog (Drosophila)	deltex 3 homolog (Drosophila)	NM_030714	NM_030714,NP_109639,XM_006514334,XM_006514335,XM_006514336,XM_006514337,XM_006514338,XM_006514339,XP_006514397,XP_006514398,XP_006514399,XP_006514400,XP_006514401,XP_006514402
ENSMUSG00000023806	138.246	-0.490374	0.222552	-2.20341	0.0275655	0.140726	false	false	false	167.31	90.3932	158.753	118.493	165.096	129.429	1	100037282	radial spoke 3B homolog (Chlamydomonas)	radial spoke 3B homolog (Chlamydomonas)	NM_001083945	NM_001083945,NP_001077414
ENSMUSG00000063953	10.7815	-0.490274	0.444186	-1.10376	0.269698	0.604809	false	false	false	28.0311	10.7932	5.14874	7.58354	9.08788	4.04465	1	100041585	S-adenosylmethionine decarboxylase 2	S-adenosylmethionine decarboxylase 2	NM_007444	NM_007444,NP_031470
ENSMUSG00000098068	6.13565	-0.490254	0.444348	-1.10331	0.269892	0.604924	false	false	false	9.63568	5.39661	4.29061	2.84383	10.6025	4.04465	0	NA	NA	NA	NA	NA
ENSMUSG00000069986	13.8186	-0.490181	0.444164	-1.1036	0.269766	0.604847	false	false	false	38.5427	14.8407	5.14874	5.68765	10.6025	8.0893	0	NA	NA	NA	NA	NA
ENSMUSG00000032968	200.054	-0.489822	0.196791	-2.48905	0.0128087	0.0792707	false	false	false	239.14	179.437	249.714	142.191	216.594	173.246	1	16322	inhibin alpha	inhibin alpha	NM_010564	NM_010564,NP_034694
ENSMUSG00000022837	1087.74	-0.489112	0.152166	-3.21433	0.00130749	0.0129666	false	false	false	1300.82	909.328	1115.56	872.107	1413.16	915.439	1	320299	IQ calmodulin-binding motif containing 1	IQ calmodulin-binding motif containing 1	NM_177128	NM_177128,NP_796102,XM_006522247,XM_006522248,XM_006522249,XM_006522250,XP_006522310,XP_006522311,XP_006522312,XP_006522313,XR_384574
ENSMUSG00000090500	1.11949	-0.489043	0.317033	-1.54256	0.122937	NA	false	true	false	2.62791	0	2.57437	0	1.51465	0	0	NA	NA	NA	NA	NA
ENSMUSG00000079652	9.54984	-0.488306	0.436551	-1.11856	0.26333	0.597675	false	false	false	17.5194	8.09491	6.86498	6.6356	12.1172	6.06697	1	245884	family with sequence similarity 71, member F2	family with sequence similarity 71, member F2	NM_001101486	NM_001101486,NP_001094956
ENSMUSG00000021713	3043.31	-0.488275	0.152769	-3.19615	0.00139272	0.013609	false	false	false	3914.71	2754.97	3242.85	2240.94	3548.82	2557.57	1	238831	peptidylprolyl isomerase domain and WD repeat containing 1	peptidylprolyl isomerase domain and WD repeat containing 1	NM_172807	NM_172807,NP_766395,XM_006517639,XM_006517640,XM_006517641,XM_006517642,XP_006517702,XP_006517703,XP_006517704,XP_006517705
ENSMUSG00000017286	6828.95	-0.488268	0.133327	-3.66217	0.000250084	0.00326417	false	false	false	7776.87	5774.37	7591.81	5977.72	8631.97	5220.97	1	67201	glyoxalase domain containing 4	glyoxalase domain containing 4	NM_026029	NM_026029,NP_080305,XM_006533970,XP_006534033
ENSMUSG00000090150	4571.08	-0.487895	0.203789	-2.39412	0.0166604	0.0964606	false	false	false	4051.37	3310.82	5472.25	4088.47	6622.03	3881.51	1	102632	acyl-Coenzyme A dehydrogenase family, member 11	acyl-Coenzyme A dehydrogenase family, member 11	NM_175324	NM_175324,NP_780533
ENSMUSG00000021144	7348.31	-0.487805	0.157511	-3.09695	0.00195523	0.0178889	false	false	false	8361.14	5128.13	9330.37	6528.48	8168.49	6573.23	1	116870	metastasis associated 1	metastasis associated 1	NM_054081	NM_054081,NP_473422,XM_006515418,XM_006515419,XM_006515420,XM_006515421,XM_006515422,XM_006515423,XM_006515424,XM_006515425,XM_006515426,XM_006515427,XM_006515428,XM_006515429,XM_006515430,XM_006515431,XM_006536314,XM_006536315,XM_006536316,XM_006536317,XM_006536318,XM_006536319,XM_006536320,XM_006536321,XM_006536322,XM_006536323,XM_006536324,XM_006536325,XM_006536326,XM_006536327,XP_006515481,XP…
ENSMUSG00000002489	23784.1	-0.487658	0.212271	-2.29733	0.0215998	0.117165	false	false	false	19501.7	17992.3	31988.2	21144.8	32566.4	19511.4	1	21844	T cell lymphoma invasion and metastasis 1	T cell lymphoma invasion and metastasis 1	NM_001145886	NM_001145886,NM_001145887,NM_009384,NP_001139358,NP_001139359,NP_033410,XM_006522978,XM_006522979,XM_006522980,XM_006522981,XM_006522982,XM_006522983,XP_006523041,XP_006523042,XP_006523043,XP_006523044,XP_006523045,XP_006523046
ENSMUSG00000048232	1043.1	-0.487216	0.176929	-2.75373	0.00589199	0.0436552	false	false	false	1137.01	720.447	1376.43	885.378	1163.25	976.108	1	269529	F-box protein 10	F-box protein 10	NM_001024142	NM_001024142,NP_001019313
ENSMUSG00000036995	957.355	-0.487075	0.198309	-2.45615	0.0140434	0.0850659	false	false	false	946.925	640.847	1327.52	852.2	1105.69	870.948	1	230837	ArfGAP with SH3 domain, ankyrin repeat and PH domain 3	ArfGAP with SH3 domain, ankyrin repeat and PH domain 3	NM_001008232	NM_001008232,NP_001008233,XM_006538761,XM_006538762,XP_006538824,XP_006538825,XR_390738
ENSMUSG00000021286	1157.23	-0.486991	0.133923	-3.63636	0.000276514	0.00356254	false	false	false	1419.95	928.217	1345.54	1021.88	1299.57	928.247	1	68520	zinc finger, FYVE domain containing 21	zinc finger, FYVE domain containing 21	NM_026752	NM_026752,NP_081028,XM_006516192,XM_006516193,XM_006516194,XM_006516195,XM_006516196,XP_006516255,XP_006516256,XP_006516257,XP_006516258,XP_006516259
ENSMUSG00000061462	27.3142	-0.486899	0.362367	-1.34366	0.179058	0.485955	false	false	false	29.783	13.4915	36.8993	22.7506	33.3222	27.6384	1	380698	obscurin, cytoskeletal calmodulin and titin-interacting RhoGEF	obscurin, cytoskeletal calmodulin and titin-interacting RhoGEF	NM_001003914	NM_001003914,NM_001171512,NM_199152,NP_001164983,NP_954603
ENSMUSG00000058966	9.3413	-0.486655	0.444331	-1.09525	0.273405	0.608721	false	false	false	8.75971	1.34915	18.0206	13.2712	10.6025	4.04465	1	68952	family with sequence similarity 57, member B	family with sequence similarity 57, member B	NM_001146347	NM_001146347,NM_026884,NM_029978,NP_001139819,NP_081160,NP_084254,XM_006508164,XM_006508165,XM_006508166,XP_006508227,XP_006508228,XP_006508229
ENSMUSG00000038215	1263.67	-0.486462	0.143591	-3.38784	0.000704466	0.0078245	false	false	false	1416.45	971.389	1535.18	1162.18	1490.41	1006.44	1	382010	centrosomal protein 44	centrosomal protein 44	NM_001009951	NM_001009951,NP_001009951,XM_006509445,XM_006509446,XM_006509447,XM_006509448,XM_006509449,XM_006509450,XM_006509451,XM_006509452,XP_006509508,XP_006509509,XP_006509510,XP_006509511,XP_006509512,XP_006509513,XP_006509514,XP_006509515
ENSMUSG00000044949	1625.86	-0.486264	0.162178	-2.99834	0.00271458	0.0233943	false	false	false	2035.76	1210.19	2045.77	1363.14	1638.85	1461.47	1	327900	ubiquitin domain containing 2	ubiquitin domain containing 2	NM_173784	NM_173784,NP_776145
ENSMUSG00000031374	10.0362	-0.486249	0.444216	-1.09462	0.273683	0.608937	false	false	false	13.1396	1.34915	6.00686	10.4274	21.205	8.0893	1	22754	zinc finger protein 92	zinc finger protein 92	NM_009566	NM_009566,NP_033592,XM_006527964,XP_006528027,XR_386920
ENSMUSG00000091230	102.963	-0.486173	0.287809	-1.68922	0.0911769	0.323113	false	false	false	102.489	53.9661	149.313	97.6381	116.628	97.7457	0	NA	NA	NA	NA	NA
ENSMUSG00000061615	31.3102	-0.486106	0.388191	-1.25223	0.210485	0.531091	false	false	false	56.9381	32.3796	38.6155	20.8547	18.1758	20.8973	10	3.19172e+59	histone cluster 1, H2ab	histone cluster 1, H2ab	NM_175660	NM_175660,NP_783591
ENSMUSG00000040428	62.6175	-0.486085	0.298756	-1.62703	0.103731	0.350848	false	false	false	55.1862	43.1729	74.6567	49.293	95.4227	57.9733	1	69217	pleckstrin homology domain containing, family A (phosphoinositide binding specific) member 4	pleckstrin homology domain containing, family A (phosphoinositide binding specific) member 4	NM_148927	NM_148927,NP_683729,XM_006541158,XM_006541159,XM_006541160,XM_006541161,XM_006541162,XM_006541163,XM_006541164,XM_006541165,XM_006541166,XM_006541167,XM_006541168,XM_006541169,XP_006541221,XP_006541222,XP_006541223,XP_006541224,XP_006541225,XP_006541226,XP_006541227,XP_006541228,XP_006541229,XP_006541230,XP_006541231,XP_006541232
ENSMUSG00000096935	87.0491	-0.48598	0.257225	-1.88932	0.0588491	0.24233	false	false	false	92.8529	68.8068	112.414	58.7724	104.511	84.9376	1	76642	RIKEN cDNA 1700113A16 gene	RIKEN cDNA 1700113A16 gene	NR_045997	NR_045997
ENSMUSG00000039763	102.464	-0.485896	0.298502	-1.62778	0.103571	0.350507	false	false	false	83.2173	66.1084	114.988	98.586	169.64	82.2412	1	246738	DnaJ (Hsp40) homolog, subfamily C, member 28	DnaJ (Hsp40) homolog, subfamily C, member 28	NM_001099738	NM_001099738,NM_138664,NP_001093208,NP_619605,XM_006523034,XP_006523097,XR_384940
ENSMUSG00000026355	20569.7	-0.485868	0.148844	-3.26428	0.00109744	0.0112372	false	false	false	24132.1	14773.2	25484.5	18935.1	22687.9	17405.5	1	17219	minichromosome maintenance deficient 6 (MIS5 homolog, S. pombe) (S. cerevisiae)	minichromosome maintenance deficient 6 (MIS5 homolog, S. pombe) (S. cerevisiae)	NM_008567	NM_008567,NP_032593
ENSMUSG00000039231	5726.56	-0.485522	0.149056	-3.25731	0.00112472	0.011459	false	false	false	7408.09	4299.75	6736.27	5026.94	5982.85	4905.48	1	20937	suppressor of variegation 3-9 homolog 1 (Drosophila)	suppressor of variegation 3-9 homolog 1 (Drosophila)	NM_001290716	NM_001290716,NM_011514,NP_001277645,NP_035644,XM_006527574,XM_006527575,XP_006527637,XP_006527638
ENSMUSG00000044408	9203.13	-0.484875	0.167423	-2.89611	0.0037782	0.0304836	false	false	false	10242.7	8653.46	9635	7212.89	12500.4	6974.32	1	104725	serine palmitoyltransferase, small subunit A	serine palmitoyltransferase, small subunit A	NM_134054	NM_134054,NP_598815
ENSMUSG00000000568	21864.8	-0.483877	0.160569	-3.01352	0.00258235	0.0223945	false	false	false	30263	17941	24649.6	18633.7	21951.8	17749.9	1	11991	heterogeneous nuclear ribonucleoprotein D	heterogeneous nuclear ribonucleoprotein D	NM_001077265	NM_001077265,NM_001077266,NM_001077267,NM_007516,NP_001070733,NP_001070734,NP_001070735,NP_031542,XM_006534735,XP_006534798,XR_389257,XR_389258
ENSMUSG00000059401	578.198	-0.483618	0.190168	-2.54311	0.0109871	0.0705502	false	false	false	546.606	465.457	792.906	450.273	698.252	515.693	1	333639	mastermind-like domain containing 1	mastermind-like domain containing 1	NM_001081354	NM_001081354,NM_001256048,NP_001074823,NP_001242977,XM_006528109,XM_006528110,XM_006528111,XM_006528112,XP_006528172,XP_006528173,XP_006528174,XP_006528175
ENSMUSG00000021947	829.626	-0.48361	0.239812	-2.01662	0.0437351	0.197308	false	false	false	642.963	590.929	1105.26	756.458	1190.51	691.635	1	68631	crystallin, lambda 1	crystallin, lambda 1	NM_030004	NM_030004,NP_084280
ENSMUSG00000068706	20.8651	-0.483359	0.402286	-1.20153	0.229546	0.55633	false	false	false	31.535	18.8881	15.4462	9.47942	30.2929	19.5491	0	NA	NA	NA	NA	NA
ENSMUSG00000044461	93.4943	-0.482195	0.353797	-1.36292	0.172909	0.477541	false	false	false	49.9304	63.4101	152.746	63.5121	136.318	95.0492	1	219134	shisa homolog 2 (Xenopus laevis)	shisa homolog 2 (Xenopus laevis)	NM_145463	NM_145463,NP_663438
ENSMUSG00000100937	2.47226	-0.481943	0.367681	-1.31076	0.189937	NA	false	true	false	4.37986	0	0.858123	0	7.57323	2.02232	0	NA	NA	NA	NA	NA
ENSMUSG00000062588	9.23668	-0.481257	0.440576	-1.09234	0.274685	0.60961	false	false	false	8.75971	2.6983	9.43935	7.58354	18.1758	8.7634	0	NA	NA	NA	NA	NA
ENSMUSG00000097317	73.5685	-0.481202	0.379608	-1.26763	0.204931	0.522882	false	false	false	152.419	78.2508	72.0823	57.8245	42.4101	38.4242	0	NA	NA	NA	NA	NA
ENSMUSG00000057156	946.861	-0.481027	0.164438	-2.92528	0.00344148	0.0283788	false	false	false	993.351	685.369	1131.86	863.575	1204.14	802.863	1	239099	homeodomain leucine zipper-encoding gene	homeodomain leucine zipper-encoding gene	NM_001177705	NM_001177705,NM_183174,NP_001171176,NP_898997,XM_006518976,XM_006518977,XM_006518978,XP_006519039,XP_006519040,XP_006519041
ENSMUSG00000057897	105.164	-0.480981	0.228402	-2.10585	0.0352172	0.168712	false	false	false	127.016	82.2983	136.442	90.0545	107.54	87.634	1	12323	calcium/calmodulin-dependent protein kinase II, beta	calcium/calmodulin-dependent protein kinase II, beta	NM_001174053	NM_001174053,NM_001174054,NM_007595,NP_001167524,NP_001167525,NP_031621,XM_006514464,XM_006514465,XM_006514466,XM_006514467,XM_006514468,XM_006514469,XM_006514470,XM_006514471,XM_006514472,XM_006514473,XM_006514474,XM_006514475,XM_006514476,XM_006514477,XM_006514478,XM_006514479,XM_006514480,XP_006514527,XP_006514528,XP_006514529,XP_006514530,XP_006514531,XP_006514532,XP_006514533,XP_006514534,XP…
ENSMUSG00000076303	4.62792	-0.480805	0.439827	-1.09317	0.27432	NA	false	true	false	3.50388	2.6983	5.14874	3.79177	10.6025	2.02232	0	NA	NA	NA	NA	NA
ENSMUSG00000047658	3.63705	-0.480711	0.422375	-1.13811	0.255073	NA	false	true	false	5.25583	0	7.72311	3.79177	3.02929	2.02232	1	545276	galactose-3-O-sulfotransferase 3	galactose-3-O-sulfotransferase 3	NM_001024717	NM_001024717,NP_001019888
ENSMUSG00000038453	101.343	-0.480471	0.29842	-1.61005	0.107387	0.358889	false	false	false	83.2173	106.583	156.178	65.408	121.172	75.5001	1	56013	SRC kinase signaling inhibitor 1	SRC kinase signaling inhibitor 1	NM_018873	NM_018873,NP_061361,XM_006533762,XM_006533763,XM_006533764,XM_006533765,XM_006533766,XM_006533767,XM_006533768,XM_006533769,XM_006533770,XM_006533771,XM_006533772,XM_006533773,XM_006533774,XM_006533775,XM_006533776,XM_006533777,XM_006533778,XM_006533779,XM_006533780,XM_006533781,XM_006533782,XM_006533783,XP_006533825,XP_006533826,XP_006533827,XP_006533828,XP_006533829,XP_006533830,XP_006533831,XP…
ENSMUSG00000045237	1197.06	-0.480363	0.144067	-3.33431	0.000855122	0.00915801	false	false	false	1430.46	1015.91	1517.16	1008.61	1249.58	960.604	1	68618	RIKEN cDNA 1110012L19 gene	RIKEN cDNA 1110012L19 gene	NM_026787	NM_026787,NP_081063
ENSMUSG00000098091	99.0565	-0.480269	0.311379	-1.54239	0.122978	0.389744	false	false	false	175.194	91.7423	79.8054	68.2518	98.452	80.893	0	NA	NA	NA	NA	NA
ENSMUSG00000002504	208.762	-0.480048	0.228134	-2.10423	0.0353582	0.1692	false	false	false	265.419	138.963	276.316	197.172	195.389	179.313	1	65962	solute carrier family 9 (sodium/hydrogen exchanger), member 3 regulator 2	solute carrier family 9 (sodium/hydrogen exchanger), member 3 regulator 2	NM_023055	NM_023055,NM_023449,NP_075542,NP_075938,XM_006524791,XP_006524854
ENSMUSG00000104122	1.89199	-0.479961	0.313158	-1.53265	0.125362	NA	false	true	false	9.63568	0	1.71625	0	0	0	0	NA	NA	NA	NA	NA
ENSMUSG00000096944	26.2349	-0.479665	0.427611	-1.12173	0.261976	0.595813	false	false	false	8.75971	16.1898	58.3524	22.7506	31.8076	19.5491	0	NA	NA	NA	NA	NA
ENSMUSG00000032718	316.548	-0.478866	0.230895	-2.07395	0.0380838	0.178586	false	false	false	284.691	303.559	390.446	267.32	442.277	210.996	1	67729	MANSC domain containing 1	MANSC domain containing 1	NM_026345	NM_026345,NP_080621
ENSMUSG00000059040	517.765	-0.478548	0.392288	-1.21989	0.222507	0.547563	false	false	true	683.257	620.61	963.672	14.2191	807.306	17.5268	2	43318213806	enolase 1B, retrotransposed	enolase 1B, retrotransposed	NM_001025388	NM_001025388,NP_001020559
ENSMUSG00000046807	10.2223	-0.47845	0.442836	-1.08042	0.279955	0.616024	false	false	false	5.25583	2.6983	15.4462	9.47942	19.6904	8.7634	1	192734	leucine rich repeat containing 75B	leucine rich repeat containing 75B	NM_198860	NM_198860,NP_942560,XM_006513380,XM_006513381,XP_006513443,XP_006513444
ENSMUSG00000020897	7555.38	-0.477842	0.15055	-3.17397	0.0015037	0.0145274	false	false	false	8841.18	5679.93	9652.17	6983.49	8003.39	6172.13	1	20877	aurora kinase B	aurora kinase B	NM_011496	NM_011496,NP_035626,XM_006532725,XP_006532788
ENSMUSG00000085022	148.364	-0.477759	0.354951	-1.34599	0.178307	0.485062	false	false	false	264.543	93.0915	93.5354	79.6271	178.728	180.661	1	545641	predicted gene 5860	predicted gene 5860	NR_040659	NR_040659
ENSMUSG00000021572	787.867	-0.477735	0.167425	-2.85343	0.00432495	0.0340237	false	false	false	851.444	555.851	983.409	728.02	933.022	675.456	1	74470	centrosomal protein 72	centrosomal protein 72	NM_028959	NM_028959,NP_083235,XM_006517422,XM_006517423,XM_006517424,XM_006517425,XP_006517485,XP_006517486,XP_006517487,XP_006517488
ENSMUSG00000045639	1622.45	-0.477694	0.145264	-3.28846	0.00100737	0.0104338	false	false	false	1732.67	1237.17	2051.77	1374.52	1905.42	1433.15	1	320683	zinc finger protein 629	zinc finger protein 629	NM_177226	NM_177226,NP_796200,XM_006507952,XM_006507953,XP_006508015,XP_006508016
ENSMUSG00000081414	1.73965	-0.477693	0.363471	-1.31426	0.18876	NA	false	true	false	2.62791	0	3.43249	0	3.02929	1.34822	0	NA	NA	NA	NA	NA
ENSMUSG00000013419	852.254	-0.477646	0.171939	-2.77799	0.00546968	0.0411027	false	false	false	970.576	666.481	1165.33	753.614	855.775	701.746	1	270210	zinc finger protein 651	zinc finger protein 651	NM_001166644	NM_001166644,NP_001160116,XM_006512144,XM_006512145,XM_006512146,XP_006512207,XP_006512208,XP_006512209
ENSMUSG00000038943	22190.1	-0.477577	0.137928	-3.4625	0.000535175	0.00618517	false	false	false	28198.4	17346	25807.2	19962.7	23754.2	18072.2	1	233406	protein regulator of cytokinesis 1	protein regulator of cytokinesis 1	NM_001285997	NM_001285997,NM_001285998,NM_145150,NP_001272926,NP_001272927,NP_660132,XM_006540855,XM_006540856,XM_006540857,XP_006540918,XP_006540919,XP_006540920
ENSMUSG00000097875	49.735	-0.477518	0.298648	-1.59893	0.109836	0.364125	false	false	false	63.0699	39.1254	49.7711	34.1259	65.1298	47.1876	0	NA	NA	NA	NA	NA
ENSMUSG00000009905	5554.62	-0.477299	0.181147	-2.63487	0.00841696	0.057654	false	false	false	6141.43	5482.95	6629.86	4700.85	6743.2	3629.4	1	70750	3-ketodihydrosphingosine reductase	3-ketodihydrosphingosine reductase	NM_027534	NM_027534,NP_081810,XM_006529865,XP_006529928
ENSMUSG00000041669	1.95254	-0.477021	0.357961	-1.33261	0.182661	NA	false	true	false	0.875971	0	3.43249	0	6.05858	1.34822	1	170952	proline rich membrane anchor 1	proline rich membrane anchor 1	NM_133364	NM_133364,NM_178023,NP_579942,XM_006515506,XM_006515507,XP_006515569,XP_006515570,XR_381481,XR_381482
ENSMUSG00000068877	1.95254	-0.477021	0.357961	-1.33261	0.182661	NA	false	true	false	0.875971	0	3.43249	0	6.05858	1.34822	1	20342	selenium binding protein 2	selenium binding protein 2	NM_019414	NM_019414,NP_062287
ENSMUSG00000058017	1.96458	-0.476914	0.367452	-1.29789	0.194324	NA	false	true	false	0.875971	0	1.71625	0.947942	7.57323	0.674108	1	394252	serine (or cysteine) peptidase inhibitor, clade B (ovalbumin), member 3D	serine (or cysteine) peptidase inhibitor, clade B (ovalbumin), member 3D	NM_201376	NM_201376,NP_958764,XM_006529732,XP_006529795
ENSMUSG00000083820	12.7116	-0.476692	0.41799	-1.14044	0.254104	0.586671	false	false	false	17.5194	10.7932	10.2975	8.53148	19.6904	9.43751	0	NA	NA	NA	NA	NA
ENSMUSG00000050410	3722.55	-0.476426	0.168282	-2.83111	0.00463868	0.0358445	false	false	false	4286.13	2790.05	5036.32	3405.01	3741.18	3076.63	1	106795	transcription factor 19	transcription factor 19	NM_001163763	NM_001163763,NM_001163764,NM_025674,NP_001157235,NP_001157236,NP_079950,XM_006523453,XM_006525266,XP_006523516,XP_006525329
ENSMUSG00000020871	52.4339	-0.47628	0.370634	-1.28504	0.198777	0.513748	false	false	false	90.225	20.2373	52.3455	42.6574	48.4687	60.6697	1	13394	distal-less homeobox 4	distal-less homeobox 4	NM_007867	NM_007867,NP_031893,XM_006532151,XM_006532152,XP_006532214,XP_006532215
ENSMUSG00000060397	67.3423	-0.475884	0.319982	-1.48722	0.136956	0.415845	false	false	false	63.9459	31.0305	87.5285	67.3039	90.8788	63.3662	1	243833	zinc finger protein 128	zinc finger protein 128	NM_153802	NM_153802,NP_722497
ENSMUSG00000073602	138.595	-0.475808	0.409983	-1.16056	0.245823	0.575394	false	false	false	42.9226	68.8068	139.874	103.326	331.708	144.933	1	383548	serine (or cysteine) peptidase inhibitor, clade B (ovalbumin), member 3B	serine (or cysteine) peptidase inhibitor, clade B (ovalbumin), member 3B	NM_198680	NM_198680,NP_941373
ENSMUSG00000071757	1794.5	-0.475796	0.154461	-3.08035	0.00206757	0.018716	false	false	false	2059.41	1323.52	2276.6	1668.38	1955.41	1483.71	1	387609	zinc fingers and homeoboxes 2	zinc fingers and homeoboxes 2	NM_199449	NM_199449,NP_955520
ENSMUSG00000085204	7.79871	-0.475717	0.438239	-1.08552	0.277691	0.613298	false	false	false	11.3876	5.39661	9.43935	4.73971	9.08788	6.74108	0	NA	NA	NA	NA	NA
ENSMUSG00000039263	4686.59	-0.47559	0.167377	-2.84144	0.00449107	0.034993	false	false	false	5406.49	3453.83	6305.49	4249.63	4730.24	3973.87	1	228961	aminopeptidase-like 1	aminopeptidase-like 1	NM_213733	NM_213733,NP_998898,XM_006499443,XP_006499506,XR_374462,XR_374463
ENSMUSG00000017146	4920.72	-0.475373	0.140244	-3.38962	0.000699891	0.00778813	false	false	false	5635.12	3668.34	6161.32	4377.6	5439.09	4242.84	1	12189	breast cancer 1	breast cancer 1	NM_009764	NM_009764,NP_033894,XM_006532064,XM_006532065,XM_006532066,XM_006532067,XM_006532068,XP_006532127,XP_006532128,XP_006532129,XP_006532130,XP_006532131
ENSMUSG00000026683	5209.95	-0.475254	0.125726	-3.78007	0.000156787	0.00222074	false	false	false	6545.26	4216.1	5897.02	4530.22	5790.49	4280.59	1	66977	NUF2, NDC80 kinetochore complex component, homolog (S. cerevisiae)	NUF2, NDC80 kinetochore complex component, homolog (S. cerevisiae)	NM_023284	NM_023284,NP_075773,XM_006496958,XP_006497021
ENSMUSG00000097261	7.78435	-0.475229	0.422124	-1.12581	0.260248	0.593154	false	false	false	22.7752	0	5.14874	11.3753	6.05858	1.34822	0	NA	NA	NA	NA	NA
ENSMUSG00000034161	32.9219	-0.475198	0.389109	-1.22125	0.221993	0.547126	false	false	false	21.0233	33.7288	52.3455	15.1671	46.954	28.3125	1	20289	scleraxis	scleraxis	NM_198885	NM_198885,NP_942588,XM_006520660,XP_006520723
ENSMUSG00000021453	1147.9	-0.474879	0.266378	-1.78272	0.0746316	0.284749	false	false	false	1860.56	1115.75	1315.5	998.183	887.583	709.836	1	23882	growth arrest and DNA-damage-inducible 45 gamma	growth arrest and DNA-damage-inducible 45 gamma	NM_011817	NM_011817,NP_035947
ENSMUSG00000084159	15.7118	-0.474767	0.429761	-1.10472	0.269279	0.604791	false	false	false	18.3954	4.04746	14.5881	10.4274	27.2636	19.5491	0	NA	NA	NA	NA	NA
ENSMUSG00000055235	5.78343	-0.474648	0.439842	-1.07913	0.280528	0.616832	false	false	false	7.00777	0	9.43935	6.6356	7.57323	4.04465	1	269633	WD repeat domain 86	WD repeat domain 86	NM_001081441	NM_001081441,NM_026621,NP_001074910,XM_006535718,XM_006535719,XM_006535720,XP_006535781,XP_006535782,XP_006535783,XR_389745
ENSMUSG00000089916	4.49117	-0.474342	0.423494	-1.12007	0.262685	NA	false	true	false	9.63568	2.6983	6.86498	0	3.02929	4.71876	0	NA	NA	NA	NA	NA
ENSMUSG00000059878	1278.15	-0.473974	0.156155	-3.03529	0.00240305	0.0211562	false	false	false	1727.41	1040.2	1357.55	1063.59	1393.47	1086.66	1	67255	zinc finger protein 422	zinc finger protein 422	NM_026057	NM_026057,NP_080333,XM_006506503,XM_006506504,XP_006506566,XP_006506567
ENSMUSG00000062365	35.1617	-0.473916	0.367211	-1.29058	0.19685	0.511912	false	false	false	29.783	16.1898	45.4805	38.8656	53.0126	27.6384	0	NA	NA	NA	NA	NA
ENSMUSG00000028068	8835.03	-0.473559	0.153261	-3.08988	0.00200237	0.0182459	false	false	false	9471.88	6520.45	11525.4	8011.06	9954.25	7527.09	1	404710	IQ motif containing GTPase activating protein 3	IQ motif containing GTPase activating protein 3	NM_001033484	NM_001033484,NP_001028656,XM_006501643,XM_006501644,XP_006501706,XP_006501707
ENSMUSG00000019845	662.622	-0.473401	0.156179	-3.03114	0.0024363	0.0213877	false	false	false	751.583	534.264	869.279	564.026	699.767	556.813	1	71924	epsilon-tubulin 1	epsilon-tubulin 1	NM_028006	NM_028006,NP_082282,XM_006512860,XM_006512861,XP_006512923,XP_006512924,XR_380075
ENSMUSG00000080911	1.08291	-0.473386	0.313376	-1.5106	0.13089	NA	false	true	false	1.75194	0	1.71625	0	3.02929	0	0	NA	NA	NA	NA	NA
ENSMUSG00000030041	235.967	-0.473262	0.360873	-1.31144	0.189711	0.501394	false	false	false	473.024	206.42	279.748	168.734	98.452	189.424	1	110958	meiosis 1 associated protein	meiosis 1 associated protein	NM_033079	NM_033079,NP_149070,XM_006505368,XM_006505369,XM_006507115,XM_006507116,XP_006505431,XP_006505432,XP_006507178,XP_006507179
ENSMUSG00000037725	8774.02	-0.473098	0.12392	-3.81778	NA	NA	false	false	false	11075.8	7205.82	9831.51	7230.9	9777.04	7523.05	1	80986	cytoskeleton associated protein 2	cytoskeleton associated protein 2	NM_001004140	NM_001004140,NP_001004140,XM_006509226,XP_006509289
ENSMUSG00000071103	74.6404	-0.472695	0.27566	-1.71477	0.0863873	0.312436	false	false	false	110.372	52.6169	77.2311	61.6162	77.247	68.759	1	69479	RIKEN cDNA 1700029J07 gene	RIKEN cDNA 1700029J07 gene	NM_001033148	NM_001033148,NP_001028320,XM_006509484,XP_006509547,XR_378912,XR_378913
ENSMUSG00000097353	62.3987	-0.472215	0.296752	-1.59128	0.111546	0.367271	false	false	false	78.8374	40.4746	85.8123	48.3451	57.5566	63.3662	0	NA	NA	NA	NA	NA
ENSMUSG00000082985	12.2496	-0.472116	0.437824	-1.07832	0.28089	0.61725	false	false	false	28.0311	12.1424	7.72311	7.58354	10.6025	7.41519	0	NA	NA	NA	NA	NA
ENSMUSG00000032006	16.9749	-0.472004	0.443471	-1.06434	0.287174	0.624034	false	false	false	34.1629	13.4915	25.7437	2.84383	6.05858	19.5491	1	71785	platelet-derived growth factor, D polypeptide	platelet-derived growth factor, D polypeptide	NM_027924	NM_027924,NP_082200,XM_006509885,XM_006509886,XM_006509887,XP_006509948,XP_006509949,XP_006509950
ENSMUSG00000009108	108.767	-0.471867	0.265353	-1.77827	0.0753603	0.286692	false	false	false	154.171	66.1084	120.995	92.8983	110.569	107.857	1	14686	guanine nucleotide binding protein, alpha transducing 2	guanine nucleotide binding protein, alpha transducing 2	NM_008141	NM_008141,NP_032167,XM_006501008,XM_006501009,XM_006501010,XM_006501011,XP_006501071,XP_006501072,XP_006501073,XP_006501074
ENSMUSG00000021359	12443.1	-0.471616	0.174118	-2.7086	0.00675681	0.0484768	false	false	false	11679.3	9475.09	15956.8	11246.4	15990.1	10311.2	1	21418	transcription factor AP-2, alpha	transcription factor AP-2, alpha	NM_001122948	NM_001122948,NM_001301674,NM_011547,NP_001116420,NP_001288603,NP_035677,XM_006516899,XM_006516900,XM_006516901,XM_006516902,XM_006516903,XP_006516962,XP_006516963,XP_006516964,XP_006516965,XP_006516966
ENSMUSG00000008822	522.502	-0.471593	0.223117	-2.11366	0.0345447	0.166289	false	false	false	713.04	562.596	588.672	375.385	534.67	360.648	1	66204	acylphosphatase 1, erythrocyte (common) type	acylphosphatase 1, erythrocyte (common) type	NM_025421	NM_025421,NP_079697,XM_006516139,XP_006516202
ENSMUSG00000032358	7400.63	-0.471533	0.290535	-1.62298	0.104594	0.352836	false	false	false	5170.86	5617.87	8267.16	4624.06	12850.3	7873.58	1	208994	family with sequence similarity 83, member B	family with sequence similarity 83, member B	NM_001045518	NM_001045518,NP_001038983,XM_006510950,XM_006510951,XM_006510952,XM_006510953,XM_006510954,XP_006511013,XP_006511014,XP_006511015,XP_006511016,XP_006511017
ENSMUSG00000082304	16.4511	-0.471335	0.436037	-1.08095	0.279718	0.61573	false	false	false	29.783	18.8881	6.86498	6.6356	25.749	10.7857	0	NA	NA	NA	NA	NA
ENSMUSG00000017737	265.081	-0.471275	0.279267	-1.68754	0.091499	0.323807	false	false	false	301.334	141.661	350.972	187.693	289.297	319.527	1	17395	matrix metallopeptidase 9	matrix metallopeptidase 9	NM_013599	NM_013599,NP_038627,XM_006498861,XP_006498924
ENSMUSG00000031756	2361.47	-0.471257	0.153874	-3.06261	0.00219417	0.0196056	false	false	false	2791.72	1720.17	2964.81	2142.35	2511.28	2038.5	1	72155	centromere protein N	centromere protein N	NM_028131	NM_028131,NP_082407,XM_006531387,XP_006531450
ENSMUSG00000042992	1105.95	-0.471154	0.227379	-2.07211	0.0382554	0.179101	false	false	false	1009.12	677.274	1547.2	1027.57	1340.46	1034.08	1	67774	loss of heterozygosity, 12, chromosomal region 1 homolog (human)	loss of heterozygosity, 12, chromosomal region 1 homolog (human)	NM_001170479	NM_001170479,NM_026371,NP_001163950,NP_080647
ENSMUSG00000087042	12.2078	-0.470938	0.425362	-1.10715	0.268231	0.603386	false	false	false	14.8915	14.8407	18.0206	6.6356	12.1172	6.74108	0	NA	NA	NA	NA	NA
ENSMUSG00000020653	860.585	-0.470899	0.221624	-2.12477	0.0336059	0.163037	false	false	false	710.413	632.752	1100.97	775.417	1219.29	724.666	1	194655	Kruppel-like factor 11	Kruppel-like factor 11	NM_178357	NM_178357,NP_848134
ENSMUSG00000047347	36.3745	-0.470824	0.352027	-1.33747	0.181071	0.489202	false	false	false	30.659	18.8881	49.7711	35.0739	51.498	32.3572	0	NA	NA	NA	NA	NA
ENSMUSG00000082189	14.9033	-0.47082	0.424548	-1.10899	0.267433	0.602684	false	false	false	14.8915	5.39661	14.5881	10.4274	27.2636	16.8527	0	NA	NA	NA	NA	NA
ENSMUSG00000101941	1.38081	-0.470735	0.341276	-1.37934	0.167791	NA	false	true	false	4.37986	0	1.71625	0	1.51465	0.674108	0	NA	NA	NA	NA	NA
ENSMUSG00000072772	272.081	-0.470696	0.266942	-1.76329	0.0778509	0.292856	false	false	false	203.225	184.834	381.007	223.714	380.176	259.532	1	14790	gene rich cluster, C10 gene	gene rich cluster, C10 gene	NM_013535	NM_013535,NP_038563
ENSMUSG00000031079	46.9796	-0.470204	0.376395	-1.24923	0.211581	0.532958	false	false	false	48.1784	37.7763	38.6155	19.9068	84.8202	52.5804	1	245368	zinc finger protein 300	zinc finger protein 300	NM_183185	NM_183185,NP_899008,XM_006527627,XM_006527628,XP_006527690,XP_006527691
ENSMUSG00000030109	8.68644	-0.46996	0.433407	-1.08434	0.278215	0.613908	false	false	false	11.3876	6.74576	9.43935	5.68765	12.1172	6.74108	1	14411	solute carrier family 6 (neurotransmitter transporter, betaine/GABA), member 12	solute carrier family 6 (neurotransmitter transporter, betaine/GABA), member 12	NM_133661	NM_133661,NP_598422,XM_006505533,XM_006505534,XM_006505535,XM_006505536,XP_006505596,XP_006505597,XP_006505598,XP_006505599
ENSMUSG00000075327	739.581	-0.469913	0.135342	-3.47205	0.000516501	0.0060119	false	false	false	889.111	594.976	863.272	638.913	833.055	618.157	1	381990	zinc finger and BTB domain containing 2	zinc finger and BTB domain containing 2	NM_001033466	NM_001033466,NP_001028638,XM_006512456,XP_006512519
ENSMUSG00000097177	54.6753	-0.469723	0.300775	-1.56171	0.118356	0.380401	false	false	false	58.6901	43.1729	56.6361	36.0218	80.2762	53.2545	1	319673	RIKEN cDNA 9330159M07 gene	RIKEN cDNA 9330159M07 gene	NR_037982	NR_037982,NR_037983
ENSMUSG00000021579	1.98024	-0.469191	0.3308	-1.41835	0.156088	NA	false	true	false	0	0	5.14874	0	6.05858	0.674108	1	432779	leucine rich repeat containing 14B	leucine rich repeat containing 14B	NM_001033042	NM_001033042,NP_001028214
ENSMUSG00000000037	311.192	-0.468907	0.300439	-1.56074	0.118585	0.380796	false	false	false	238.264	203.722	344.965	204.756	525.582	349.862	1	107815	sex comb on midleg-like 2 (Drosophila)	sex comb on midleg-like 2 (Drosophila)	NM_001290651	NM_001290651,NM_001290652,NM_133194,NP_001277580,NP_001277581,NP_573457,XM_006528670,XM_006528671,XM_006528672,XM_006528673,XM_006528674,XP_006528733,XP_006528734,XP_006528735,XP_006528736,XP_006528737
ENSMUSG00000039735	10641.4	-0.468266	0.204825	-2.28618	0.0222438	0.119754	false	false	false	14406.2	10934.9	11000.3	6822.34	11952.1	8732.4	1	214459	formin binding protein 1-like	formin binding protein 1-like	NM_001114665	NM_001114665,NM_153118,NP_001108137,NP_694758
ENSMUSG00000021611	121.017	-0.46789	0.213835	-2.1881	0.0286626	0.144561	false	false	false	131.396	95.7898	143.307	97.6381	151.465	106.509	1	21752	telomerase reverse transcriptase	telomerase reverse transcriptase	NM_009354	NM_009354,NP_033380,XM_006517210,XM_006517211,XM_006517212,XM_006517213,XM_006517214,XP_006517273,XP_006517274,XP_006517275,XP_006517276,XP_006517277,XR_382431,XR_382432
ENSMUSG00000039765	1484.77	-0.467709	0.178461	-2.62079	0.00877272	0.0595008	false	false	false	1520.69	1034.8	1723.97	1282.57	1959.95	1386.64	1	231214	coiled-coil and C2 domain containing 2A	coiled-coil and C2 domain containing 2A	NM_172274	NM_172274,NP_758478,XM_006503933,XM_006503934,XM_006503935,XM_006503936,XM_006503937,XM_006503938,XP_006503996,XP_006503997,XP_006503998,XP_006503999,XP_006504000,XP_006504001
ENSMUSG00000080801	2.78839	-0.4672	0.404562	-1.15483	0.24816	NA	false	true	false	4.37986	1.34915	0.858123	1.89588	7.57323	0.674108	0	NA	NA	NA	NA	NA
ENSMUSG00000048058	2332.38	-0.466967	0.193094	-2.41834	0.0155916	0.0917213	false	false	false	2279.28	1575.81	2985.41	1950.87	2915.69	2287.25	1	241576	low density lipoprotein receptor class A domain containing 3	low density lipoprotein receptor class A domain containing 3	NM_001290784	NM_001290784,NM_178886,NP_001277713,NP_849217,XM_006499480,XM_006499481,XM_006499482,XP_006499543,XP_006499544,XP_006499545
ENSMUSG00000023940	4670.16	-0.46695	0.117388	-3.97783	6.95476e-05	0.00110734	false	false	false	5560.66	3751.99	5450.8	3878.03	5287.63	4091.84	1	72415	shugoshin-like 1 (S. pombe)	shugoshin-like 1 (S. pombe)	NM_028232	NM_028232,NP_082508,XM_006524969,XP_006525032
ENSMUSG00000043259	97.4992	-0.466946	0.288328	-1.6195	0.10534	0.354223	false	false	false	90.225	68.8068	108.982	65.408	148.435	103.139	1	71721	family with sequence similarity 13, member C	family with sequence similarity 13, member C	NM_001143776	NM_001143776,NM_001143777,NM_024244,NP_001137248,NP_001137249,NP_077206,XM_006514150,XP_006514213
ENSMUSG00000097469	7.07198	-0.466919	0.444149	-1.05127	0.293137	0.630885	false	false	false	11.3876	2.6983	9.43935	1.89588	7.57323	9.43751	0	NA	NA	NA	NA	NA
ENSMUSG00000096920	3.22912	-0.466652	0.414557	-1.12567	0.260307	NA	false	true	false	9.63568	1.34915	1.71625	0.947942	3.02929	2.69643	0	NA	NA	NA	NA	NA
ENSMUSG00000097254	74.4415	-0.466605	0.429573	-1.08621	0.277388	0.612953	false	false	true	71.8296	14.8407	18.8787	93.8463	225.682	21.5715	1	320021	RIKEN cDNA C430042M11 gene	RIKEN cDNA C430042M11 gene	XR_385826	XR_385826,XR_385827,XR_385828,XR_397695,XR_397696,XR_397697
ENSMUSG00000041992	2440.43	-0.466286	0.199376	-2.33873	0.0193493	0.108192	false	false	false	2262.63	1643.27	3160.47	2250.41	3138.35	2187.48	1	217944	Rap guanine nucleotide exchange factor (GEF) 5	Rap guanine nucleotide exchange factor (GEF) 5	NM_175930	NM_175930,NP_787126,XM_006515781,XP_006515844
ENSMUSG00000097643	107.873	-0.466229	0.236931	-1.96778	0.049093	0.213881	false	false	false	120.884	83.6474	125.286	76.7833	134.804	105.835	0	NA	NA	NA	NA	NA
ENSMUSG00000011263	1617.7	-0.466137	0.168554	-2.7655	0.0056836	0.0423817	false	false	false	1893.85	1130.59	2032.04	1378.31	1735.78	1535.62	1	74463	exocyst complex component 3-like 2	exocyst complex component 3-like 2	NM_028954	NM_028954,XM_006540475,XM_006544144,XP_006540538,XP_006544207
ENSMUSG00000071561	9670.06	-0.466128	0.444173	-1.04943	0.293981	0.631583	false	false	true	2669.08	3385.02	9556.06	7467.89	25643	9299.32	1	100034684	cDNA sequence BC100530	cDNA sequence BC100530	NM_001082546	NM_001082546,NP_001076015
ENSMUSG00000031023	2288.98	-0.466087	0.125859	-3.70323	0.000212871	0.00286164	false	false	false	2671.71	1992.7	2747.71	1961.29	2567.33	1793.13	1	57373	A kinase (PRKA) interacting protein 1	A kinase (PRKA) interacting protein 1	NM_020616	NM_020616,NP_065641,XM_006508055,XM_006508056,XM_006508057,XP_006508118,XP_006508119,XP_006508120
ENSMUSG00000036832	51.634	-0.465948	0.316048	-1.4743	0.140402	0.421626	false	false	false	52.5583	28.3322	72.9404	53.0848	59.0712	43.817	1	65086	lysophosphatidic acid receptor 3	lysophosphatidic acid receptor 3	NM_022983	NM_022983,NP_075359
ENSMUSG00000083813	26.6028	-0.465378	0.382788	-1.21576	0.224076	0.549483	false	false	false	21.8993	26.983	26.6018	16.115	48.4687	19.5491	0	NA	NA	NA	NA	NA
ENSMUSG00000029414	5574.22	-0.465336	0.132661	-3.50769	0.000452009	0.00540125	false	false	false	6331.52	4229.59	6683.92	4678.09	6444.82	5077.38	1	208628	kinetochore associated 1	kinetochore associated 1	NM_001042421	NM_001042421,NP_001035886,XM_006530249,XM_006530250,XM_006530251,XM_006530252,XM_006530253,XM_006530254,XP_006530312,XP_006530313,XP_006530314,XP_006530315,XP_006530316,XP_006530317
ENSMUSG00000026354	12.8457	-0.465292	0.424625	-1.09577	0.273179	0.608419	false	false	false	16.6435	4.04746	18.0206	13.2712	13.6318	11.4598	1	226413	lactase	lactase	NM_001081078	NM_001081078,NP_001074547
ENSMUSG00000034121	512.85	-0.465265	0.166988	-2.78622	0.00533263	0.0401737	false	false	false	545.73	388.556	662.471	465.44	586.168	428.733	1	380718	Meckel syndrome, type 1	Meckel syndrome, type 1	NM_001039684	NM_001039684,NP_001034773,XM_006533645,XM_006536457,XP_006533708,XP_006536520
ENSMUSG00000050612	3.41182	-0.465134	0.424223	-1.09644	0.272886	NA	false	true	false	4.37986	0	6.00686	2.84383	4.54394	2.69643	1	213272	thioredoxin domain containing 2 (spermatozoa)	thioredoxin domain containing 2 (spermatozoa)	NM_001146002	NM_001146002,NM_153519,NP_001139474,NP_705739,XM_006523986,XP_006524049
ENSMUSG00000025395	7320.9	-0.4651	0.165779	-2.80555	0.00502309	0.0382752	false	false	false	10247.1	6087.37	7938.5	6320.88	7414.19	5917.32	1	19075	DNA primase, p49 subunit	DNA primase, p49 subunit	NM_008921	NM_008921,NP_032947
ENSMUSG00000093545	3.1382	-0.465088	0.396847	-1.17196	0.241214	NA	false	true	false	0.875971	0	3.43249	1.89588	10.6025	2.02232	0	NA	NA	NA	NA	NA
ENSMUSG00000038242	909.316	-0.465008	0.431188	-1.07844	0.280839	0.617214	false	false	true	329.365	518.074	1185.93	654.08	1906.94	861.51	1	71872	aldehyde oxidase 4	aldehyde oxidase 4	NM_023631	NM_023631,NP_076120,XM_006496286,XM_006496287,XM_006496288,XP_006496349,XP_006496350,XP_006496351
ENSMUSG00000026510	7847.46	-0.464981	0.168145	-2.76536	NA	NA	false	false	false	8187.7	6334.27	10955.7	7093.45	8301.78	6211.91	1	209456	transformation related protein 53 binding protein 2	transformation related protein 53 binding protein 2	NM_173378	NM_173378,NP_775554
ENSMUSG00000006715	4108.88	-0.464962	0.195942	-2.37296	0.0176463	0.100836	false	false	false	6059.97	3621.12	4490.56	3534.88	3847.2	3099.55	1	57441	geminin	geminin	NM_020567	NM_020567,NP_065592,XM_006516722,XM_006516723,XP_006516785,XP_006516786
ENSMUSG00000039814	107.115	-0.464772	0.245658	-1.89194	0.0584985	0.241469	false	false	false	115.628	70.1559	141.59	91.0025	121.172	103.139	1	319581	X Kell blood group precursor-related family, member 5	X Kell blood group precursor-related family, member 5	NM_001113350	NM_001113350,NM_001286469,NM_176951,NP_001106821,NP_001273398,NP_795925,XM_006508816,XM_006508817,XM_006508818,XP_006508879,XP_006508880,XP_006508881
ENSMUSG00000033970	3194.39	-0.464743	0.138737	-3.34982	0.000808649	0.00874318	false	false	false	3718.5	2373.16	3864.99	2854.25	3570.02	2785.41	1	69263	replication factor C (activator 1) 3	replication factor C (activator 1) 3	NM_027009	NM_027009,NP_081285,XM_006504938,XM_006504939,XP_006505001,XP_006505002
ENSMUSG00000066551	1737.93	-0.464696	0.133253	-3.48731	0.000487904	0.00572355	false	false	false	1937.65	1458.43	2058.64	1345.13	2070.52	1557.19	3	1.52891e+19	high mobility group box 1	high mobility group box 1	NM_010439	NM_010439,NP_034569,XM_006504807,XP_006504870
ENSMUSG00000041199	2074.39	-0.46444	0.162886	-2.85132	0.00435377	0.0342205	false	false	false	2425.56	1708.03	2748.57	1880.72	2075.07	1608.42	1	106707	RNA pseudouridylate synthase domain containing 1	RNA pseudouridylate synthase domain containing 1	NM_028009	NM_028009,NP_082285,XM_006523414,XM_006523415,XM_006523416,XM_006523417,XM_006523418,XP_006523477,XP_006523478,XP_006523479,XP_006523480,XP_006523481
ENSMUSG00000031737	2310.38	-0.464302	0.186625	-2.48789	0.0128503	0.0794576	false	false	false	2198.69	1655.41	3085.81	2178.37	2806.64	1937.39	1	54352	Iroquois related homeobox 5 (Drosophila)	Iroquois related homeobox 5 (Drosophila)	NM_018826	NM_018826,NP_061296
ENSMUSG00000090779	6.14486	-0.464297	0.441389	-1.0519	0.292845	0.630424	false	false	false	9.63568	2.6983	9.43935	0.947942	6.05858	8.0893	0	NA	NA	NA	NA	NA
ENSMUSG00000050222	58.3384	-0.464225	0.310735	-1.49396	0.135187	0.413128	false	false	false	84.9692	55.3152	75.5148	48.3451	45.4394	40.4465	1	239114	interleukin 17D	interleukin 17D	NM_145837	NM_145837,NP_665836
ENSMUSG00000026429	1134.45	-0.464211	0.163244	-2.84367	0.00445968	0.0348091	false	false	false	1464.62	932.264	1356.69	1036.1	1142.04	874.992	1	67196	ubiquitin-conjugating enzyme E2T (putative)	ubiquitin-conjugating enzyme E2T (putative)	NM_001278115	NM_001278115,NM_026024,NP_001265044,NP_080300
ENSMUSG00000022479	17115	-0.463999	0.214378	-2.1644	0.0304336	0.150949	false	false	false	14139.9	13954.3	24574.1	15781.3	21348.9	12891.6	1	22337	vitamin D receptor	vitamin D receptor	NM_009504	NM_009504,NP_033530
ENSMUSG00000022449	463.084	-0.463974	0.207584	-2.23512	0.0254096	0.132505	false	false	false	518.575	361.573	616.99	317.561	489.231	474.572	1	223838	a disintegrin-like and metallopeptidase (reprolysin type) with thrombospondin type 1 motif, 20	a disintegrin-like and metallopeptidase (reprolysin type) with thrombospondin type 1 motif, 20	NM_001164785	NM_001164785,NM_001164786,NM_177431,NP_001158257,NP_001158258,NP_803180,XM_006520862,XM_006520863,XM_006520864,XM_006520865,XM_006520866,XM_006520867,XM_006520868,XM_006520869,XM_006520870,XM_006520871,XM_006520872,XM_006520873,XP_006520925,XP_006520926,XP_006520927,XP_006520928,XP_006520929,XP_006520930,XP_006520931,XP_006520932,XP_006520933,XP_006520934,XP_006520935,XP_006520936
ENSMUSG00000102632	8.06331	-0.463832	0.442893	-1.04728	0.294971	0.632574	false	false	false	21.0233	1.34915	6.86498	8.53148	4.54394	6.06697	0	NA	NA	NA	NA	NA
ENSMUSG00000020707	250.713	-0.463523	0.170167	-2.72393	0.00645104	0.0466992	false	false	false	279.435	211.817	308.924	211.391	287.783	204.929	1	71956	ring finger protein 135	ring finger protein 135	NM_028019	NM_028019,NP_082295,XM_006534272,XP_006534335
ENSMUSG00000084060	2.11957	-0.463419	0.401066	-1.15547	0.2479	NA	false	true	false	2.62791	1.34915	2.57437	0.947942	4.54394	0.674108	0	NA	NA	NA	NA	NA
ENSMUSG00000022751	2922.78	-0.463197	0.133422	-3.47167	0.000517226	0.00601644	false	false	false	3387.38	2195.07	3465.1	2580.3	3345.85	2562.96	1	52633	nitrilase family, member 2	nitrilase family, member 2	NM_023175	NM_023175,NP_075664
ENSMUSG00000002679	2912.64	-0.462916	0.17359	-2.66672	0.0076596	0.0535903	false	false	false	4073.27	2648.39	3036.9	2421.04	3071.7	2224.56	1	69792	mediator complex subunit 6	mediator complex subunit 6	NM_027213	NM_027213,NP_081489,XM_006516211,XM_006516212,XM_006516213,XP_006516274,XP_006516275,XP_006516276
ENSMUSG00000102970	5.26917	-0.462837	0.443243	-1.04421	0.29639	0.633936	false	false	false	11.3876	2.6983	5.14874	3.79177	4.54394	4.04465	0	NA	NA	NA	NA	NA
ENSMUSG00000101173	3.98023	-0.462798	0.423991	-1.09153	0.275041	NA	false	true	false	6.1318	4.04746	3.43249	0	7.57323	2.69643	0	NA	NA	NA	NA	NA
ENSMUSG00000102323	3.16538	-0.462273	0.396939	-1.16459	0.244183	NA	false	true	false	2.62791	1.34915	1.71625	0	10.6025	2.69643	0	NA	NA	NA	NA	NA
ENSMUSG00000032224	1257.39	-0.462161	0.143829	-3.21326	0.00131237	0.0130078	false	false	false	1420.83	986.23	1608.12	1077.81	1358.64	1092.73	1	76886	family with sequence similarity 81, member A	family with sequence similarity 81, member A	NM_029784	NM_029784,NP_084060,XM_006511550,XM_006511551,XP_006511613,XP_006511614
ENSMUSG00000006398	14074.7	-0.462118	0.140739	-3.28352	0.0010252	0.0105881	false	false	false	17580.7	11068.4	16797.8	12783.9	14723.9	11493.5	1	107995	cell division cycle 20	cell division cycle 20	NM_023223	NM_023223,NP_075712
ENSMUSG00000069265	40.2814	-0.462084	0.347124	-1.33118	0.18313	0.492524	false	false	false	57.8141	48.5695	42.9061	23.6986	42.4101	26.2902	4	3.60198e+22	histone cluster 1, H3a	histone cluster 1, H3a	NM_013550	NM_013550,NP_038578
ENSMUSG00000026785	681.109	-0.46201	0.153053	-3.01862	0.00253928	0.0221261	false	false	false	859.328	565.295	818.649	568.765	698.252	576.362	1	263803	protein kinase N3	protein kinase N3	NM_153805	NM_153805,NP_722500,XM_006498052,XM_006498053,XM_006498054,XM_006498055,XP_006498115,XP_006498116,XP_006498117,XP_006498118
ENSMUSG00000066364	67.567	-0.461892	0.285643	-1.61703	0.105873	0.355482	false	false	false	73.5816	40.4746	77.2311	70.1477	89.3641	54.6028	1	271047	serine (or cysteine) peptidase inhibitor, clade A, member 3B	serine (or cysteine) peptidase inhibitor, clade A, member 3B	NM_173024	NM_173024,NP_766612,XM_006515931,XP_006515994
ENSMUSG00000026072	6946.38	-0.461691	0.134458	-3.43371	0.000595389	0.00681095	false	false	false	8148.28	5260.34	8246.56	5800.46	7830.72	6391.89	1	16177	interleukin 1 receptor, type I	interleukin 1 receptor, type I	NM_001123382	NM_001123382,NM_008362,NP_001116854,NP_032388,XM_006495713,XM_006495714,XM_006495715,XM_006495716,XM_006495717,XM_006495718,XM_006495719,XM_006495720,XM_006495721,XM_006495722,XM_006495723,XP_006495776,XP_006495777,XP_006495778,XP_006495779,XP_006495780,XP_006495781,XP_006495782,XP_006495783,XP_006495784,XP_006495785,XP_006495786
ENSMUSG00000025144	2326.14	-0.461602	0.15018	-3.07365	0.00211459	0.0190653	false	false	false	2967.79	2038.57	2770.88	2003.95	2376.48	1799.19	1	20892	stimulated by retinoic acid 13	stimulated by retinoic acid 13	NM_016665	NM_016665,NP_057874,XM_006532726,XM_006532727,XM_006532728,XM_006532729,XM_006532730,XM_006532731,XP_006532789,XP_006532790,XP_006532791,XP_006532792,XP_006532793,XP_006532794
ENSMUSG00000038555	72.2029	-0.46138	0.271655	-1.6984	0.0894318	0.31926	false	false	false	72.7056	52.6169	90.961	53.0848	92.3934	71.4555	1	225362	receptor accessory protein 2	receptor accessory protein 2	NM_001204914	NM_001204914,NM_144865,NP_001191843,NP_659114
ENSMUSG00000035305	3128.37	-0.461296	0.26578	-1.73563	0.0826296	0.303172	false	false	false	5456.42	2537.75	3199.08	2895.02	2376.48	2305.45	1	26563	receptor tyrosine kinase-like orphan receptor 1	receptor tyrosine kinase-like orphan receptor 1	NM_013845	NM_013845,NP_038873,XM_006503120,XM_006503121,XP_006503183,XP_006503184
ENSMUSG00000038365	1095.44	-0.461007	0.150913	-3.05478	0.00225226	0.0200533	false	false	false	1210.59	801.396	1334.38	976.381	1279.88	970.041	1	66822	F-box protein 25	F-box protein 25	NM_025785	NM_025785,NP_080061,XM_006508854,XM_006508855,XP_006508917,XP_006508918
ENSMUSG00000018486	14.7674	-0.460944	0.407439	-1.13132	0.25792	0.591173	false	false	false	21.8993	12.1424	19.7368	13.2712	12.1172	9.43751	1	22412	wingless-type MMTV integration site family, member 9B	wingless-type MMTV integration site family, member 9B	NM_011719	NM_011719,NP_035849
ENSMUSG00000084166	10.8633	-0.460736	0.430191	-1.071	0.284168	0.620465	false	false	false	9.63568	8.09491	10.2975	8.53148	21.205	7.41519	0	NA	NA	NA	NA	NA
ENSMUSG00000037683	4.62489	-0.460721	0.440775	-1.04525	0.295905	NA	false	true	false	7.88374	5.39661	6.00686	1.89588	4.54394	2.02232	1	70882	armadillo repeat containing 3	armadillo repeat containing 3	NM_001081083	NM_001081083,NM_001271563,NM_001271564,NM_001271565,NP_001074552,NP_001258492,NP_001258493,NP_001258494,XM_006497534,XM_006497535,XM_006497536,XM_006497537,XP_006497597,XP_006497598,XP_006497599,XP_006497600
ENSMUSG00000046334	5.21486	-0.460577	0.418997	-1.09924	0.271664	0.606642	false	false	false	16.6435	2.6983	6.00686	1.89588	0	4.04465	0	NA	NA	NA	NA	NA
ENSMUSG00000056394	11696	-0.460347	0.13887	-3.31495	0.000916587	0.00967778	false	false	false	13447.9	8981.3	14753.7	10539.2	12577.6	9876.36	1	16881	ligase I, DNA, ATP-dependent	ligase I, DNA, ATP-dependent	NM_001083188	NM_001083188,NM_001199310,NM_010715,NP_001076657,NP_001186239,NP_034845
ENSMUSG00000097347	6.2701	-0.460196	0.436481	-1.05433	0.29173	0.629157	false	false	false	7.00777	0	14.5881	4.73971	4.54394	6.74108	0	NA	NA	NA	NA	NA
ENSMUSG00000041477	465.925	-0.459937	0.167041	-2.75344	0.00589724	0.043676	false	false	false	480.908	366.969	588.672	380.125	558.904	419.969	1	319618	DCP1 decapping enzyme homolog B (S. cerevisiae)	DCP1 decapping enzyme homolog B (S. cerevisiae)	NM_001033379	NM_001033379,NP_001028551,XM_006506237,XM_006506238,XM_006506239,XM_006506240,XM_006506241,XM_006506242,XM_006506243,XM_006506244,XM_006506245,XP_006506300,XP_006506301,XP_006506302,XP_006506303,XP_006506304,XP_006506305,XP_006506306,XP_006506307,XP_006506308
ENSMUSG00000001739	15.764	-0.459232	0.398657	-1.15195	0.249343	0.579635	false	false	false	22.7752	13.4915	18.0206	9.47942	16.6611	14.1563	1	60363	claudin 15	claudin 15	NM_021719	NM_021719,NP_068365
ENSMUSG00000090570	6.24295	-0.45922	0.381151	-1.20482	0.228271	0.55507	false	false	false	0	0	7.72311	0.947942	22.7197	6.06697	0	NA	NA	NA	NA	NA
ENSMUSG00000063661	6.17595	-0.458875	0.438994	-1.04529	0.295889	0.633409	false	false	false	2.62791	8.09491	10.2975	1.89588	12.1172	2.02232	1	223915	keratin 73	keratin 73	NM_212485	NM_212485,NP_997650
ENSMUSG00000070331	8.96307	-0.458688	0.435743	-1.05266	0.292498	0.630276	false	false	false	8.75971	6.74576	10.2975	4.73971	15.1465	8.0893	1	217341	glutamine rich 2	glutamine rich 2	NM_001033267	NM_001033267,NP_001028439,XM_006533105,XP_006533168
ENSMUSG00000103358	42.293	-0.458438	0.389169	-1.17799	0.2388	0.567021	false	false	false	33.2869	41.8237	43.7643	15.1671	77.247	42.4688	0	NA	NA	NA	NA	NA
ENSMUSG00000097166	19.6143	-0.458326	0.400416	-1.14462	0.252365	0.584007	false	false	false	15.7675	18.8881	28.3181	18.0109	27.2636	9.43751	1	77558	RIKEN cDNA 9330179D12 gene	RIKEN cDNA 9330179D12 gene	NR_040273	NR_040273,NR_040274,NR_040275
ENSMUSG00000037890	497.225	-0.457982	0.276125	-1.6586	0.0971958	0.336471	false	false	false	347.761	318.4	653.032	439.845	755.808	468.505	1	213081	WD repeat domain 19	WD repeat domain 19	NM_153391	NM_153391,NP_700440
ENSMUSG00000028637	6.76516	-0.457898	0.443788	-1.03179	0.302168	0.640045	false	false	false	6.1318	2.6983	12.0137	1.89588	9.08788	8.7634	1	73332	coiled-coil domain containing 30	coiled-coil domain containing 30	NM_001270435	NM_001270435,NM_001270446,NM_028506,NM_028698,NM_028857,NM_029286,NP_001257364,NP_001257375,NP_082782,NP_082974,NP_083133,NP_083562,XM_006503431,XM_006503432,XP_006503494,XP_006503495,XR_376371
ENSMUSG00000097605	18.5892	-0.457837	0.426386	-1.07376	0.282929	0.619457	false	false	false	11.3876	6.74576	34.3249	13.2712	24.2343	21.5715	0	NA	NA	NA	NA	NA
ENSMUSG00000024222	7131.96	-0.457589	0.151269	-3.02501	0.00248624	0.0217713	false	false	false	8565.25	5826.99	9217.96	5831.74	7077.94	6271.9	1	14229	FK506 binding protein 5	FK506 binding protein 5	NM_010220	NM_010220,NP_034350
ENSMUSG00000043295	2.37186	-0.457544	0.39663	-1.15358	0.248674	NA	false	true	false	2.62791	0	2.57437	0.947942	6.05858	2.02232	0	NA	NA	NA	NA	NA
ENSMUSG00000018341	28.1564	-0.457035	0.394116	-1.15965	0.246192	0.575581	false	false	false	16.6435	21.5864	35.183	17.063	51.498	26.9643	1	16162	interleukin 12 receptor, beta 2	interleukin 12 receptor, beta 2	NM_008354	NM_008354,NP_032380,XM_006505617,XP_006505680
ENSMUSG00000097417	244.19	-0.456935	0.211098	-2.16456	0.0304211	0.150929	false	false	false	275.931	238.8	287.471	156.41	290.812	215.715	0	NA	NA	NA	NA	NA
ENSMUSG00000029330	6337.7	-0.456616	0.201136	-2.27019	0.023196	0.12362	false	false	false	5422.26	4986.47	8095.53	5843.12	8648.63	5030.19	1	74596	CDP-diacylglycerol synthase 1	CDP-diacylglycerol synthase 1	NM_173370	NM_173370,NP_775546,XM_006535263,XM_006535264,XP_006535326,XP_006535327
ENSMUSG00000097617	48.3253	-0.456511	0.285003	-1.60178	0.109205	0.36267	false	false	false	55.1862	40.4746	54.9199	41.7095	60.5858	37.0759	0	NA	NA	NA	NA	NA
ENSMUSG00000041617	27.7244	-0.456421	0.349749	-1.305	0.191894	0.50497	false	false	false	31.535	22.9356	36.0412	17.063	31.8076	26.9643	1	72315	coiled-coil domain containing 74A	coiled-coil domain containing 74A	NM_001166164	NM_001166164,NP_001159636,XM_006522601,XM_006522602,XM_006522603,XM_006522604,XM_006522605,XP_006522664,XP_006522665,XP_006522666,XP_006522667,XP_006522668,XR_384601,XR_384602
ENSMUSG00000083672	27.5779	-0.456341	0.359567	-1.26914	0.20439	0.522047	false	false	false	29.783	20.2373	29.1762	17.063	40.8954	28.3125	0	NA	NA	NA	NA	NA
ENSMUSG00000048485	315.432	-0.456321	0.210308	-2.16978	0.0300235	0.14941	false	false	false	331.993	215.864	391.304	327.04	381.691	244.701	1	215627	zinc finger and BTB domain containing 8b	zinc finger and BTB domain containing 8b	NM_153541	NM_153541,NP_705769,XM_006502926,XM_006502927,XM_006502928,XM_006536964,XM_006536965,XM_006536966,XP_006502989,XP_006502990,XP_006502991,XP_006537027,XP_006537028,XP_006537029
ENSMUSG00000041712	6369.42	-0.456163	0.147246	-3.09797	0.0019485	0.0178455	false	false	false	7313.48	4704.49	7849.25	5972.98	7027.96	5348.37	1	66622	ubiquitin protein ligase E3 component n-recognin 7 (putative)	ubiquitin protein ligase E3 component n-recognin 7 (putative)	NM_025666	NM_025666,NP_079942
ENSMUSG00000024873	38.3387	-0.456072	0.315642	-1.4449	0.148486	0.436128	false	false	false	42.9226	35.078	53.2036	28.4383	39.3808	31.009	1	12794	cornichon homolog 2 (Drosophila)	cornichon homolog 2 (Drosophila)	NM_009920	NM_009920,NP_034050,XM_006531652,XM_006531653,XP_006531715,XP_006531716
ENSMUSG00000074001	1.08589	-0.455972	0.308837	-1.47642	0.139832	NA	false	true	false	2.62791	0	0.858123	0	3.02929	0	1	72330	kelch-like 40	kelch-like 40	NM_028202	NM_028202,NP_082478,XM_006512296,XP_006512359
ENSMUSG00000021552	503.798	-0.455907	0.160387	-2.84254	0.0044755	0.0348871	false	false	false	558.87	392.603	593.821	399.084	605.858	472.55	1	56278	G kinase anchoring protein 1	G kinase anchoring protein 1	NM_019832	NM_019832,NP_062806,XM_006517300,XM_006517301,XM_006517302,XM_006517303,XM_006517304,XP_006517363,XP_006517364,XP_006517365,XP_006517366,XP_006517367
ENSMUSG00000020451	50070.6	-0.455676	0.166627	-2.73471	0.00624347	0.0456753	false	false	false	48824.9	38190.4	64885.2	46792.3	60905.4	40825.3	1	16886	LIM motif-containing protein kinase 2	LIM motif-containing protein kinase 2	NM_001034030	NM_001034030,NM_010718,NM_173053,NP_001029202,NP_034848,NP_774958,XM_006514546,XM_006514547,XM_006514548,XM_006514549,XM_006514550,XM_006514551,XM_006514552,XP_006514609,XP_006514610,XP_006514611,XP_006514612,XP_006514613,XP_006514614,XP_006514615
ENSMUSG00000044330	2.88882	-0.455599	0.423186	-1.07659	0.281662	NA	false	true	false	3.50388	2.6983	4.29061	0.947942	4.54394	1.34822	0	NA	NA	NA	NA	NA
ENSMUSG00000033429	736.472	-0.45559	0.137344	-3.31714	0.000909447	0.00961935	false	false	false	889.111	650.291	829.805	606.683	843.658	599.282	1	73724	methylmalonyl CoA epimerase	methylmalonyl CoA epimerase	NM_028626	NM_028626,NP_082902,XM_006541223,XP_006541286
ENSMUSG00000067058	12.0457	-0.455553	0.428614	-1.06285	0.28785	0.62478	false	false	false	22.7752	8.09491	8.58123	10.4274	13.6318	8.7634	0	NA	NA	NA	NA	NA
ENSMUSG00000102090	4.44221	-0.455547	0.440315	-1.03459	0.300859	NA	false	true	false	7.00777	4.04746	3.43249	1.89588	7.57323	2.69643	0	NA	NA	NA	NA	NA
ENSMUSG00000074476	3711.82	-0.455359	0.235573	-1.93298	0.0532383	0.226203	false	false	false	5695.56	3693.98	4179.06	3034.36	3141.38	2526.56	1	67629	SPC24, NDC80 kinetochore complex component, homolog (S. cerevisiae)	SPC24, NDC80 kinetochore complex component, homolog (S. cerevisiae)	NM_026282	NM_026282,NP_080558,XR_379132
ENSMUSG00000034007	2681.07	-0.455301	0.251026	-1.81376	0.0697146	0.272546	false	false	false	2106.71	2223.4	3133.86	1776.44	4181.94	2664.08	1	244891	S phase cyclin A-associated protein in the ER	S phase cyclin A-associated protein in the ER	NM_001081341	NM_001081341,NM_175536,NP_001074810,XM_006511165,XM_006511166,XP_006511228,XP_006511229
ENSMUSG00000038718	1523.99	-0.455238	0.163222	-2.78907	0.00528592	0.0399559	false	false	false	1612.66	1177.81	2009.72	1433.29	1690.35	1220.14	1	18516	pre B cell leukemia homeobox 3	pre B cell leukemia homeobox 3	NM_001290576	NM_001290576,NM_016768,NP_001277505,NP_058048,XM_006497782,XM_006497783,XM_006497784,XP_006497845,XP_006497846,XP_006497847
ENSMUSG00000097684	7.0873	-0.4551	0.444344	-1.02421	0.305738	0.643809	false	false	false	6.1318	6.74576	5.14874	3.79177	16.6611	4.04465	0	NA	NA	NA	NA	NA
ENSMUSG00000103975	56.2877	-0.45503	0.40568	-1.12165	0.262012	0.595813	false	false	false	33.2869	14.8407	83.2379	47.3971	90.8788	68.0849	0	NA	NA	NA	NA	NA
ENSMUSG00000036523	156.482	-0.454789	0.234709	-1.93767	0.0526636	0.224451	false	false	false	175.194	118.725	211.956	111.857	162.067	159.09	1	268527	gene regulated by estrogen in breast cancer protein	gene regulated by estrogen in breast cancer protein	NM_001252071	NM_001252071,NM_015764,NP_001239000,NP_056579,XM_006515093,XM_006515094,XM_006515095,XM_006515096,XM_006515097,XM_006515098,XM_006515099,XM_006515100,XM_006515101,XM_006515102,XM_006515103,XM_006515104,XM_006515105,XM_006515106,XM_006515107,XP_006515156,XP_006515157,XP_006515158,XP_006515159,XP_006515160,XP_006515161,XP_006515162,XP_006515163,XP_006515164,XP_006515165,XP_006515166,XP_006515167,XP…
ENSMUSG00000073888	356.835	-0.454706	0.286301	-1.58821	0.112239	0.368387	false	false	false	582.521	411.491	343.249	219.923	331.708	252.116	1	20301	chemokine (C-C motif) ligand 27A	chemokine (C-C motif) ligand 27A	NM_001048179	NM_001048179,NM_001164044,NM_001164045,NM_011336,NP_001041644,NP_001157516,NP_001157517,NP_035466,XM_006537704,XM_006537705,XM_006537706,XM_006537707,XM_006537708,XM_006537709,XP_006537767,XP_006537768,XP_006537769,XP_006537770,XP_006537771,XP_006537772
ENSMUSG00000086784	279.07	-0.454698	0.163752	-2.77674	0.00549063	0.0412429	false	false	false	332.869	240.149	316.647	236.986	322.62	225.152	1	664994	isochorismatase domain containing 2a	isochorismatase domain containing 2a	NM_001101598	NM_001101598,NP_001095068
ENSMUSG00000002043	1473.32	-0.454615	0.16821	-2.70266	0.00687875	0.0492201	false	false	false	1548.72	1237.17	1959.95	1372.62	1626.73	1094.75	1	67091	trafficking protein particle complex 6A	trafficking protein particle complex 6A	NM_025960	NM_025960,NP_080236,XM_006540306,XM_006540307,XM_006540308,XM_006540309,XM_006540310,XP_006540369,XP_006540370,XP_006540371,XP_006540372,XP_006540373
ENSMUSG00000104401	2.7032	-0.454492	0.399934	-1.13642	0.255782	NA	false	true	false	2.62791	1.34915	0.858123	0.947942	9.08788	1.34822	0	NA	NA	NA	NA	NA
ENSMUSG00000082408	4.25402	-0.454462	0.440216	-1.03236	0.301903	NA	false	true	false	3.50388	2.6983	7.72311	2.84383	6.05858	2.69643	0	NA	NA	NA	NA	NA
ENSMUSG00000070610	17.8255	-0.454147	0.400737	-1.13328	0.257097	0.589881	false	false	false	16.6435	12.1424	17.1625	17.063	31.8076	12.1339	0	NA	NA	NA	NA	NA
ENSMUSG00000035835	68.3585	-0.454127	0.412173	-1.10179	0.270554	0.605947	false	false	false	40.2947	14.8407	116.705	55.9286	95.4227	86.9599	1	216152	lipid phosphate phosphatase-related protein type 3	lipid phosphate phosphatase-related protein type 3	NM_001170935	NM_001170935,NM_181681,NP_001164406,NP_859009,NR_033210,XM_006513486,XP_006513549
ENSMUSG00000063320	442.51	-0.453878	0.22489	-2.01822	0.0435679	0.196694	false	false	false	641.211	449.268	495.137	327.988	410.469	330.987	1	544717	RIKEN cDNA 1190007I07 gene	RIKEN cDNA 1190007I07 gene	NM_001135567	NM_001135567,NM_001135568,NM_001135569,NP_001129039,NP_001129040,NP_001129041
ENSMUSG00000022041	2.42044	-0.453865	0.406678	-1.11603	0.264409	NA	false	true	false	6.1318	1.34915	1.71625	0.947942	3.02929	1.34822	1	110902	cholinergic receptor, nicotinic, alpha polypeptide 2 (neuronal)	cholinergic receptor, nicotinic, alpha polypeptide 2 (neuronal)	NM_144803	NM_144803,NP_659052,XM_006518434,XM_006518435,XM_006518436,XM_006518437,XM_006518438,XP_006518497,XP_006518498,XP_006518499,XP_006518500,XP_006518501
ENSMUSG00000036086	775.379	-0.453787	0.169994	-2.66944	0.00759787	0.0532917	false	false	false	779.614	584.183	1001.43	655.976	923.934	707.139	1	226409	zinc finger, RAN-binding domain containing 3	zinc finger, RAN-binding domain containing 3	NM_001285945	NM_001285945,NM_027678,NP_001272874,NP_081954,XM_006529408,XM_006529409,XM_006529410,XM_006529411,XM_006529412,XM_006529413,XM_006529414,XM_006529415,XM_006529416,XP_006529471,XP_006529472,XP_006529473,XP_006529474,XP_006529475,XP_006529476,XP_006529477,XP_006529478,XP_006529479,XR_387159
ENSMUSG00000025732	699.376	-0.453767	0.205311	-2.21015	0.0270947	0.138995	false	false	false	986.343	573.39	850.4	618.058	605.858	562.206	1	68241	family with sequence similarity 195, member A	family with sequence similarity 195, member A	NM_026633	NM_026633,NP_080909,XM_006524837,XM_006524838,XM_006524839,XP_006524900,XP_006524901,XP_006524902
ENSMUSG00000023505	9484.67	-0.453694	0.170823	-2.65593	0.00790911	0.0550146	false	false	false	10134.1	6604.1	12139.9	9183.66	10793.4	8052.89	1	14793	cell division cycle associated 3	cell division cycle associated 3	NM_013538	NM_013538,NP_038566,XM_006505564,XP_006505627
ENSMUSG00000062861	148.661	-0.453515	0.236818	-1.91504	0.0554879	0.232299	false	false	false	173.442	114.678	140.732	111.857	209.021	142.237	1	22690	zinc finger protein 28	zinc finger protein 28	NM_175247	NM_175247,NP_780456,XM_006539741,XM_006539742,XM_006539743,XP_006539804,XP_006539805,XP_006539806
ENSMUSG00000038644	5455.83	-0.453414	0.176599	-2.56748	0.010244	0.0668782	false	false	false	7025.29	4023.17	6850.4	4956.79	5149.8	4729.54	1	18971	polymerase (DNA directed), delta 1, catalytic subunit	polymerase (DNA directed), delta 1, catalytic subunit	NM_011131	NM_011131,NP_035261
ENSMUSG00000079025	780.819	-0.453358	0.443843	-1.02144	0.307048	0.645131	false	false	true	181.326	482.996	940.503	570.661	1905.42	604.001	1	83492	gasdermin C	gasdermin C	NM_031378	NM_031378,NP_113555
ENSMUSG00000048249	1588.79	-0.453243	0.315824	-1.43511	0.151255	0.441499	false	false	false	1024.01	1342.41	1611.55	926.14	3002.03	1626.62	1	77128	CREB3 regulatory factor	CREB3 regulatory factor	NM_029870	NM_029870,NP_084146,XM_006525114,XM_006525115,XM_006525116,XM_006525117,XM_006525118,XM_006525119,XP_006525177,XP_006525178,XP_006525179,XP_006525180,XP_006525181,XP_006525182
ENSMUSG00000021676	1201.32	-0.452859	0.432013	-1.04825	0.294522	0.632125	false	false	true	2921.36	643.545	879.576	1297.73	701.281	764.439	1	544963	IQ motif containing GTPase activating protein 2	IQ motif containing GTPase activating protein 2	NM_027711	NM_027711,NP_081987,XM_006517723,XM_006517724,XP_006517786,XP_006517787
ENSMUSG00000028737	3434.14	-0.452752	0.144096	-3.14202	0.00167787	0.0158603	false	false	false	3639.66	2695.61	4448.51	2927.25	3862.35	3031.46	1	212647	aldehyde dehydrogenase 4 family, member A1	aldehyde dehydrogenase 4 family, member A1	NM_175438	NM_175438,NP_780647,XM_006538693,XP_006538756
ENSMUSG00000029587	1411.52	-0.452735	0.159852	-2.83221	0.00462276	0.0357711	false	false	false	1564.48	1019.96	1800.34	1275.93	1552.51	1255.86	1	231866	zinc finger protein 12	zinc finger protein 12	NM_001289589	NM_001289589,NM_001289590,NM_177681,NP_001276518,NP_001276519,NP_808349,XM_006504695,XM_006504696,XP_006504758,XP_006504759
ENSMUSG00000041126	1754.98	-0.452731	0.208103	-2.17551	0.0295917	0.147816	false	false	false	1447.1	1451.69	2268.02	1473.1	2420.4	1469.56	1	77605	H2A histone family, member V	H2A histone family, member V	NM_029938	NM_029938,NP_084214
ENSMUSG00000059049	22.7999	-0.4527	0.426609	-1.06116	0.288618	0.625658	false	false	false	26.2791	14.8407	42.048	6.6356	16.6611	30.3349	1	329872	Fras1 related extracellular matrix protein 1	Fras1 related extracellular matrix protein 1	NM_001198811	NM_001198811,NM_177863,NP_001185740,NP_808531,XM_006538013,XM_006538014,XM_006538015,XM_006538016,XM_006538017,XM_006538018,XM_006538019,XM_006538020,XM_006538021,XP_006538076,XP_006538077,XP_006538078,XP_006538079,XP_006538080,XP_006538081,XP_006538082,XP_006538083,XP_006538084,XR_390326
ENSMUSG00000038379	4809	-0.452676	0.156721	-2.88842	0.00387183	0.0310299	false	false	false	5584.32	4066.34	5044.05	3547.2	6119.17	4492.93	1	22137	Ttk protein kinase	Ttk protein kinase	NM_001110265	NM_001110265,NM_001284272,NM_009445,NP_001103735,NP_001271201,NP_033471,XM_006511058,XM_006511059,XM_006511060,XP_006511121,XP_006511122,XP_006511123
ENSMUSG00000090853	5.31471	-0.452475	0.434009	-1.04255	0.297158	0.634597	false	false	false	15.7675	2.6983	1.71625	3.79177	4.54394	3.37054	0	NA	NA	NA	NA	NA
ENSMUSG00000087662	1.12544	-0.452313	0.30762	-1.47036	0.141463	NA	false	true	false	4.37986	0	0.858123	0	1.51465	0	0	NA	NA	NA	NA	NA
ENSMUSG00000079110	18.1002	-0.452147	0.423342	-1.06804	0.285501	0.622131	false	false	false	10.5117	20.2373	23.1693	13.2712	33.3222	8.0893	1	12335	calpain 3	calpain 3	NM_001109761	NM_001109761,NM_001177799,NM_007601,NP_001103231,NP_001171270,NP_031627
ENSMUSG00000025817	7167.26	-0.451984	0.129099	-3.50107	0.000463399	0.00551659	false	false	false	8336.62	5445.18	8377	6435.58	8203.32	6205.84	1	53893	nudix (nucleoside diphosphate linked moiety X)-type motif 5	nudix (nucleoside diphosphate linked moiety X)-type motif 5	NM_016918	NM_016918,NP_058614,XM_006497510,XM_006497511,XM_006497512,XM_006497513,XM_006497514,XP_006497573,XP_006497574,XP_006497575,XP_006497576,XP_006497577
ENSMUSG00000040721	437.473	-0.451937	0.253907	-1.77993	0.075087	0.285833	false	false	false	324.109	318.4	643.592	382.969	569.507	386.264	1	239102	zinc finger homeobox 2	zinc finger homeobox 2	NM_001039198	NM_001039198,NP_001034287,XM_006518979,XM_006518980,XM_006518981,XM_006518982,XP_006519042,XP_006519043,XP_006519044,XP_006519045
ENSMUSG00000075581	6.12687	-0.451667	0.444195	-1.01682	0.309238	0.647159	false	false	false	3.50388	5.39661	8.58123	3.79177	12.1172	3.37054	0	NA	NA	NA	NA	NA
ENSMUSG00000039568	2527.47	-0.451607	0.229904	-1.96433	0.0494923	0.214965	false	false	false	1999.84	1787.63	3543.19	2371.75	3307.99	2154.45	1	207740	UBA-like domain containing 1	UBA-like domain containing 1	NM_145359	NM_145359,NP_663334
ENSMUSG00000103453	109.674	-0.451547	0.262352	-1.72115	0.0852243	0.309922	false	false	false	159.427	78.2508	111.556	82.471	115.113	111.228	0	NA	NA	NA	NA	NA
ENSMUSG00000082707	13.7265	-0.451474	0.444318	-1.01611	0.309579	0.647422	false	false	false	8.75971	2.6983	9.43935	7.58354	36.3515	17.5268	0	NA	NA	NA	NA	NA
ENSMUSG00000093726	329.973	-0.451417	0.194011	-2.32676	0.0199783	0.11071	false	false	false	452.001	296.813	375	254.996	322.62	278.407	0	NA	NA	NA	NA	NA
ENSMUSG00000061607	7394.11	-0.451139	0.138679	-3.25313	0.00114143	0.0115754	false	false	false	9041.77	5642.15	8826.65	6446.96	7841.32	6565.81	1	240087	mediator of DNA damage checkpoint 1	mediator of DNA damage checkpoint 1	NM_001010833	NM_001010833,NP_001010833,XM_006524260,XM_006524261,XM_006524262,XM_006524263,XM_006524264,XM_006536600,XM_006536601,XM_006536602,XM_006536603,XM_006536604,XM_006537334,XM_006537335,XM_006537336,XM_006537337,XM_006537338,XP_006524323,XP_006524324,XP_006524325,XP_006524326,XP_006524327,XP_006536663,XP_006536664,XP_006536665,XP_006536666,XP_006536667,XP_006537397,XP_006537398,XP_006537399,XP_006537…
ENSMUSG00000035275	368.721	-0.450966	0.29212	-1.54377	0.122644	0.389029	false	false	false	279.435	211.817	480.549	276.799	543.758	419.969	1	242570	ribonucleoprotein, PTB-binding 2	ribonucleoprotein, PTB-binding 2	NM_183024	NM_183024,NP_898845
ENSMUSG00000027654	4660.96	-0.4509	0.155605	-2.89773	0.00375875	0.0303921	false	false	false	6006.53	3731.75	5628.43	4155.78	4583.32	3859.94	1	71878	family with sequence similarity 83, member D	family with sequence similarity 83, member D	NM_027975	NM_027975,NP_082251,XM_006500197,XP_006500260
ENSMUSG00000081030	7.53725	-0.450761	0.443558	-1.01624	0.309515	0.647422	false	false	false	11.3876	4.04746	11.1556	0.947942	7.57323	10.1116	0	NA	NA	NA	NA	NA
ENSMUSG00000097223	2.83427	-0.4507	0.366844	-1.22859	0.219226	NA	false	true	false	8.75971	0	0.858123	2.84383	4.54394	0	0	NA	NA	NA	NA	NA
ENSMUSG00000028678	5643.84	-0.450607	0.162768	-2.76839	0.0056334	0.042104	false	false	false	6628.47	3920.64	6760.29	5423.18	6260.03	4870.43	1	73804	kinesin family member 2C	kinesin family member 2C	NM_001290662	NM_001290662,NM_134471,NP_001277591,NP_608301,XM_006503433,XM_006503434,XM_006503435,XM_006503436,XP_006503496,XP_006503497,XP_006503498,XP_006503499
ENSMUSG00000022210	2907.43	-0.450363	0.229673	-1.96089	0.0498917	0.216021	false	false	false	4616.37	2786	2980.26	2294.02	2576.41	2191.53	1	28200	dehydrogenase/reductase (SDR family) member 4	dehydrogenase/reductase (SDR family) member 4	NM_001037938	NM_001037938,NM_030686,NP_001033027,NP_109611,XM_006519094,XM_006519095,XM_006519096,XP_006519157,XP_006519158,XP_006519159
ENSMUSG00000074250	19.7616	-0.450203	0.396755	-1.13471	0.256496	0.58938	false	false	false	19.2714	12.1424	17.1625	16.115	36.3515	17.5268	1	677044	ribsomal protein S2 pseudogene	ribsomal protein S2 pseudogene	NR_003965	NR_003965
ENSMUSG00000019942	18047.1	-0.450144	0.153991	-2.92318	0.0034648	0.0284535	false	false	false	23959.6	14940.5	20730.5	16053.4	18090.9	14507.5	1	12534	cyclin-dependent kinase 1	cyclin-dependent kinase 1	NM_007659	NM_007659,NP_031685
ENSMUSG00000041449	297.826	-0.449946	0.443624	-1.01425	0.310464	0.648599	false	false	true	58.6901	143.01	332.952	196.224	789.131	266.947	0	NA	NA	NA	NA	NA
ENSMUSG00000029122	2185.12	-0.449723	0.17583	-2.55772	0.0105362	0.068355	false	false	false	2132.99	1579.86	2830.09	1896.83	2650.63	2020.3	1	59056	Ellis van Creveld gene syndrome	Ellis van Creveld gene syndrome	NM_021292	NM_021292,NP_067267,XM_006504042,XM_006504043,XP_006504105,XP_006504106,XR_376820
ENSMUSG00000052369	1620.15	-0.449477	0.136179	-3.30064	0.000964634	0.0100567	false	false	false	1750.19	1322.17	2034.61	1432.34	1844.84	1336.76	1	380967	transmembrane protein 106C	transmembrane protein 106C	NM_001252153	NM_001252153,NM_201359,NP_001239082,NP_958747,XM_006521117,XM_006521118,XM_006521119,XM_006521120,XM_006521121,XP_006521180,XP_006521181,XP_006521182,XP_006521183,XP_006521184
ENSMUSG00000028631	45.0006	-0.449463	0.397335	-1.13119	0.257974	0.591198	false	false	false	18.3954	35.078	68.6498	27.4903	77.247	43.1429	1	60613	potassium voltage-gated channel, subfamily Q, member 4	potassium voltage-gated channel, subfamily Q, member 4	NM_001081142	NM_001081142,NP_001074611,XM_006503255,XM_006503256,XP_006503318,XP_006503319
ENSMUSG00000003344	790.986	-0.44938	0.249093	-1.80406	0.0712215	0.276409	false	false	false	643.839	489.742	1083.81	681.57	1048.14	798.818	1	208198	BTB (POZ) domain containing 2	BTB (POZ) domain containing 2	NM_145361	NM_145361,NP_663336,XM_006513427,XP_006513490
ENSMUSG00000085355	120.72	-0.449363	0.226039	-1.98799	0.0468131	0.20734	false	false	false	152.419	101.186	153.604	99.5339	115.113	102.464	0	NA	NA	NA	NA	NA
ENSMUSG00000042032	4623.55	-0.449326	0.114913	-3.91013	9.22458e-05	0.00142087	false	false	false	5240.06	3881.51	5331.52	4040.13	5478.48	3769.61	1	108645	methionine adenosyltransferase II, beta	methionine adenosyltransferase II, beta	NM_001199274	NM_001199274,NM_134017,NP_001186203,NP_598778
ENSMUSG00000044244	1701.44	-0.449299	0.16308	-2.75509	0.00586765	0.043526	false	false	false	1696.76	1307.33	1997.71	1438.98	2229.56	1538.31	1	213208	interleukin 20 receptor beta	interleukin 20 receptor beta	NM_001033543	NM_001033543,NM_001037246,NP_001028715
ENSMUSG00000029910	5478.74	-0.449167	0.15021	-2.99026	0.00278741	0.0239187	false	false	false	7317.86	4778.7	5986.27	4651.55	5743.54	4394.51	1	56150	MAD2 mitotic arrest deficient-like 1	MAD2 mitotic arrest deficient-like 1	NM_019499	NM_019499,NP_062372,XM_006506406,XP_006506469
ENSMUSG00000037902	3159.76	-0.449136	0.23672	-1.89733	0.0577846	0.239347	false	false	false	3031.74	1760.64	3992.85	2841.93	4041.08	3290.32	1	19261	signal-regulatory protein alpha	signal-regulatory protein alpha	NM_001177646	NM_001177646,NM_001177647,NM_001291019,NM_001291020,NM_001291021,NM_001291022,NM_007547,NP_001171117,NP_001171118,NP_001277948,NP_001277949,NP_001277950,NP_001277951,NP_031573,XM_006498982,XM_006498983,XM_006498984,XM_006498985,XM_006498986,XM_006498987,XM_006498988,XP_006499045,XP_006499046,XP_006499047,XP_006499048,XP_006499049,XP_006499050,XP_006499051
ENSMUSG00000039831	10848.3	-0.448986	0.137876	-3.25645	0.00112814	0.0114796	false	false	false	13202.6	8568.46	13272.6	9605.5	11217.5	9223.15	1	214137	Rho GTPase activating protein 29	Rho GTPase activating protein 29	NM_172525	NM_172525,NP_766113,XM_006501288,XM_006501289,XM_006501290,XP_006501351,XP_006501352,XP_006501353
ENSMUSG00000027984	4356.4	-0.44887	0.182737	-2.45636	0.0140351	0.0850568	false	false	false	4032.97	3243.36	5491.99	3660.95	5655.69	4053.41	1	15107	hydroxyacyl-Coenzyme A dehydrogenase	hydroxyacyl-Coenzyme A dehydrogenase	NM_008212	NM_008212,NP_032238,XM_006501026,XP_006501089
ENSMUSG00000031666	3372.42	-0.448796	0.198303	-2.26319	0.0236242	0.125678	false	false	false	3018.6	2436.57	4336.95	2802.12	4410.65	3229.65	1	19651	retinoblastoma-like 2	retinoblastoma-like 2	NM_001282000	NM_001282000,NM_001282001,NM_011250,NP_001268929,NP_001268930,NP_035380
ENSMUSG00000057278	1933.53	-0.448749	0.238193	-1.88398	0.0595681	0.244312	false	false	false	3037.87	1984.6	1985.7	1473.1	1743.36	1376.53	1	68011	small nuclear ribonucleoprotein polypeptide G	small nuclear ribonucleoprotein polypeptide G	NM_026506	NM_026506,NP_080782
ENSMUSG00000029060	1196.45	-0.448618	0.179277	-2.50238	0.0123363	0.0771714	false	false	false	1184.31	906.63	1632.15	1117.62	1351.06	986.894	1	76580	mindbomb homolog 2 (Drosophila)	mindbomb homolog 2 (Drosophila)	NM_001256107	NM_001256107,NM_001256108,NM_001256110,NM_145124,NP_001243036,NP_001243037,NP_660106,XM_006539247,XM_006539248,XM_006539249,XM_006539250,XM_006539251,XM_006539252,XM_006539253,XM_006539254,XM_006539255,XP_006539310,XP_006539311,XP_006539312,XP_006539313,XP_006539314,XP_006539315,XP_006539316,XP_006539317,XP_006539318
ENSMUSG00000097755	164.602	-0.448153	0.232368	-1.92864	0.0537756	0.227464	false	false	false	239.14	121.424	167.334	138.4	169.64	151.674	0	NA	NA	NA	NA	NA
ENSMUSG00000026709	3891.23	-0.447533	0.146509	-3.05465	0.00225321	0.0200533	false	false	false	4704.84	2923.61	4611.55	3660.95	4204.66	3241.79	1	226539	aspartyl-tRNA synthetase 2 (mitochondrial)	aspartyl-tRNA synthetase 2 (mitochondrial)	NM_172644	NM_172644,NP_766232,XM_006496757,XM_006496758,XP_006496820,XP_006496821
ENSMUSG00000085218	28.4693	-0.447288	0.3798	-1.17769	0.23892	0.567021	false	false	false	39.4187	32.3796	30.8924	11.3753	31.8076	24.942	0	NA	NA	NA	NA	NA
ENSMUSG00000028223	514.503	-0.446781	0.147338	-3.03235	0.0024266	0.0213322	false	false	false	586.901	458.712	612.7	436.053	586.168	406.487	1	67460	2,4-dienoyl CoA reductase 1, mitochondrial	2,4-dienoyl CoA reductase 1, mitochondrial	NM_026172	NM_026172,NP_080448
ENSMUSG00000032666	3649.15	-0.44666	0.163354	-2.73431	0.00625118	0.0457099	false	false	false	4443.8	2520.22	4219.39	3377.52	4027.44	3306.5	1	69399	RIKEN cDNA 1700025G04 gene	RIKEN cDNA 1700025G04 gene	NM_197990	NM_197990,NP_932107
ENSMUSG00000035439	1610.78	-0.446649	0.142447	-3.13554	0.00171538	0.0160878	false	false	false	1982.32	1355.9	1941.93	1426.65	1667.63	1290.24	1	76478	4HAUS augmin-like complex, subunit 8	4HAUS augmin-like complex, subunit 8	NM_001163042	NM_001163042,NM_029621,NP_001156514,NP_083897,XM_006509778,XM_006509779,XM_006509780,XM_006509781,XP_006509841,XP_006509842,XP_006509843,XP_006509844
ENSMUSG00000085165	1.70605	-0.446312	0.35741	-1.24874	0.211761	NA	false	true	false	2.62791	0	1.71625	0	4.54394	1.34822	0	NA	NA	NA	NA	NA
ENSMUSG00000085791	4.0048	-0.446278	0.41938	-1.06414	0.287265	NA	false	true	false	6.1318	4.04746	3.43249	2.84383	7.57323	0	0	NA	NA	NA	NA	NA
ENSMUSG00000102241	9.87226	-0.44608	0.43793	-1.01861	0.308388	0.646205	false	false	false	19.2714	8.09491	8.58123	9.47942	9.08788	4.71876	0	NA	NA	NA	NA	NA
ENSMUSG00000041498	4118.94	-0.44586	0.132518	-3.36452	0.000766773	0.00839823	false	false	false	4661.92	3152.97	5017.44	3641.99	4616.64	3622.66	1	381293	kinesin family member 14	kinesin family member 14	NM_001081258	NM_001081258,NM_001287179,NP_001274108,XM_006529729,XM_006529730,XM_006529731,XP_006529792,XP_006529793,XP_006529794
ENSMUSG00000022512	60599.7	-0.445533	0.141632	-3.14571	0.00165687	0.0156948	false	false	false	70563	52038.1	65375.2	55720	74444.9	45457.1	1	12737	claudin 1	claudin 1	NM_016674	NM_016674,NP_057883
ENSMUSG00000022945	5472.78	-0.445477	0.142448	-3.12729	0.00176428	0.0164349	false	false	false	6460.29	4321.33	6878.71	4936.88	5660.23	4579.22	1	110749	chromatin assembly factor 1, subunit B (p60)	chromatin assembly factor 1, subunit B (p60)	NM_028083	NM_028083,NP_082359,XM_006522847,XM_006522848,XP_006522910,XP_006522911
ENSMUSG00000059033	8.39484	-0.445337	0.443721	-1.00364	0.315551	0.653592	false	false	false	10.5117	1.34915	14.5881	7.58354	7.57323	8.7634	0	NA	NA	NA	NA	NA
ENSMUSG00000045746	12.3228	-0.445336	0.434359	-1.02527	0.305235	0.643534	false	false	false	22.7752	14.8407	13.73	4.73971	9.08788	8.7634	0	NA	NA	NA	NA	NA
ENSMUSG00000083522	14.5028	-0.445224	0.416855	-1.06806	0.285496	0.622131	false	false	false	11.3876	9.44406	18.0206	15.1671	24.2343	8.7634	0	NA	NA	NA	NA	NA
ENSMUSG00000002227	483.151	-0.445152	0.229447	-1.94011	0.0523668	0.223664	false	false	false	473.024	318.4	676.201	378.229	540.729	512.322	1	17454	Moloney leukemia virus 10	Moloney leukemia virus 10	NM_001163440	NM_001163440,NM_001163441,NM_008619,NP_001156912,NP_001156913,NP_032645,XM_006501100,XM_006501101,XP_006501163,XP_006501164,XR_375493
ENSMUSG00000019945	4.28785	-0.445075	0.375049	-1.18671	0.235341	NA	false	true	false	1.75194	0	2.57437	4.73971	16.6611	0	1	73287	RIKEN cDNA 1700040L02 gene	RIKEN cDNA 1700040L02 gene	NM_028491	NM_028491,NP_082767,XM_006514216,XP_006514279
ENSMUSG00000056418	29.4504	-0.44503	0.372038	-1.1962	0.23162	0.558314	false	false	false	51.6823	21.5864	22.3112	23.6986	31.8076	25.6161	0	NA	NA	NA	NA	NA
ENSMUSG00000019194	793.741	-0.444935	0.213299	-2.08597	0.0369817	0.174833	false	false	false	664.862	603.071	1012.59	691.998	1093.57	696.354	1	20266	sodium channel, voltage-gated, type I, beta	sodium channel, voltage-gated, type I, beta	NM_011322	NM_011322,NP_035452,XM_006539693,XP_006539756
ENSMUSG00000042523	631.566	-0.444894	0.177973	-2.49978	0.0124272	0.0776051	false	false	false	684.133	461.41	773.169	499.566	742.177	628.943	1	105000	dynein, axonemal, light chain 1	dynein, axonemal, light chain 1	NM_028821	NM_028821,NP_083097,XM_006515370,XM_006515371,XP_006515433,XP_006515434
ENSMUSG00000026960	2761.45	-0.444693	0.172911	-2.57181	0.0101169	0.0662654	false	false	false	3869.16	2456.81	2918.48	2167	2812.7	2344.55	1	65103	ADP-ribosylation factor-like 6 interacting protein 6	ADP-ribosylation factor-like 6 interacting protein 6	NM_022989	NM_022989,NP_075365
ENSMUSG00000071893	4.30234	-0.444619	0.439452	-1.01176	0.311655	NA	false	true	false	7.88374	1.34915	5.14874	2.84383	4.54394	4.04465	1	171194	vomeronasal 1 receptor 4	vomeronasal 1 receptor 4	NM_134176	NM_134176,NP_598937,XM_006505671,XM_006505672,XM_006505673,XP_006505734,XP_006505735,XP_006505736
ENSMUSG00000039798	27.3507	-0.444605	0.384422	-1.15655	0.247455	0.57693	false	false	false	27.1551	17.539	44.6224	15.1671	27.2636	32.3572	0	NA	NA	NA	NA	NA
ENSMUSG00000051235	3489.62	-0.444321	0.134496	-3.3036	0.000954535	0.00998454	false	false	false	4200.28	2760.36	3894.16	2823.92	4013.81	3245.16	1	209334	Gen homolog 1, endonuclease (Drosophila)	Gen homolog 1, endonuclease (Drosophila)	NM_177331	NM_177331,NP_796305,XM_006515039,XM_006515040,XM_006515041,XM_006515042,XM_006515043,XP_006515102,XP_006515103,XP_006515104,XP_006515105,XP_006515106
ENSMUSG00000022043	4909.23	-0.444272	0.154587	-2.87393	0.00405394	0.0322591	false	false	false	6028.43	3536.13	5793.19	4440.16	5228.56	4428.89	1	66854	tripartite motif-containing 35	tripartite motif-containing 35	NM_029979	NM_029979,NP_084255
ENSMUSG00000023186	2197.39	-0.444071	0.250582	-1.77216	0.0763678	0.289268	false	false	false	1588.14	1590.65	2787.18	1861.76	3320.1	2036.48	1	67776	von Willebrand factor A domain containing 5A	von Willebrand factor A domain containing 5A	NM_001145957	NM_001145957,NM_172767,NP_001139429,NP_766355
ENSMUSG00000003531	2454.54	-0.444042	0.133666	-3.32203	0.000893642	0.0094857	false	false	false	2688.36	2208.56	3060.92	2024.8	2762.71	1981.88	1	13353	DiGeorge syndrome critical region gene 6	DiGeorge syndrome critical region gene 6	NM_001289813	NM_001289813,NM_001289814,NM_010047,NP_001276742,NP_001276743,NP_034177,NR_110380,XM_006521756,XM_006521757,XM_006521758,XM_006521759,XM_006536791,XM_006536792,XM_006536793,XM_006536794,XP_006521819,XP_006521820,XP_006521821,XP_006521822,XP_006536854,XP_006536855,XP_006536856,XP_006536857
ENSMUSG00000044201	2723.14	-0.444036	0.133502	-3.32607	0.00088079	0.0093937	false	false	false	3317.3	2151.9	3127.86	2493.09	3000.51	2248.15	1	12532	cell division cycle 25C	cell division cycle 25C	NM_009860	NM_009860,NP_033990,XM_006525550,XM_006525551,XM_006525552,XP_006525613,XP_006525614,XP_006525615
ENSMUSG00000033628	3028.32	-0.443925	0.146404	-3.0322	0.0024278	0.0213323	false	false	false	3128.97	2398.79	3665.04	2790.74	3718.46	2467.91	1	225326	phosphoinositide-3-kinase, class 3	phosphoinositide-3-kinase, class 3	NM_181414	NM_181414,NP_852079,XM_006525839,XP_006525902,XR_385985
ENSMUSG00000028348	128.824	-0.443662	0.273655	-1.62125	0.104965	0.353373	false	false	false	202.349	110.63	114.988	88.1586	134.804	122.014	1	68016	muscle-related coiled-coil protein	muscle-related coiled-coil protein	NM_026509	NM_026509,NP_080785
ENSMUSG00000047976	15.9892	-0.443645	0.415589	-1.06751	0.285743	0.622266	false	false	false	12.2636	6.74576	21.4531	14.2191	25.749	15.5045	1	16485	potassium voltage-gated channel, shaker-related subfamily, member 1	potassium voltage-gated channel, shaker-related subfamily, member 1	NM_010595	NM_010595,NP_034725
ENSMUSG00000064284	1253.99	-0.443607	0.13915	-3.18798	0.00143273	0.0139286	false	false	false	1476.89	976.786	1518.02	1121.42	1355.61	1075.2	1	72355	cysteine rich, DPF motif domain containing 1	cysteine rich, DPF motif domain containing 1	NM_001164625	NM_001164625,NM_001164626,NM_197998,NP_001158097,NP_001158098,NP_932115,XM_006521447,XM_006521448,XP_006521510,XP_006521511
ENSMUSG00000045251	761.433	-0.443416	0.139031	-3.18933	0.00142601	0.0138872	false	false	false	870.715	611.166	910.468	686.31	860.319	629.617	1	69234	zinc finger protein 688	zinc finger protein 688	NM_026999	NM_026999,NP_081275,XM_006508179,XM_006508180,XP_006508242,XP_006508243
ENSMUSG00000006378	3886.25	-0.443228	0.158171	-2.80222	0.00507528	0.0386237	false	false	false	4124.07	2884.49	4995.99	3665.69	4375.81	3271.45	2	1442926912	galanin receptor 3	galanin receptor 3	NM_015738	NM_015738,NP_056553
ENSMUSG00000045031	56.6933	-0.443215	0.302295	-1.46617	0.142603	0.426503	false	false	false	70.9537	59.3627	66.9336	49.293	60.5858	33.0313	1	207175	centrin 4	centrin 4	NM_145825	NM_145825,NP_665824,XM_006502587,XM_006502594,XP_006502650,XP_006502657
ENSMUSG00000027635	1999.8	-0.44315	0.135233	-3.27693	0.00104941	0.0108194	false	false	false	2252.12	1520.49	2322.94	1799.19	2362.85	1741.22	1	66934	DSN1, MIND kinetochore complex component, homolog (S. cerevisiae)	DSN1, MIND kinetochore complex component, homolog (S. cerevisiae)	NM_025853	NM_025853,NP_080129
ENSMUSG00000027223	333.537	-0.442883	0.271063	-1.63387	0.102286	0.347597	false	false	false	236.512	225.308	459.954	300.498	475.599	303.349	1	19099	mitogen-activated protein kinase 8 interacting protein 1	mitogen-activated protein kinase 8 interacting protein 1	NM_001202445	NM_001202445,NM_001202446,NM_011162,NP_001189374,NP_001189375,NP_035292,XM_006498953,XM_006498954,XP_006499016,XP_006499017
ENSMUSG00000021982	1010.68	-0.442484	0.132035	-3.35127	0.000804416	0.00871896	false	false	false	1229.86	864.806	1141.3	874.951	1131.44	821.738	1	71891	cytidine and dCMP deaminase domain containing 1	cytidine and dCMP deaminase domain containing 1	NM_001168535	NM_001168535,NM_001168536,NM_001168537,NM_001168538,NM_027986,NP_001162007,NP_001162008,NP_001162009,NP_001162010,NP_082262,XM_006519588,XP_006519651,XR_383212
ENSMUSG00000097145	967.515	-0.442355	0.176359	-2.50826	0.0121326	0.076136	false	false	false	1149.27	849.966	977.402	691.05	1237.47	899.934	1	414108	RIKEN cDNA 9230114K14 gene	RIKEN cDNA 9230114K14 gene	NR_015537	NR_015537
ENSMUSG00000033420	4963.55	-0.442151	0.24389	-1.81292	0.0698448	0.272817	false	false	false	3965.52	3175.9	6836.67	4130.18	6553.87	5119.18	1	69538	anthrax toxin receptor 1	anthrax toxin receptor 1	NM_054041	NM_054041,NP_473382,XM_006506564,XM_006506565,XP_006506627,XP_006506628
[truncated: 42,242 more rows]

## Sheet: up
id	baseMean	log2FoldChange	lfcSE	stat	pvalue	padj	zeroExp	meanFilter	cookFilter	X34189	X34190	X34191	X34192	X34193	X34194	entrez.count	concatenated	GENENAME.first	GENENAME.concat	REFSEQ.first	REFSEQ.concat
[truncated: 1,441 more rows]

[truncated: 1 more sheets: down]
