# Supplementary material for: DNA hypomethylation leads to cGAS‐induced autoinflammation in the epidermis
Source: EMBO J. 2021 Sep 29;40(22):e108234. doi: 10.15252/embj.2021108234 (PMC8591534; doi:10.15252/embj.2021108234)
Supplement: Supplementary file 4 — Dataset EV2 [file EMBJ-40-e108234-s003.xlsx]

## Sheet: Legend
DATASET EV2. Expression of transposons and repetitive sequences in keratinocytes isolated from P3 Dnmt1Δ/Δep mice and control mice (at least 2-fold change in expression). .

## Sheet: all repeats
id	baseMean	log2FoldChange	lfcSE	stat	pvalue	padj	zeroExp	meanFilter	cookFilter	X34189	X34190	X34191	X34192	X34193	X34194
tRNA-Thr-ACY	1.45265	-1.49646	0.785202	-1.90583	0.056672	NA	false	true	false	4.14805	0	2.2297	0	1.74203	0.596097
tRNA-Leu-CTG	3.6662	-1.32853	0.736071	-1.80489	0.0710919	NA	false	true	false	3.31844	0	5.57425	3.20219	8.71013	1.19219
L1M2a1	1.54588	-1.25877	0.778424	-1.61708	0.105862	NA	false	true	false	4.97766	0.953076	3.34455	0	0	0
tRNA-Trp-TGG	17.3354	-1.23112	0.479411	-2.56798	0.0102294	NA	false	true	false	25.7179	14.2961	33.4455	5.33698	15.6782	9.53755
tRNA-Arg-AGA	2.35536	-1.18373	0.779121	-1.51931	0.128685	NA	false	true	false	0.82961	1.90615	5.57425	0	5.22608	0.596097
LTR36	1.80926	-1.13304	0.785751	-1.44198	0.149309	NA	false	true	false	4.97766	1.90615	2.2297	0	1.74203	0
tRNA-Arg-CGY_	11.7034	-1.10758	0.564822	-1.96093	0.0498873	NA	false	true	false	9.95533	4.76538	20.0673	3.20219	20.9043	11.3258
LTR75_1	3.24358	-1.09811	0.771551	-1.42326	0.154662	NA	false	true	false	9.95533	0.953076	0	2.13479	5.22608	1.19219
Eulor11	1.71853	-1.09092	0.785726	-1.38842	0.165009	NA	false	true	false	3.31844	1.90615	3.34455	0	1.74203	0
MER34-int	3.30399	-0.988285	0.731228	-1.35154	0.176522	NA	false	true	false	6.63688	2.85923	4.4594	0	3.48405	2.38439
MER101B	8.38401	-0.898294	0.599312	-1.49888	0.133906	NA	false	true	false	5.80727	3.8123	11.1485	8.53916	17.4203	3.57658
MER72	1.16135	-0.876228	0.669482	-1.30882	0.190597	NA	false	true	false	0	0	0	0	6.9681	0
LTR58	40.2489	-0.872108	0.363086	-2.40193	0.0163088	NA	false	true	false	55.5839	15.2492	50.1682	38.4262	52.2608	29.8049
MamGypLTR1a	19.6804	-0.836992	0.402108	-2.08151	0.0373873	NA	false	true	false	23.2291	12.39	21.1821	13.8761	33.0985	14.3063
tRNA-Val-GTA	1.24948	-0.8341	0.781897	-1.06676	0.286078	NA	false	true	false	2.48883	0	3.34455	1.0674	0	0.596097
MER34A1	2476.52	-0.807805	0.186316	-4.33567	1.45318e-05	0.000154965	false	false	false	2995.72	1479.17	3361.27	2162.54	3126.93	1733.45
MLT1F2-int	302.728	-0.788941	0.162331	-4.86009	1.17332e-06	1.3469e-05	false	false	false	357.562	208.724	400.231	238.029	395.44	216.383
Charlie20a	70.6833	-0.78733	0.303856	-2.59113	0.00956609	0.0580897	false	false	false	62.2208	51.4661	118.174	53.3698	90.5853	48.2839
tRNA-Met-i	2.29662	-0.779718	0.785514	-0.992621	0.320895	NA	false	true	false	6.63688	0	3.34455	3.20219	0	0.596097
tRNA-Pro-CCY	11.0921	-0.770984	0.542678	-1.4207	0.155404	NA	false	true	false	14.933	7.62461	8.91879	11.7413	19.1623	4.17268
LTR84b	158.178	-0.770669	0.216415	-3.56107	0.000369342	0.00351715	false	false	false	236.439	103.885	185.065	129.155	177.687	116.835
ERV3-16A3_I-int	549.263	-0.763176	0.21825	-3.49679	0.000470887	0.00438448	false	false	false	532.61	349.779	735.8	447.239	815.268	414.884
MLT2B5	754.401	-0.760894	0.176364	-4.31434	1.60078e-05	0.000165612	false	false	false	951.563	496.553	1050.19	641.504	850.108	536.487
tRNA-Leu-TTA_m_	12.5051	-0.753189	0.516406	-1.45852	0.144697	NA	false	true	false	19.9107	6.67153	7.80394	9.60656	20.9043	10.1337
tRNA-Glu-GAG	3.65631	-0.752522	0.764441	-0.984408	0.324915	NA	false	true	false	0.82961	3.8123	4.4594	0	10.4522	2.38439
U3	957.643	-0.745296	0.316799	-2.35259	0.0186434	0.0950774	false	false	false	1618.57	690.98	1158.33	961.723	850.108	466.148
MER87	48.0931	-0.735168	0.290565	-2.53014	0.0114018	0.0658945	false	false	false	66.3688	31.4515	63.5464	42.6958	50.5187	33.9775
MamRep488	1.72442	-0.722511	0.783541	-0.922109	0.356472	NA	false	true	false	1.65922	1.90615	2.2297	1.0674	3.48405	0
tRNA-Asn-AAC	3.28575	-0.708741	0.708669	-1.0001	0.317261	NA	false	true	false	2.48883	1.90615	5.57425	2.13479	5.22608	2.38439
MER57E2	68.0393	-0.662137	0.347678	-1.90446	0.0568507	0.207134	false	false	false	125.271	60.0438	57.9721	52.3024	67.939	44.7073
L1MEe	7888.84	-0.655739	0.123886	-5.2931	1.20263e-07	1.48207e-06	false	false	false	9433.5	5924.32	9565.4	6611.44	9987.03	5811.35
Ricksha_b	4.14551	-0.649019	0.764244	-0.84923	0.395753	NA	false	true	false	0	0.953076	6.68909	3.20219	10.4522	3.57658
RLTR1E_MM	4187.01	-0.647285	0.263267	-2.45866	0.0139455	0.0773932	false	false	false	3548.24	2445.59	5873.02	3693.19	5992.57	3569.43
MER51-int	31.1366	-0.629461	0.366537	-1.71732	0.0859206	NA	false	true	false	29.866	17.1554	42.3643	23.4827	43.5506	30.401
Tigger5	7698.79	-0.627046	0.262757	-2.38641	0.0170139	0.0885062	false	false	false	6413.72	4635.76	10637.9	6981.83	11129.8	6393.74
tRNA-Gly-GGG	5.81552	-0.623098	0.638924	-0.975229	0.329447	NA	false	true	false	8.2961	1.90615	10.0336	6.40437	3.48405	4.76878
MER46C	2985.39	-0.618568	0.149485	-4.138	3.50349e-05	0.000349515	false	false	false	3270.32	2219.71	3550.79	2519.05	4044.98	2307.49
L3b	14555.8	-0.613827	0.192324	-3.19162	0.00141476	0.0117113	false	false	false	19133.3	11861	19111.9	12962.4	14707.9	9558.42
LTR77	1.27973	-0.588177	0.758998	-0.774939	0.438376	NA	false	true	false	4.14805	0	0	0	1.74203	1.78829
LTR16D1	251.9	-0.584686	0.250745	-2.3318	0.0197112	0.0971645	false	false	false	233.121	155.351	357.867	235.894	320.533	208.634
Charlie26a	477.973	-0.583084	0.186203	-3.13144	0.00173953	0.0138831	false	false	false	518.507	320.234	622.086	436.565	583.578	386.867
MLT-int	5317.28	-0.582623	0.342364	-1.70177	0.0887992	0.265737	false	false	false	4229.35	2357.91	8060.36	5743.65	7002.94	4509.47
MLT1L-int	0.557425	-0.581202	0.588728	-0.987217	0.323536	NA	false	true	false	0	0	3.34455	0	0	0
MER57D	1172.07	-0.580941	0.444426	-1.30717	0.191155	0.398228	false	false	false	2680.47	1319.06	813.84	822.962	783.911	612.192
MER97b	204.202	-0.576822	0.440278	-1.31013	0.190151	0.398228	false	false	false	108.679	80.0584	264.219	213.479	372.793	185.982
Tigger12	709.279	-0.569016	0.707212	-0.804591	0.421056	0.641536	false	false	true	261.327	100.073	1430.35	788.805	1006.89	668.225
tRNA-Tyr-TAC	6.34519	-0.567875	0.723257	-0.785163	0.432358	NA	false	true	false	3.31844	0	12.2633	9.60656	8.71013	4.17268
RLTR19-int	74046.9	-0.56302	0.177811	-3.1664	0.00154336	0.0124359	false	false	false	106273	64928.3	80660.4	57530.5	78556.6	56332.4
MER66B	1.41437	-0.558809	0.777013	-0.719175	0.472033	NA	false	true	false	0	0.953076	1.11485	0	5.22608	1.19219
RLTR19C	908.629	-0.558311	0.175205	-3.18662	0.00143945	0.0117113	false	false	false	1099.23	637.608	1162.79	853.916	989.47	708.759
LTR16D2	467.239	-0.549518	0.263719	-2.08372	0.0371855	0.157381	false	false	false	433.886	268.767	619.856	479.26	620.161	381.502
HERVL40-int	960.303	-0.547517	0.198804	-2.75406	0.00588612	0.039523	false	false	false	954.052	655.716	1251.98	904.084	1224.64	771.35
MER106A	289.319	-0.546399	0.301067	-1.81487	0.0695433	0.238886	false	false	false	291.193	145.821	396.886	327.69	348.405	225.921
ERVL-E-int	543.347	-0.545791	0.189175	-2.88511	0.0039128	0.0285124	false	false	false	518.507	440.321	715.733	416.284	707.262	461.975
LTR45	1813.32	-0.539331	0.285802	-1.88708	0.0591502	0.211623	false	false	false	1417.8	1269.5	2529.59	1917.04	2532.9	1213.06
nhAT5a_ML	9.77829	-0.538863	0.527544	-1.02145	0.307039	NA	false	true	false	9.12572	4.76538	11.1485	9.60656	15.6782	8.34536
RLTR26C_MM	1639.06	-0.538283	0.164661	-3.26904	0.00107913	0.0094199	false	false	false	1840.91	1152.27	2105.95	1510.36	1886.61	1338.24
BC1_Mm	45306.8	-0.537973	0.448317	-1.19998	0.230146	0.448517	false	false	false	101118	54027	32368.5	32990	29879.2	21458.3
MLTR31E_MM	717.156	-0.53697	0.297672	-1.8039	0.0712473	0.242704	false	false	false	1176.39	767.226	726.882	546.506	656.743	429.19
MamRep1161	1006.71	-0.529807	0.199417	-2.65679	0.00788897	0.0497065	false	false	false	1134.08	650.951	1183.97	1002.28	1259.48	809.5
U8	24.6182	-0.529103	0.567317	-0.93264	0.351006	NA	false	true	false	21.5699	5.71846	27.8712	40.561	40.0666	11.9219
Tigger6a	1610.67	-0.526865	0.298102	-1.7674	0.0771618	0.248698	false	false	false	1197.13	1075.07	1848.42	1302.22	2694.91	1546.28
L1_Mus1	191954	-0.519481	0.171091	-3.03629	0.00239511	0.0184349	false	false	false	225424	146423	242713	186604	211511	139047
RLTR46	153.389	-0.518138	0.227741	-2.27512	0.0228986	0.107708	false	false	false	173.389	103.885	191.754	157.974	177.687	115.643
L1MDb	764.009	-0.516033	0.235751	-2.18889	0.0286045	0.127503	false	false	false	720.102	516.567	1147.18	726.896	839.656	633.651
7SK	1028.71	-0.515486	0.23799	-2.166	0.0303112	0.132296	false	false	false	831.27	852.05	1403.59	893.41	1411.04	780.887
Lx3B	78016.5	-0.513307	0.198912	-2.58057	0.00986376	0.0594664	false	false	false	85188.6	54288.2	103299	79303.2	87432.2	58588.6
U17	1310.25	-0.511631	0.315451	-1.6219	0.104824	0.288568	false	false	false	2144.54	1089.37	1610.96	1283.01	891.917	841.689
MER50	270.34	-0.510622	0.312487	-1.63406	0.102246	0.2869	false	false	false	200.766	157.258	409.15	261.512	350.147	243.208
LTR40A1	21.8215	-0.508248	0.376389	-1.35033	0.176911	NA	false	true	false	28.2068	18.1084	26.7564	14.9435	22.6463	20.2673
MER58D	122.774	-0.507428	0.208702	-2.43136	0.0150424	0.0821558	false	false	false	146.011	105.791	133.782	87.5264	155.04	108.49
X7B_LINE	471.891	-0.505693	0.157627	-3.20817	0.00133583	0.0114227	false	false	false	616.401	409.823	525.094	369.319	520.865	389.848
RLTR14	3941.18	-0.49734	0.192981	-2.57714	0.00996217	0.0596257	false	false	false	5556.73	3548.3	4389.16	3395.38	3923.04	2834.44
tRNA-Arg-CGG	1.04373	-0.496239	0.764859	-0.648798	0.516469	NA	false	true	false	0	0	1.11485	1.0674	3.48405	0.596097
L1_Mur2	66732.7	-0.496161	0.164697	-3.01257	0.00259042	0.0195565	false	false	false	83709.4	55236.5	79515.5	62881.3	71435.2	47618.6
AmnSINE1	4039.37	-0.491905	0.287123	-1.71322	0.0866723	0.260328	false	false	false	3279.45	2274.99	5728.09	4079.58	5229.56	3644.54
MER50-int	4.36442	-0.491445	0.691215	-0.710988	0.477092	NA	false	true	false	4.14805	6.67153	6.68909	1.0674	5.22608	2.38439
L1ME4a	5884.23	-0.49131	0.173323	-2.83465	0.00458758	0.0320857	false	false	false	7854.75	5557.39	6279.94	4764.85	6529.11	4319.32
MER92C	15.0774	-0.48622	0.555392	-0.875454	0.381327	NA	false	true	false	24.0587	16.2023	11.1485	3.20219	19.1623	16.6907
ERVB2_1A-I_MM-int	757.075	-0.48567	0.280163	-1.73353	0.0830017	0.260187	false	false	false	1251.05	735.775	657.761	508.08	752.555	637.228
Lx	89219.5	-0.483674	0.156447	-3.09162	0.00199067	0.0157376	false	false	false	95642.5	65301.9	112875	82701.8	104034	74761.9
Charlie1b_Mars	0.414805	-0.477965	0.548684	-0.871112	0.383693	NA	false	true	false	2.48883	0	0	0	0	0
Tigger12A	37.3037	-0.472929	0.426071	-1.10998	0.267008	NA	false	true	false	20.7403	25.733	64.6612	29.8871	47.0347	35.7658
LTR85c	109.573	-0.472899	0.256128	-1.84634	0.0648429	0.227144	false	false	false	118.634	71.4807	154.964	102.47	109.748	100.144
X5B_LINE	67.9345	-0.46949	0.426994	-1.09952	0.271539	0.493	false	false	false	40.6509	29.5454	100.336	75.785	99.2954	61.9941
LTR80B	427.284	-0.46816	0.333499	-1.40378	0.160384	0.360326	false	false	false	742.501	482.256	337.799	290.331	416.344	294.472
MER76	324.677	-0.466292	0.330519	-1.41079	0.158307	0.360326	false	false	false	259.668	171.554	513.945	358.645	364.083	280.166
MER96B	1478.62	-0.464793	0.193829	-2.39796	0.0164869	0.0868931	false	false	false	1957.88	1137.02	1638.83	1493.29	1555.63	1089.07
L1MEb	695.136	-0.464244	0.304181	-1.52621	0.126958	0.322546	false	false	false	1224.51	682.402	598.674	527.293	606.225	531.719
LTR88b	87.7218	-0.463233	0.40249	-1.15092	0.249766	0.467196	false	false	false	67.1984	35.2638	131.552	105.672	109.748	76.8965
X9_LINE	1135.3	-0.461005	0.351568	-1.31128	0.189763	0.398228	false	false	false	739.183	588.048	1506.16	1038.58	1731.57	1208.29
MER102c	519.404	-0.460489	0.158383	-2.90744	0.00364403	0.0270239	false	false	false	586.535	386.949	642.153	471.789	578.352	450.649
L1VL4	51519.4	-0.460479	0.167231	-2.75354	0.00589543	0.039523	false	false	false	58797.8	38524.3	65811.8	50016	54683.9	41282.7
RLTR10E	870.883	-0.458017	0.209937	-2.18169	0.0291323	0.128529	false	false	false	1207.91	851.097	925.325	742.907	895.401	602.654
HAL1N1_MD	0.891663	-0.453222	0.774845	-0.584919	0.558602	NA	false	true	false	0.82961	0	1.11485	1.0674	1.74203	0.596097
Zaphod2	626.227	-0.449987	0.304787	-1.4764	0.139837	0.340649	false	false	false	438.034	429.837	839.481	477.126	905.853	667.033
MLTR31C_MM	1845.9	-0.446638	0.170509	-2.61944	0.00880739	0.054671	false	false	false	2055.77	1314.29	2333.38	1741.99	2008.55	1621.38
MER99	219.213	-0.445684	0.221207	-2.01478	0.0439275	0.176943	false	false	false	236.439	144.868	279.827	223.086	243.884	187.174
X6A_LINE	80.9269	-0.445651	0.252985	-1.76157	0.0781417	0.249934	false	false	false	77.9834	67.6684	103.681	77.9198	99.2954	59.0136
MER74A	511.338	-0.444797	0.23	-1.9339	0.053125	0.201442	false	false	false	482.833	330.717	662.22	452.576	630.613	509.067
SUBTEL_sa	173.399	-0.437996	0.266376	-1.64428	0.100118	0.286649	false	false	false	242.246	190.615	198.443	120.616	158.524	129.949
MADE2	688.537	-0.437298	0.222974	-1.9612	0.0498551	0.19342	false	false	false	653.733	457.476	935.358	664.987	794.363	625.306
Arthur1B	149.85	-0.436477	0.218056	-2.00167	0.0453198	0.179991	false	false	false	185.833	154.398	162.768	112.076	168.976	115.047
MER127	45.0678	-0.436403	0.356945	-1.22261	0.221478	NA	false	true	false	67.1984	52.4192	44.594	35.224	43.5506	27.4205
L1M4b	3938.08	-0.435514	0.358713	-1.2141	0.224709	0.443074	false	false	false	7356.99	4556.66	3177.32	2698.37	3149.58	2689.59
LTR82A	2711.7	-0.433799	0.184694	-2.34875	0.0188367	0.0950914	false	false	false	3014.8	2291.19	3102.62	2747.47	3247.13	1866.98
RLTR31_Mm	514.949	-0.433685	0.17082	-2.53884	0.011122	0.0647238	false	false	false	645.437	492.74	554.08	433.362	576.61	387.463
ERVB5_2-LTR_MM	1114.99	-0.432254	0.47154	-0.916685	0.359308	0.578401	false	false	false	2552.71	1401.02	697.895	758.918	644.549	634.843
HAL1b	1510.16	-0.430937	0.452208	-0.952962	0.34061	0.561872	false	false	false	3277.79	1949.99	1013.4	1020.43	975.534	823.806
MER88	86.8938	-0.429158	0.383887	-1.11793	0.263597	0.484417	false	false	false	58.9023	42.8884	111.485	98.2003	132.394	77.4926
MamSINE1	3279.55	-0.423893	0.157112	-2.69802	0.00697525	0.0456661	false	false	false	3371.54	2561.87	3976.67	3141.34	3940.46	2685.42
L1ME3E	299.525	-0.423632	0.191422	-2.21308	0.0268924	0.121815	false	false	false	306.126	260.19	327.766	225.22	400.666	277.185
MER31A	1721.3	-0.423569	0.183366	-2.30996	0.0208901	0.100034	false	false	false	2059.92	1281.89	2082.54	1762.27	1782.09	1359.1
U14	265.205	-0.422847	0.281425	-1.50252	0.132962	0.331614	false	false	false	319.4	144.868	338.914	293.534	256.078	238.439
Charlie24	709.903	-0.420373	0.185089	-2.27119	0.0231353	0.107708	false	false	false	778.175	492.74	872.927	697.009	790.879	627.69
Charlie22a	254.843	-0.419589	0.195737	-2.14364	0.0320619	0.139212	false	false	false	282.897	178.225	280.942	248.703	313.565	224.729
L1MA6	15119.3	-0.417103	0.123182	-3.38606	0.000709046	0.00632107	false	false	false	17592.7	12247	16311.4	13694.7	18005.6	12864.4
ORR1E-int	4655.98	-0.413376	0.353652	-1.16888	0.242453	0.458637	false	false	false	8603.06	5282.9	3982.24	3521.34	3478.82	3067.52
RLTR41C	1843.47	-0.411633	0.200215	-2.05595	0.0397871	0.165878	false	false	false	2195.15	1494.42	2331.15	1905.3	1797.77	1337.05
MLT1D-int	214.417	-0.407453	0.272758	-1.49382	0.135222	0.334265	false	false	false	216.528	142.961	210.706	165.446	311.822	239.035
Kanga1a	36.9946	-0.407282	0.413065	-0.985999	0.324134	NA	false	true	false	59.732	40.9823	27.8712	18.1457	40.0666	35.1697
Charlie10	631.803	-0.407257	0.135016	-3.01636	0.0025583	0.0194896	false	false	false	676.133	535.629	739.145	550.776	749.071	540.064
L1Md_A	88096.2	-0.406241	0.194232	-2.09152	0.0364812	0.155184	false	false	false	99853.6	66174	113217	91916.6	88756.2	68659.7
MER77B	770.129	-0.40376	0.1459	-2.76738	0.00565096	0.0385	false	false	false	926.675	654.763	874.042	721.559	830.946	612.788
ETnERV2-int	24051.3	-0.403324	0.213894	-1.88563	0.0593452	0.211623	false	false	false	23685.4	15899.2	31972.8	23660.9	26707	22382.3
RLTR9F	968.556	-0.402037	0.625567	-0.642676	0.520434	0.707702	false	false	true	2327.06	1224.7	509.486	636.167	567.9	546.025
LTR79	251.278	-0.400708	0.248798	-1.61058	0.107272	0.291864	false	false	false	272.112	150.586	304.354	274.321	283.95	222.344
Eulor8	6.60368	-0.398157	0.67731	-0.58785	0.556633	NA	false	true	false	1.65922	7.62461	6.68909	3.20219	15.6782	4.76878
Lx5	75503.3	-0.397101	0.145695	-2.72556	0.00641932	0.0423574	false	false	false	82156.3	61885.1	93833.5	72294.7	81763.7	61086.2
MLT1E2-int	15.103	-0.393654	0.493992	-0.796884	0.425518	NA	false	true	false	13.2738	10.4838	22.297	7.47177	17.4203	19.6712
MLT2D	831.408	-0.389629	0.167085	-2.33192	0.019705	0.0971645	false	false	false	1033.69	804.396	925.325	721.559	871.013	632.459
L1ME3	908.514	-0.387664	0.156316	-2.48001	0.0131379	0.0738895	false	false	false	1032.87	822.504	919.75	723.694	1142.77	809.5
LTR48	778.767	-0.386087	0.177145	-2.1795	0.0292949	0.128529	false	false	false	1014.61	663.341	856.204	749.311	776.943	612.192
RLTR8	390.499	-0.386021	0.189705	-2.03485	0.0418655	0.171977	false	false	false	525.143	306.89	396.886	361.847	405.892	346.332
RLTR19B	228.445	-0.384962	0.361576	-1.06468	0.287021	0.510665	false	false	false	392.406	280.204	193.984	177.188	193.365	133.526
MER102a	464.717	-0.383721	0.166451	-2.30531	0.021149	0.100698	false	false	false	570.772	409.823	510.601	442.969	496.477	357.658
MLT1E3	821.704	-0.383095	0.222272	-1.72354	0.0847911	0.260187	false	false	false	764.901	557.549	1083.63	827.231	949.404	747.506
RLTR19A	520.615	-0.379906	0.21651	-1.75468	0.0793142	0.251763	false	false	false	530.121	384.09	683.402	561.45	555.706	408.923
MER68	2072.91	-0.378138	0.193224	-1.957	0.0503478	0.193539	false	false	false	2123.8	1512.53	2787.12	1953.33	2130.5	1930.16
LTR81C	425.415	-0.377932	0.232208	-1.62756	0.103619	0.287126	false	false	false	581.557	406.963	506.141	385.33	355.373	317.124
RMER1A	12018.9	-0.377818	0.148751	-2.53994	0.0110872	0.0647238	false	false	false	14520.7	10797.4	14471.9	9831.78	11798.7	10692.8
tRNA-Asp-GAY	9.75175	-0.377675	0.535963	-0.704666	0.481018	NA	false	true	false	7.46649	10.4838	15.6079	8.53916	10.4522	5.96097
RLTR11C_MM	12159.8	-0.37561	0.190243	-1.97437	0.0483392	0.189291	false	false	false	13321.1	8899.82	15302.4	12777.8	12647.1	10010.9
RLTR13D1	7012.59	-0.374722	0.640571	-0.584981	0.558561	0.73481	false	false	true	15076.5	10734.5	4854.05	4271.71	4536.23	2602.56
RLTR12G	454.307	-0.374091	0.15401	-2.429	0.0151406	0.0821558	false	false	false	564.135	385.996	499.452	386.397	475.573	414.287
Charlie6	2498.56	-0.372989	0.184473	-2.02191	0.0431852	0.175676	false	false	false	3123.48	1970.01	2839.52	2591.64	2506.77	1959.97
X8_LINE	316.511	-0.37246	0.1935	-1.92486	0.0542466	0.202174	false	false	false	349.266	229.691	383.508	324.488	339.695	272.416
RLTR19	5303.81	-0.371947	0.276764	-1.34391	0.178976	0.390249	false	false	false	7978.36	5960.54	5159.52	4468.12	4877.67	3378.68
L1MCa	3150.64	-0.369143	0.306282	-1.20524	0.22811	0.446627	false	false	false	5259.73	3499.69	2573.07	2236.19	2869.12	2466.05
Charlie8	3735.89	-0.368492	0.209627	-1.75785	0.0787733	0.250996	false	false	false	4011.17	2740.09	4777.13	4104.13	3867.3	2915.51
RLTR41B	41.8906	-0.366826	0.363851	-1.00818	0.31337	NA	false	true	false	41.4805	35.2638	43.4791	22.4153	59.2289	49.4761
LTR33B	100.699	-0.362282	0.240322	-1.50748	0.131687	0.329414	false	false	false	111.997	67.6684	119.289	97.1329	109.748	98.356
Tigger16a	1295.09	-0.361306	0.209538	-1.7243	0.0846546	0.260187	false	false	false	1315.76	914	1602.04	1414.3	1459.82	1064.63
RLTR20B4_MM	124.141	-0.360784	0.270446	-1.33403	0.182193	0.391482	false	false	false	107.02	86.7299	171.687	107.807	142.846	128.757
MLT1M	1190.51	-0.359458	0.267099	-1.34578	0.178372	0.390249	false	false	false	1095.09	713.854	1624.34	1332.11	1308.26	1069.4
MLTR18B_MM	6530.76	-0.358147	0.269335	-1.32974	0.183603	0.3915	false	false	false	5597.38	4024.84	8655.69	7440.81	7833.89	5631.93
LTR52-int	14.2891	-0.35786	0.528875	-0.676645	0.498632	NA	false	true	false	27.3771	16.2023	12.2633	7.47177	8.71013	13.7102
LTRIS6	33.4796	-0.355341	0.400105	-0.888119	0.374477	NA	false	true	false	55.5839	33.3577	34.5603	21.3479	22.6463	33.3814
MTEa-int	2644.35	-0.354778	0.146517	-2.42142	0.0154602	0.0830488	false	false	false	2921.89	2063.41	3155.02	2544.67	2834.27	2346.83
FordPrefect	2537.49	-0.354566	0.343163	-1.03323	0.301497	0.518909	false	false	false	1835.93	1518.25	4297.74	2978.03	2458	2137.01
L1MB2	4897.85	-0.354179	0.149129	-2.37498	0.0175497	0.0902249	false	false	false	6144.92	4303.14	5398.1	4573.79	4957.8	4009.35
MER63C	254.375	-0.352646	0.266814	-1.32169	0.186271	0.395177	false	false	false	346.777	276.392	248.611	154.772	263.046	236.651
RMER17A	7792.46	-0.349263	0.31782	-1.09893	0.271797	0.493	false	false	false	12348.8	9193.37	7287.77	6750.21	6678.92	4495.76
L1_Mus3	241829	-0.34711	0.19526	-1.77768	0.0754556	0.246999	false	false	false	263964	181808	305276	259642	244474	195813
MER50B	483.091	-0.345364	0.322478	-1.07097	0.284184	0.506693	false	false	false	326.037	297.36	653.302	546.506	651.517	423.825
MamGypLTR1b	280.092	-0.34522	0.210441	-1.64046	0.100909	0.286649	false	false	false	346.777	206.817	323.306	294.601	270.014	239.035
RLTR28	3759.88	-0.344439	0.121531	-2.83416	0.00459461	0.0320857	false	false	false	4030.25	3145.15	4408.11	3470.1	4189.57	3316.09
RLTR17B_Mm	15195.8	-0.343759	0.184268	-1.86553	0.0621069	0.218679	false	false	false	20254.1	15098.6	15271.2	13020.1	15540.6	11989.9
BGLII	2115.27	-0.342847	0.341405	-1.00422	0.31527	0.530199	false	false	false	3814.55	2354.1	1668.93	1623.51	1649.7	1580.85
RLTR12C	1709.74	-0.340302	0.213564	-1.59345	0.11106	0.297553	false	false	false	1750.48	1147.5	2143.85	1822.04	1848.29	1546.28
Tigger9b	540.8	-0.339895	0.15083	-2.2535	0.0242278	0.110945	false	false	false	667.007	457.476	569.688	479.26	576.61	494.761
MER103C	1431.98	-0.338824	0.130698	-2.59243	0.00953007	0.0580897	false	false	false	1624.38	1287.61	1560.79	1340.65	1614.86	1163.58
LTR50	3325.31	-0.337226	0.275004	-1.22626	0.220103	0.438114	false	false	false	3031.4	1919.49	4367.98	3844.76	3774.97	3013.27
Helitron3Na_Mam	585.211	-0.336949	0.264793	-1.2725	0.203197	0.412321	false	false	false	783.152	617.593	639.923	580.663	540.028	349.909
L4	12362.1	-0.336742	0.198069	-1.70012	0.0891074	0.265737	false	false	false	12218.5	8694.91	15077.2	12973.1	14169.6	11039.1
LTR55	57.5785	-0.336298	0.404634	-0.831117	0.405908	0.625277	false	false	false	33.1844	59.0907	57.9721	50.1676	104.522	40.5346
MER106B	1015.73	-0.336098	0.252737	-1.32983	0.183573	0.3915	false	false	false	1446.84	1092.22	979.952	922.229	980.76	672.398
MER5A	13787.5	-0.333112	0.278456	-1.19628	0.231586	0.448658	false	false	false	10758.4	8790.22	18671.5	15449.5	16845.4	12209.9
HY3	16.299	-0.331785	0.491482	-0.67507	0.499631	NA	false	true	false	9.12572	9.53076	22.297	18.1457	24.3884	14.3063
Kanga1	1364.04	-0.328158	0.183518	-1.78815	0.0737512	0.245874	false	false	false	1412.83	1020.74	1520.65	1444.19	1628.79	1157.02
RLTR9A3A	40.7736	-0.32731	0.295537	-1.10751	0.268072	NA	false	true	false	49.7766	35.2638	40.1346	33.0892	47.0347	39.3424
RLTR20A1	453.674	-0.326542	0.358312	-0.911334	0.36212	0.581334	false	false	false	835.418	490.834	363.441	386.397	322.275	323.681
RLTR43B	0.185808	-0.326236	0.471154	-0.692419	0.488674	NA	false	true	false	0	0	1.11485	0	0	0
tRNA-Val-GTY	1.83064	-0.326167	0.782239	-0.416966	0.676704	NA	false	true	false	0	0.953076	3.34455	3.20219	3.48405	0
MER31B	752.976	-0.326141	0.214983	-1.51705	0.129253	0.325268	false	false	false	708.487	531.816	813.84	736.503	998.18	729.027
L1M2b	1615.89	-0.325446	0.311962	-1.04322	0.296846	0.515025	false	false	false	1251.05	996.917	2476.08	1917.04	1688.02	1366.25
MamGypLTR2b	41.273	-0.324716	0.303209	-1.07093	0.2842	NA	false	true	false	43.9694	37.17	43.4791	42.6958	50.5187	29.8049
RMER4A	4275.61	-0.323412	0.113871	-2.84017	0.00450899	0.0320215	false	false	false	4971.03	3763.7	4767.09	3842.62	4525.78	3783.43
MLT1E2	2250.34	-0.322873	0.20267	-1.5931	0.111138	0.297553	false	false	false	2137.08	1640.24	2752.56	2399.5	2626.97	1945.66
ID4	46318.7	-0.322392	0.16814	-1.9174	0.0551872	0.202837	false	false	false	46490.5	35773.7	56050.1	47128.7	52056.9	40412.4
MER70B	54.6262	-0.321728	0.312715	-1.02882	0.303564	0.520217	false	false	false	46.4582	56.2315	76.9246	50.1676	59.2289	38.7463
ID2	7880.84	-0.320873	0.139346	-2.30271	0.0212953	0.100822	false	false	false	8681.04	6354.16	9098.28	7783.44	8501.08	6867.04
MER104	158.938	-0.317857	0.210461	-1.51029	0.13097	0.328602	false	false	false	185.833	138.196	169.457	118.481	175.945	165.715
LTR85a	404.368	-0.316496	0.31628	-1.00068	0.316981	0.530199	false	false	false	664.518	433.65	381.278	368.251	303.112	275.397
L1ME3C	372.945	-0.316223	0.212738	-1.48644	0.137162	0.338064	false	false	false	460.434	368.84	398.001	254.04	384.988	371.368
MLT2C2	219.703	-0.314964	0.164117	-1.91915	0.0549655	0.202837	false	false	false	242.246	186.803	250.841	196.401	238.657	203.269
L1_Mus2	161325	-0.314649	0.186328	-1.68868	0.0912801	0.270292	false	false	false	183178	123061	160447	173232	193675	134360
MLT1H-int	1563.71	-0.313779	0.182944	-1.71516	0.0863151	0.260187	false	false	false	1772.88	1199.92	1802.71	1688.62	1628.79	1289.36
MamRep38	190.905	-0.312348	0.18537	-1.685	0.0919887	0.270666	false	false	false	194.958	177.272	239.693	168.648	200.333	164.523
MER58C	2667.35	-0.312033	0.211806	-1.4732	0.140697	0.341106	false	false	false	3404.72	2509.45	2913.1	2769.89	2559.03	1847.9
RNLTR23	4.32617	-0.309481	0.764746	-0.404684	0.68571	NA	false	true	false	0.82961	0	7.80394	3.20219	6.9681	7.15317
SSU-rRNA_Hsa	562670	-0.309313	0.293915	-1.05239	0.292621	0.511934	false	false	false	762304	678514	685300	457931	427402	364569
ALINE	12.3281	-0.309163	0.494189	-0.625597	0.53158	NA	false	true	false	19.081	10.4838	14.493	12.8087	6.9681	10.1337
RLTR20B3	1064.7	-0.308763	0.391045	-0.789584	0.429771	0.650087	false	false	false	2060.75	1263.78	787.083	755.716	709.004	811.884
Charlie5	2262.14	-0.30802	0.153026	-2.01285	0.0441302	0.176943	false	false	false	2600	2195.89	2411.42	2125.18	2501.55	1738.82
MER34B-int	17322.4	-0.307768	0.193931	-1.587	0.112512	0.299319	false	false	false	21948.2	16463.4	17855.4	17506.3	17768.7	12392.3
LTR33A	422.604	-0.304346	0.171951	-1.76996	0.0767335	0.248698	false	false	false	426.42	332.623	510.601	389.599	466.863	409.519
Charlie11	71.0632	-0.302992	0.277957	-1.09007	0.275683	0.495757	false	false	false	59.732	62.903	100.336	62.9763	76.6491	63.7824
MURVY-LTR	624.037	-0.30217	0.306638	-0.98543	0.324413	0.539401	false	false	false	1029.55	690.98	535.128	495.271	508.671	484.627
RLTR47	273.398	-0.301289	0.297463	-1.01286	0.311126	0.525652	false	false	false	243.076	156.304	380.164	311.679	285.692	263.475
RMER6-int	627.39	-0.300208	0.423587	-0.708727	0.478494	0.682501	false	false	false	1250.22	808.208	398.001	398.138	444.216	465.552
5S	907.164	-0.300204	0.232778	-1.28966	0.19717	0.405968	false	false	false	785.641	646.185	1212.96	946.779	1012.12	839.305
Tigger1	3587.45	-0.29723	0.23115	-1.28587	0.198487	0.40668	false	false	false	5184.24	3624.55	3360.15	3277.97	3344.69	2733.11
LTR28B	460.745	-0.296109	0.229579	-1.28979	0.197123	0.405968	false	false	false	468.73	343.107	617.626	509.147	438.99	386.867
LTR89	243.767	-0.294926	0.200428	-1.47148	0.141161	0.341106	false	false	false	238.098	184.897	266.449	226.288	304.854	242.015
RLTR13D3A1	2224.78	-0.294333	0.219695	-1.33974	0.180331	0.391109	false	false	false	3213.91	2055.78	2182.87	2050.47	1966.75	1878.9
DNA1_Mam	22.2671	-0.294119	0.369487	-0.796018	0.426022	NA	false	true	false	23.2291	20.0146	24.5267	22.4153	26.1304	17.2868
X7D_LINE	3.91862	-0.294089	0.684014	-0.429946	0.667235	NA	false	true	false	3.31844	4.76538	3.34455	2.13479	6.9681	2.98049
Tigger10	1639.37	-0.293828	0.198153	-1.48283	0.138119	0.339425	false	false	false	1605.3	1157.99	1946.53	1700.36	1874.42	1551.64
MTE-int	7972.44	-0.293691	0.213653	-1.37462	0.16925	0.374226	false	false	false	7087.36	5694.63	10100.5	8003.33	9203.12	7745.69
MMSAT4	84595.5	-0.291309	0.252023	-1.15589	0.247728	0.466507	false	false	false	70359.3	61639.2	88029.6	74060.1	121625	91860.4
L1MEd	528.503	-0.290691	0.167305	-1.73749	0.0823006	0.259278	false	false	false	639.63	513.708	528.438	422.688	578.352	488.204
L1M2a	201.336	-0.29037	0.222314	-1.30612	0.19151	0.398228	false	false	false	209.062	162.023	205.132	156.907	254.336	220.556
LTR67B	348.234	-0.289735	0.305871	-0.947246	0.343513	0.562319	false	false	false	258.838	206.817	444.825	383.195	451.184	344.544
L1MD2	4489.09	-0.289243	0.150558	-1.92114	0.0547136	0.202837	false	false	false	4494	3609.3	5374.69	4245.03	4957.8	4253.75
Charlie4z	481.8	-0.288337	0.161825	-1.78178	0.0747853	0.245874	false	false	false	524.314	386.949	509.486	428.025	559.19	482.839
HY1	86.2948	-0.288097	0.383599	-0.751035	0.452632	0.671867	false	false	false	71.3465	41.9353	125.978	116.346	88.8433	73.3199
U7	25.6562	-0.286214	0.373962	-0.765356	0.44406	NA	false	true	false	25.7179	20.0146	36.79	21.3479	22.6463	27.4205
LTR83	268.146	-0.284951	0.194512	-1.46496	0.142933	0.341843	false	false	false	276.26	216.348	299.894	289.264	308.338	218.768
LFSINE_Vert	6733.37	-0.284253	0.279348	-1.01756	0.308887	0.523982	false	false	false	5362.6	4267.87	9207.54	7747.15	7680.59	6134.44
Charlie18a	913.423	-0.283893	0.169997	-1.66999	0.0949214	0.276195	false	false	false	1028.72	798.678	1040.15	956.386	940.694	715.913
U2	1436.93	-0.282354	0.21136	-1.33589	0.181584	0.391255	false	false	false	1433.57	1002.64	1704.6	1600.03	1600.92	1279.82
RLTR15	5773.69	-0.281745	0.123962	-2.27283	0.0230364	0.107708	false	false	false	6642.69	4914.06	6368.02	5489.61	6004.76	5223
L1MC1	4881.52	-0.280732	0.173528	-1.61779	0.105707	0.289485	false	false	false	4408.55	4089.65	5672.35	4429.69	6004.76	4684.13
L1M3e	609.206	-0.279856	0.166119	-1.68467	0.0920521	0.270666	false	false	false	586.535	550.878	733.571	592.404	686.358	505.49
tRNA-Ser-TCG	2.74288	-0.278047	0.778699	-0.357067	0.721042	NA	false	true	false	0	1.90615	4.4594	4.26958	5.22608	0.596097
MLT1F2	1418.02	-0.276255	0.168187	-1.64254	0.100477	0.286649	false	false	false	1291.7	1242.81	1642.17	1333.18	1733.31	1264.92
RLTR30B_MM	243.392	-0.274677	0.194842	-1.40974	0.158617	0.360326	false	false	false	313.593	240.175	246.382	208.142	238.657	213.403
MamRep434	506.171	-0.274438	0.179844	-1.52597	0.127017	0.322546	false	false	false	482.833	477.491	523.979	452.576	660.227	439.92
L1MEg	22577.3	-0.274075	0.37444	-0.73196	0.464193	0.676654	false	false	false	39539.2	29391	18665.9	18290.9	16348.9	13228
RLTR44C	587.846	-0.27389	0.206964	-1.32337	0.185712	0.394992	false	false	false	574.92	423.166	696.781	641.504	661.97	528.738
AmnSINE2	1002	-0.27215	0.225034	-1.20937	0.22652	0.445595	false	false	false	877.728	795.818	1404.71	1021.5	1012.12	900.107
U13_	52.3307	-0.270676	0.271492	-0.996992	0.318768	0.532127	false	false	false	52.2655	41.9353	62.4315	53.3698	57.4868	46.4956
MIRc	40438.6	-0.269919	0.173571	-1.55509	0.119925	0.310598	false	false	false	40605.3	31889.9	48227.3	43082.2	43939.1	34887.8
U6	1429.08	-0.269659	0.177242	-1.52142	0.128155	0.324452	false	false	false	1343.14	1144.64	1719.1	1460.2	1630.54	1276.84
MLT1E1	322.008	-0.268711	0.184129	-1.45936	0.144465	0.343632	false	false	false	399.043	258.284	318.847	318.084	337.953	299.837
RLTR41A2	157.96	-0.267686	0.187619	-1.42675	0.153652	0.354711	false	false	false	171.729	151.539	185.065	146.233	160.266	132.93
LTR40c	97.9343	-0.266739	0.254412	-1.04845	0.29443	0.512957	false	false	false	90.4275	80.0584	108.14	76.8524	125.426	106.701
RLTR48B	320.568	-0.266578	0.295618	-0.901765	0.367182	0.586092	false	false	false	520.166	309.75	265.334	254.04	266.53	307.586
U13	222.602	-0.26524	0.420047	-0.631452	0.527745	0.713307	false	false	false	206.573	86.7299	298.78	354.375	228.205	160.946
B1F2	33190.3	-0.264182	0.144137	-1.83285	0.0668249	0.231402	false	false	false	33785.9	27751.7	39117.8	33312.3	35835.2	29338.7
MER72B	1608.18	-0.263811	0.232376	-1.13528	0.25626	0.474052	false	false	false	1615.25	1182.77	2100.38	1871.14	1557.37	1322.14
MER136	6.32645	-0.263591	0.6005	-0.438952	0.660697	NA	false	true	false	8.2961	3.8123	5.57425	8.53916	6.9681	4.76878
RLTR28B	511.67	-0.263213	0.147519	-1.78427	0.0743804	0.245874	false	false	false	602.297	480.35	556.31	445.104	515.639	470.321
Arthur1A	336.372	-0.263177	0.391741	-0.671814	0.501702	0.69492	false	false	false	226.484	140.102	463.777	390.667	418.086	379.118
SRV_MM-int	530.004	-0.262778	0.221069	-1.18867	0.23457	0.449503	false	false	false	525.143	352.638	598.674	539.035	614.935	549.602
L1MA8	2394.47	-0.260658	0.12304	-2.11848	0.0341347	0.146692	false	false	false	2570.96	2230.2	2474.96	2123.05	2790.72	2176.95
PB1D10	133946	-0.257692	0.14963	-1.7222	0.0850331	0.260187	false	false	false	137427	110276	156223	137477	144309	117965
PB1D7	51650.4	-0.25694	0.143311	-1.79288	0.072992	0.245652	false	false	false	53729.7	43010.4	60341.2	52286.3	54757.1	45777.9
RLTR31_Mur	1014.42	-0.255693	0.443179	-0.576952	0.563972	0.737298	false	false	false	2091.45	1327.63	645.498	659.65	599.257	763.004
ID4_	40455.3	-0.255656	0.168401	-1.51814	0.12898	0.325268	false	false	false	40537.3	31737.4	47693.2	42525	43986.1	36252.8
Arthur1	423.185	-0.254915	0.177683	-1.43466	0.151383	0.352805	false	false	false	532.61	398.386	394.657	372.521	454.669	386.271
PB1	24621.1	-0.254895	0.132152	-1.9288	0.0537554	0.202174	false	false	false	25283.2	20590.3	28274.8	23992.9	26860.3	22725
LTR41	250.8	-0.254271	0.20063	-1.26736	0.205025	0.414003	false	false	false	310.274	254.471	280.942	204.94	226.463	227.709
CR1_Mam	698.266	-0.25421	0.140192	-1.8133	0.0697862	0.238886	false	false	false	817.166	667.153	726.882	608.415	735.135	634.843
tRNA-Pro-CCG	5.05274	-0.254013	0.752065	-0.337754	0.735549	NA	false	true	false	9.95533	6.67153	6.68909	6.40437	0	0.596097
LTR32	2081.36	-0.253063	0.270359	-0.936025	0.34926	0.570527	false	false	false	2070.71	1388.63	2726.92	2638.6	2008.55	1654.77
B1F	80060.2	-0.251099	0.159334	-1.57593	0.115043	0.303164	false	false	false	79832.6	64903.5	94207	83035.9	87207.5	71174.6
MER5B	5267.34	-0.250506	0.113444	-2.20819	0.0272312	0.122687	false	false	false	5643.01	4573.81	5666.78	4977.26	5868.88	4874.29
L1ME2	1598.76	-0.249622	0.171939	-1.4518	0.146557	0.345956	false	false	false	1712.32	1592.59	1668.93	1197.62	1836.09	1585.02
L1MEc	3996.35	-0.249597	0.241912	-1.03177	0.302181	0.518909	false	false	false	5672.88	4437.52	3752.58	3093.31	3621.67	3400.14
PB1D9	85368.9	-0.249212	0.158907	-1.56828	0.116815	0.304956	false	false	false	88878.7	69207.6	99326.4	89978.2	90195.1	74627.8
7SLRNA	1695.33	-0.248264	0.209025	-1.18772	0.234943	0.449503	false	false	false	1649.27	1302.85	1926.46	1961.87	1954.55	1376.98
ERVB4_3-I_MM-int	310.651	-0.248019	0.199406	-1.24379	0.213577	0.428177	false	false	false	298.66	232.551	353.407	321.286	362.341	295.664
MLT1K	6727.37	-0.247726	0.168985	-1.46596	0.142659	0.341843	false	false	false	8336.76	6642.94	7002.37	6423.58	6588.34	5370.24
L2c	38948.2	-0.246773	0.184317	-1.33885	0.180619	0.391109	false	false	false	38557.8	34454.6	46505.9	42367	41888.7	29915.1
MamGypLTR2c	10.8552	-0.246725	0.545367	-0.452402	0.650979	NA	false	true	false	12.4442	9.53076	6.68909	5.33698	17.4203	13.7102
B1_Mur2	70659	-0.244516	0.136574	-1.79036	0.0733965	0.245874	false	false	false	75514.5	60304.9	80506.6	71799.4	74011.7	61817.1
MER70A	47.1828	-0.244006	0.319363	-0.764042	0.444842	0.668061	false	false	false	41.4805	33.3577	61.3167	41.6284	52.2608	53.0526
RCHARR1	8884.61	-0.243699	0.141166	-1.72632	0.0842891	0.260187	false	false	false	10792.4	8572.92	9102.74	7946.76	9020.21	7872.65
X5A_LINE	8.56843	-0.243263	0.642424	-0.378665	0.704937	NA	false	true	false	4.14805	8.57768	7.80394	2.13479	17.4203	11.3258
B1F1	42037.8	-0.243203	0.15646	-1.5544	0.120088	0.310598	false	false	false	41834.8	34062.9	49246.2	43192.1	45743.8	38146.6
ORR1A3	8384.8	-0.242817	0.149277	-1.62662	0.103818	0.287126	false	false	false	7909.51	7352.98	9375.88	8046.02	10002.7	7621.7
MYSERV-int	2079.31	-0.24221	0.337224	-0.718247	0.472605	0.682501	false	false	false	3639.5	2314.07	1506.16	1661.93	1639.25	1714.97
MIR	36960	-0.241399	0.129231	-1.86796	0.0617676	0.218402	false	false	false	38503.9	32303.6	40763.3	37145.3	40930.6	32113.5
MARNA	2914.48	-0.240979	0.162995	-1.47844	0.139289	0.340649	false	false	false	2844.73	2558.06	2935.4	2637.53	3703.55	2807.62
L1ME1	6837.12	-0.238212	0.126314	-1.88587	0.0593122	0.211623	false	false	false	7933.56	6651.52	7099.36	6060.67	7177.14	6100.46
Tigger12c	973.156	-0.237574	0.262766	-0.90413	0.365927	0.586092	false	false	false	1426.93	1027.42	910.832	944.645	825.72	703.395
Tigger8	33.272	-0.237312	0.370322	-0.640827	0.521635	NA	false	true	false	24.0587	28.5923	35.6752	25.6175	50.5187	35.1697
L1MEa	73.6671	-0.236207	0.453252	-0.521139	0.60227	0.760935	false	false	false	148.5	81.9645	39.0197	52.3024	52.2608	67.9551
MER21C	1829.36	-0.234967	0.144177	-1.62971	0.103163	0.287126	false	false	false	1805.23	1552.56	2003.38	1689.69	2132.24	1793.06
B1_Mur3	61550.3	-0.234622	0.146724	-1.59908	0.109804	0.297553	false	false	false	66944.6	52006.5	70432.8	63680.8	62385.4	53852
RLTR11B	1564.18	-0.234075	0.119512	-1.95858	0.0501614	0.193539	false	false	false	1735.55	1462.97	1641.06	1375.87	1698.47	1471.17
tRNA-Gly-GGY	28.8784	-0.233835	0.356304	-0.656281	0.511644	NA	false	true	false	37.3325	20.0146	30.1009	29.8871	26.1304	29.8049
Tigger15a	1059.23	-0.232932	0.159102	-1.46404	0.143182	0.341843	false	false	false	1080.98	860.628	1176.17	1106.89	1179.35	951.371
URR1A	20389.6	-0.232372	0.114107	-2.03644	0.041706	0.171977	false	false	false	22322.3	18406.8	22397.3	19804.4	21388.6	18018.2
MTE2a-int	1657.28	-0.23197	0.181293	-1.27953	0.20071	0.410233	false	false	false	1911.42	1235.19	1770.38	1748.39	1693.25	1585.02
L1_Mm	15573.7	-0.231421	0.207288	-1.11642	0.264242	0.48454	false	false	false	20673.1	16782.7	15095.1	13692.5	14756.7	12442.3
Eulor9A	19.5179	-0.231289	0.453342	-0.510186	0.609921	NA	false	true	false	31.5252	13.3431	14.493	17.0783	17.4203	23.2478
MER102b	1368.5	-0.230884	0.242723	-0.951225	0.34149	0.562218	false	false	false	1197.13	900.657	1665.58	1475.14	1580.02	1392.48
ORR1D2-int	5899.17	-0.230707	0.186952	-1.23405	0.217185	0.433337	false	false	false	6203.83	4416.55	6807.27	6519.65	6117.99	5329.7
Zaphod3	86.272	-0.228128	0.289823	-0.787129	0.431207	0.651083	false	false	false	80.4722	69.5745	103.681	60.8415	97.5534	105.509
LTR16E1	71.1518	-0.227049	0.260484	-0.871643	0.383403	0.603932	false	false	false	75.4946	50.513	75.8097	70.4481	80.1332	74.5121
ORR1A2-int	21525.9	-0.226877	0.353553	-0.641705	0.521065	0.707702	false	false	false	35414.4	28279.7	18030.5	17861.8	16483	13086.1
RLTR20B3A_MM	411.708	-0.22609	0.163354	-1.38406	0.166342	0.369746	false	false	false	401.531	380.277	451.514	349.038	482.541	405.346
LTR39	157.139	-0.225862	0.443869	-0.508848	0.610859	0.767052	false	false	false	81.3018	63.8561	211.821	206.007	219.495	160.35
L1MEf	2758.84	-0.224921	0.295337	-0.761576	0.446313	0.669071	false	false	false	4291.57	3143.24	2157.23	1984.29	2494.58	2482.15
RLTR19D	110.394	-0.223971	0.281842	-0.79467	0.426806	0.646769	false	false	false	125.271	69.5745	100.336	128.087	132.394	106.701
RLTR1D	1592.05	-0.223815	0.33754	-0.663076	0.507282	0.699182	false	false	false	929.164	1206.59	1754.77	1862.6	2482.39	1316.78
ID_B1	212395	-0.223367	0.149009	-1.49902	0.133868	0.332655	false	false	false	215153	176829	244547	220343	227162	190336
L1MB4	1825.8	-0.223041	0.158796	-1.40457	0.160148	0.360326	false	false	false	1839.25	1716.49	1946.53	1465.53	2121.79	1865.19
RLTR9B	352.11	-0.22281	0.221308	-1.00679	0.314037	0.529503	false	false	false	290.364	286.876	393.542	341.566	458.153	342.16
MER5A1	2193.83	-0.22227	0.189334	-1.17396	0.240411	0.455801	false	false	false	2040.01	1674.55	2571.96	2317.31	2484.13	2075.01
RLTR1	36.6865	-0.22222	0.332348	-0.668636	0.503728	NA	false	true	false	48.947	35.2638	42.3643	35.224	26.1304	32.1892
L1M4c	3234.84	-0.22032	0.115525	-1.90711	0.056506	0.206777	false	false	false	3427.12	2940.24	3558.6	3141.34	3461.4	2880.34
MT2A	13541.6	-0.219635	0.132843	-1.65334	0.0982617	0.284114	false	false	false	15838.9	12451	14322.5	13221.8	13568.6	11846.8
L1MB5	4312.36	-0.217916	0.115489	-1.88689	0.0591749	0.211623	false	false	false	4843.27	4092.51	4624.39	4013.41	4447.39	3853.17
RLTR20C1_MM	6749.81	-0.217755	0.183836	-1.18451	0.23621	0.450898	false	false	false	6675.88	5455.41	8323.46	7324.46	6795.64	5924.01
RMER30	3139.48	-0.217249	0.136009	-1.59732	0.110194	0.297553	false	false	false	3271.98	2792.51	3629.95	3150.95	3227.97	2763.51
MYSERV6-int	4412.75	-0.216431	0.218044	-0.992605	0.320902	0.534625	false	false	false	5785.7	4638.62	3907.55	3290.78	4555.4	4298.46
MER20B	1578.13	-0.214323	0.150128	-1.42761	0.153405	0.354711	false	false	false	1833.44	1381.01	1672.27	1625.64	1580.02	1376.39
Kanga1c	194.037	-0.21414	0.232799	-0.919848	0.357652	0.578401	false	false	false	202.425	165.835	164.998	167.581	261.304	202.077
B1_Mur4	77819.3	-0.213453	0.137133	-1.55654	0.11958	0.310598	false	false	false	82994.2	67638.8	88268.2	79798.5	79565.3	68650.7
MamRep1879	19.2648	-0.212	0.446982	-0.474292	0.635292	NA	false	true	false	14.1034	10.4838	24.5267	22.4153	24.3884	19.6712
RLTR20C2_MM	2811.18	-0.211885	0.146619	-1.44514	0.14842	0.347418	false	false	false	3082.83	2571.4	3255.36	2817.92	2715.82	2423.73
Tigger7	5177.93	-0.211385	0.131149	-1.61179	0.107007	0.291864	false	false	false	5047.35	4746.32	5702.45	4978.33	5929.85	4663.27
MER44B	1546.24	-0.211278	0.161941	-1.30466	0.192007	0.398272	false	false	false	1501.59	1462.02	1570.82	1320.37	1912.74	1509.91
RLTR17D_Mm	1846.45	-0.210203	0.33629	-0.625065	0.531928	0.71665	false	false	false	3137.59	2187.31	1398.02	1408.96	1424.98	1521.84
L1M2	18199.3	-0.210188	0.219109	-0.959283	0.337416	0.558804	false	false	false	23787.4	20731.3	17389.4	15639.5	17469	14179.4
MER45C	95.8796	-0.20992	0.260519	-0.805779	0.42037	0.641536	false	false	false	100.383	69.5745	113.715	84.3242	95.8114	111.47
4.5SRNA	3687.3	-0.209471	0.18402	-1.1383	0.254994	0.473802	false	false	false	3696.74	2789.65	4209.67	4044.36	3968.33	3415.04
Charlie4a	1480.2	-0.209122	0.184447	-1.13378	0.256887	0.474165	false	false	false	1596.17	1576.39	1661.13	1442.05	1506.85	1098.61
tRNA-Ser-TCA_	1.22338	-0.207773	0.774729	-0.268188	0.788555	NA	false	true	false	0	0.953076	1.11485	0	3.48405	1.78829
MamRep4096	20.1789	-0.207755	0.539086	-0.385385	0.699952	NA	false	true	false	33.1844	20.0146	20.0673	6.40437	12.1942	29.2088
L1ME3D	1383.71	-0.20767	0.179342	-1.15796	0.246881	0.46596	false	false	false	1434.4	1151.32	1628.79	1527.44	1388.39	1171.93
Charlie10a	11.9939	-0.206793	0.587846	-0.351781	0.725002	NA	false	true	false	4.14805	10.4838	13.3782	6.40437	22.6463	14.9024
Cheshire	765.737	-0.206337	0.140673	-1.46679	0.142434	0.341843	false	false	false	774.027	705.276	862.893	667.122	827.462	757.639
MTE2b-int	2147.14	-0.20344	0.16044	-1.26802	0.204791	0.414003	false	false	false	2138.74	1707.91	2351.22	2207.37	2410.96	2066.67
LTR87	174.054	-0.202944	0.199813	-1.01567	0.309787	0.524447	false	false	false	170.07	145.821	189.524	152.637	202.075	184.194
MTB	10372.3	-0.201999	0.12335	-1.63761	0.101503	0.2869	false	false	false	11486.8	9220.06	11416.1	10196.8	10399.9	9514.31
L1_Rod	6597.62	-0.201445	0.266287	-0.756497	0.449351	0.671224	false	false	false	9417.74	7286.27	5275.47	4673.06	6520.4	6412.81
L2a	55066.5	-0.200646	0.1749	-1.1472	0.251299	0.469018	false	false	false	65558.3	51964.6	58557.4	58057.8	52694.5	43566.4
tRNA-Ala-GCY_	4449.02	-0.199991	0.182675	-1.09479	0.273609	0.494147	false	false	false	4489.02	3344.34	5033.54	4841.7	4760.95	4224.54
MMAR1	1276.44	-0.199095	0.210206	-0.947145	0.343565	0.562319	false	false	false	1144.86	947.357	1430.35	1399.35	1524.27	1212.46
LTRIS4	217.783	-0.19729	0.214893	-0.918089	0.358572	0.578401	false	false	false	184.174	191.568	260.875	191.064	256.078	222.94
MER65D	26.6407	-0.196558	0.428837	-0.458352	0.646699	NA	false	true	false	23.2291	20.9677	18.9524	19.2131	45.2927	32.1892
L1M5	14225.3	-0.194025	0.150699	-1.28751	0.197918	0.406508	false	false	false	16993.7	14424.8	13776.2	12458.6	14796.8	12901.9
Charlie10b	2.70905	-0.193772	0.743681	-0.260559	0.794433	NA	false	true	false	1.65922	3.8123	2.2297	2.13479	5.22608	1.19219
tRNA-Ser-TCA_m_	64603.5	-0.193657	0.355211	-0.545189	0.585624	0.752688	false	false	false	97247.8	91031.1	52603	53994.2	57685.4	35059.5
MER44C	489.01	-0.193056	0.210731	-0.916123	0.359602	0.578401	false	false	false	586.535	351.685	484.959	516.619	494.735	499.529
RSINE1	125485	-0.192059	0.108565	-1.76907	0.0768828	0.248698	false	false	false	132568	114626	138562	121182	130465	115507
Tigger2b	179.629	-0.19116	0.238761	-0.800633	0.423344	0.643852	false	false	false	184.174	161.07	163.883	136.627	229.947	202.077
MLT1J	2625.27	-0.191045	0.137848	-1.38591	0.165773	0.369746	false	false	false	3033.06	2573.3	2758.14	2505.18	2606.07	2275.9
B1_Mus1	111114	-0.19068	0.135455	-1.40769	0.159222	0.360326	false	false	false	127691	106262	119405	108396	108404	96525.4
Charlie7a	195.154	-0.188921	0.269198	-0.701793	0.482808	0.684591	false	false	false	272.112	208.724	198.443	191.064	151.556	149.024
B4	61036.6	-0.186649	0.117987	-1.58194	0.113663	0.301423	false	false	false	64210.2	54714.2	68166.3	60229.9	62627.5	56271.6
MER44D	350.812	-0.185171	0.257516	-0.719064	0.472102	0.682501	false	false	false	480.344	395.526	307.698	252.973	332.727	335.603
MLT1H1-int	7.13532	-0.184623	0.589971	-0.312936	0.754329	NA	false	true	false	8.2961	2.85923	7.80394	8.53916	6.9681	8.34536
ZP3AR	4153.53	-0.18451	0.204371	-0.902817	0.366623	0.586092	false	false	false	5203.32	4066.77	4357.94	4404.07	3705.29	3183.75
ORR1B2-int	2187.41	-0.183976	0.328513	-0.560026	0.575462	0.746086	false	false	false	3700.89	2466.56	1701.26	1871.14	1595.69	1788.89
Charlie1b	1460.71	-0.183876	0.12276	-1.49784	0.134174	0.332655	false	false	false	1640.97	1390.54	1498.36	1328.91	1522.53	1382.95
B1_Mur1	75400	-0.182468	0.135872	-1.34294	0.179291	0.390249	false	false	false	79709.8	66134.9	84098.6	78246.5	76783.2	67426.9
MER119	321.165	-0.182379	0.154766	-1.17842	0.23863	0.453451	false	false	false	335.163	292.594	344.488	284.994	346.663	323.085
BGLII_A	231.01	-0.181696	0.204239	-0.889627	0.373666	0.594179	false	false	false	200.766	227.785	258.645	194.266	280.466	224.133
MER2	9077.89	-0.181541	0.125505	-1.44648	0.148042	0.347418	false	false	false	9154.75	8037.29	9575.44	9012.02	10227.4	8460.41
LTR68	9.20424	-0.181322	0.529876	-0.342198	0.732202	NA	false	true	false	11.6145	7.62461	7.80394	6.40437	10.4522	11.3258
MER90a	164.693	-0.179924	0.235105	-0.765289	0.444099	0.668061	false	false	false	210.721	176.319	178.376	141.964	134.136	146.64
B1_Mm	52200.7	-0.1793	0.144443	-1.24132	0.214487	0.428973	false	false	false	59107.3	48849.9	56474.9	53496.8	50818.4	44456.9
RMER15	20427.8	-0.179063	0.174756	-1.02464	0.305531	0.521457	false	false	false	24982.1	21779.7	19820.9	18682.6	20324.2	16977.4
Charlie12	517.6	-0.178897	0.184037	-0.972072	0.331015	0.549288	false	false	false	624.697	560.409	521.749	449.373	501.703	447.669
MTA_Mm-int	11308.2	-0.177007	0.125818	-1.40685	0.159473	0.360326	false	false	false	12410.1	9897.69	11287.8	10759.3	12319.6	11174.4
URR1B	19395.2	-0.176524	0.119532	-1.47679	0.139732	0.340649	false	false	false	19880.8	17031.5	21125.3	19222.7	20756.2	18355
MER121	221.051	-0.176178	0.240617	-0.732192	0.464051	0.676654	false	false	false	185.833	179.178	297.665	233.76	221.237	208.634
RMER20A	1060.42	-0.176115	0.127442	-1.38193	0.166994	0.370215	false	false	false	1197.96	980.715	1093.67	992.677	1083.54	1013.96
RLTR18	1820.87	-0.175843	0.165584	-1.06196	0.288256	0.511162	false	false	false	2059.92	1658.35	1955.45	1967.21	1780.35	1503.95
Charlie1	2109.53	-0.175619	0.13918	-1.26181	0.207016	0.417019	false	false	false	2366.05	2158.72	2088.11	1924.51	2261.15	1858.63
L2b	17361.3	-0.174227	0.14618	-1.19186	0.233316	0.449468	false	false	false	17497.3	15180.6	19745.1	18327.2	18009.1	15408.5
RMER13A2	1192.52	-0.172745	0.127449	-1.3554	0.17529	0.384537	false	false	false	1287.56	1150.36	1311.06	1069.53	1193.29	1143.31
MTE2a	15908.5	-0.172068	0.12938	-1.32994	0.183538	0.3915	false	false	false	16830.3	14262.8	17228.9	16474.2	16526.6	14128.1
RLTR9A	989.542	-0.171519	0.14901	-1.15106	0.249708	0.467196	false	false	false	986.407	958.794	1129.34	992.677	1029.54	840.497
B3A	93811.9	-0.171355	0.110903	-1.5451	0.122323	0.31475	false	false	false	102708	88877.2	101242	89446.6	94261	86336.9
MER47A	64.8956	-0.170371	0.273405	-0.623143	0.533191	0.717197	false	false	false	59.732	54.3253	70.2355	53.3698	78.3911	73.3199
B1_Mus2	100639	-0.167934	0.151963	-1.1051	0.269116	0.491326	false	false	false	117170	97759.9	107638	100629	94825.4	85814.1
MER113	395.002	-0.166812	0.158163	-1.05468	0.29157	0.511162	false	false	false	443.012	401.245	429.217	359.712	379.761	357.062
MamRep137	215.487	-0.166121	0.185167	-0.89714	0.369644	0.588901	false	false	false	218.188	198.24	263.104	203.872	202.075	207.442
MLT1A0-int	130.297	-0.165213	0.328813	-0.502453	0.615349	0.769645	false	false	false	194.958	117.228	112.6	88.5938	106.264	162.138
MurERV4-int	11275.2	-0.164822	0.156899	-1.0505	0.293489	0.512384	false	false	false	10272.2	9849.09	12752.8	10595	12753.4	11429
MER113A	193.208	-0.163829	0.188957	-0.867018	0.385932	0.604366	false	false	false	183.344	202.052	216.281	168.648	214.269	174.656
MLT1G1	2417.85	-0.162641	0.183508	-0.886288	0.375462	0.595589	false	false	false	2241.61	1889	2807.19	2544.67	2620.01	2404.66
L1MC4	6366.71	-0.162586	0.235025	-0.691783	0.489074	0.689578	false	false	false	8818.76	7098.51	5526.31	5335.91	5853.2	5567.55
RMER12	5119.55	-0.159153	0.121442	-1.31052	0.19002	0.398228	false	false	false	5808.93	4713.91	5240.91	4906.82	5158.14	4888.59
LTR75	216.31	-0.158852	0.304177	-0.522236	0.601506	0.760935	false	false	false	156.796	137.243	267.564	245.501	263.046	227.709
L1MD	4655.67	-0.158718	0.232843	-0.681653	0.495458	0.691032	false	false	false	6413.72	5118.02	3915.35	3895.99	4421.26	4169.7
MER110A	77.7761	-0.15807	0.293734	-0.538139	0.590481	0.754304	false	false	false	60.5616	65.7622	105.911	87.5264	80.1332	66.7629
L1MC	4586.81	-0.157387	0.220653	-0.713279	0.475673	0.682501	false	false	false	6280.15	4875.94	4060.28	4179.92	4182.6	3941.99
MLT1E1A	603.673	-0.156368	0.164674	-0.949559	0.342336	0.562319	false	false	false	561.646	549.925	656.646	535.832	695.068	622.921
Charlie9	96.0692	-0.156067	0.242742	-0.642936	0.520266	0.707702	false	false	false	102.872	88.6361	94.7622	73.6503	108.006	108.49
BGLII_C	486.443	-0.155324	0.178535	-0.869991	0.384305	0.604217	false	false	false	598.149	462.242	479.385	424.823	459.895	494.165
B4A	95917	-0.155274	0.107191	-1.44858	0.147454	0.347097	false	false	false	99965.6	89684.4	105052	92717.1	98274.6	89808
L1ME3B	821.605	-0.153569	0.236831	-0.648434	0.516704	0.707702	false	false	false	821.314	890.173	743.604	568.922	1036.5	869.11
MIR3	35164.5	-0.153541	0.188985	-0.812449	0.416534	0.636962	false	false	false	31994.8	29078.3	41813.5	39409.3	37376.9	31314.2
LTR90A	14.9492	-0.153017	0.567755	-0.269513	0.787535	NA	false	true	false	7.46649	6.67153	26.7564	12.8087	13.9362	22.0556
tRNA-SeC_e_-TGA	12.6931	-0.152929	0.717778	-0.213059	0.831281	NA	false	true	false	32.3548	23.8269	1.11485	5.33698	6.9681	6.55707
MER20	7870.52	-0.151413	0.177821	-0.851494	0.394495	0.613334	false	false	false	7097.32	6384.66	8962.27	8305.4	8807.68	7665.81
MT2B2	14664.5	-0.149241	0.180521	-0.826726	0.408393	0.626982	false	false	false	13711.8	12170.8	17745.1	15972.5	14840.3	13546.3
ERVB3_1-LTR_MM	95.4034	-0.147486	0.214178	-0.688615	0.491065	0.689578	false	false	false	98.7236	88.6361	103.681	84.3242	99.2954	97.7599
MER112	566.749	-0.145637	0.214131	-0.680131	0.496422	0.691032	false	false	false	701.85	627.124	536.242	556.113	546.996	432.17
RMER3D4	1.20189	-0.145469	0.751857	-0.19348	0.846583	NA	false	true	false	2.48883	0	0	0	1.74203	2.98049
RodERV21-int	1357.4	-0.145021	0.396476	-0.365775	0.714533	0.846129	false	false	false	2440.71	1856.59	896.339	1006.55	952.888	991.309
LTR37B	98.6298	-0.144557	0.294693	-0.490534	0.623756	0.775531	false	false	false	137.715	114.369	83.6137	73.6503	88.8433	93.5872
LTR16C	461.349	-0.143953	0.266674	-0.539809	0.589329	0.754169	false	false	false	338.481	359.31	474.926	468.586	644.549	482.243
MER97c	2.71437	-0.143124	0.752802	-0.190122	0.849213	NA	false	true	false	4.97766	1.90615	3.34455	4.26958	0	1.78829
B3	194504	-0.141781	0.107902	-1.31398	0.188852	0.398228	false	false	false	207650	183834	208323	190046	196323	180849
L1MDa	3333.63	-0.141768	0.308394	-0.459699	0.645732	0.79577	false	false	false	5164.33	4038.18	2473.85	2510.51	2872.6	2942.34
RMER21B	696.307	-0.14169	0.161423	-0.877756	0.380076	0.600951	false	false	false	842.055	670.965	687.862	647.909	660.227	668.821
tRNA-Gly-GGA	74.8269	-0.141384	0.294031	-0.480848	0.630625	0.781751	false	false	false	100.383	69.5745	79.1543	83.2568	54.0028	62.5902
L1MEg2	28.8822	-0.140699	0.466931	-0.301327	0.763165	NA	false	true	false	18.2514	31.4515	18.9524	20.2805	55.7448	28.6127
L1MB7	10320.4	-0.140324	0.132699	-1.05746	0.290302	0.511162	false	false	false	11491.8	10230.3	9975.67	9123.03	11009.6	10091.9
RMER1B	7341.91	-0.138001	0.127409	-1.08313	0.278749	0.499128	false	false	false	7288.96	6631.5	8235.39	6941.27	7562.13	7392.2
L1MC4a	3669.97	-0.136965	0.112547	-1.21696	0.22362	0.441966	false	false	false	3932.35	3601.67	3852.92	3362.29	3748.84	3521.74
LTR64	8.49232	-0.136841	0.561584	-0.24367	0.807487	NA	false	true	false	7.46649	4.76538	12.2633	11.7413	6.9681	7.74926
RLTR13D5	2996.32	-0.136563	0.156458	-0.872839	0.382751	0.603932	false	false	false	3297.7	2469.42	3175.09	3179.77	2944.02	2911.93
MTA_Mm	11393	-0.135327	0.110751	-1.2219	0.221745	0.439296	false	false	false	12498.1	10681.1	11814.1	10981.4	11474.7	10908.6
MER65-int	14.3197	-0.134918	0.453896	-0.297245	0.76628	NA	false	true	false	15.7626	17.1554	12.2633	9.60656	17.4203	13.7102
MLT2B1	469.324	-0.133156	0.167533	-0.794808	0.426725	0.646769	false	false	false	437.205	446.993	538.472	409.88	499.961	483.435
L1M4	11377.7	-0.13301	0.130074	-1.02257	0.306513	0.522069	false	false	false	13071.3	11091.9	11038.1	10608.8	11605.4	10850.8
L1_Mur3	34026.2	-0.132796	0.132668	-1.00097	0.316844	0.530199	false	false	false	36355.2	33254.7	36183.5	34873.9	34265.6	29224.3
MER117	1041.38	-0.132123	0.142427	-0.927652	0.353588	0.575353	false	false	false	1117.49	1023.6	1108.16	1063.13	1039.99	895.934
MER105	207.178	-0.131271	0.185147	-0.709007	0.47832	0.682501	false	false	false	242.246	194.427	191.754	189.996	216.011	208.634
ID	7316.42	-0.131134	0.12003	-1.09251	0.27461	0.494889	false	false	false	7926.1	7329.15	7567.6	7085.37	7455.87	6534.42
Lx2	57743.5	-0.127377	0.169572	-0.751171	0.45255	0.671867	false	false	false	61197.9	54186.2	67622.3	61658.1	52140.6	49656.1
MER90	108.686	-0.127314	0.255761	-0.497783	0.618637	0.771455	false	false	false	142.693	120.088	103.681	100.335	92.3273	92.9911
Charlie15a	542.029	-0.127225	0.16855	-0.754824	0.450355	0.671525	false	false	false	598.979	553.737	548.506	559.315	548.738	442.9
Kanga2_a	1052.31	-0.127176	0.206441	-0.616041	0.537867	0.721843	false	false	false	919.208	823.458	1194	1191.21	1186.32	999.655
LSU-rRNA_Hsa	510565	-0.126134	0.277819	-0.454017	0.649817	0.799392	false	false	false	621221	659549	573629	463317	405988	339686
MLT1A1	12955.4	-0.126034	0.178522	-0.705983	0.480199	0.683203	false	false	false	14051.9	11631.3	14214.3	14801.6	12316.1	10717.2
tRNA-Gln-CAG	1.42617	-0.124069	0.785745	-0.157899	0.874536	NA	false	true	false	1.65922	1.90615	1.11485	2.13479	1.74203	0
MER3	3163.81	-0.123624	0.146354	-0.844694	0.398282	0.615794	false	false	false	3392.28	3228.07	3434.85	3177.64	3071.19	2678.86
tRNA-Ser-AGY	1.45407	-0.121164	0.78549	-0.154253	0.87741	NA	false	true	false	0.82961	0	2.2297	2.13479	1.74203	1.78829
RLTR12B2	103.831	-0.119302	0.276987	-0.430713	0.666677	0.810343	false	false	false	77.1538	98.1668	115.944	84.3242	134.136	113.258
FAM	524.141	-0.119244	0.194215	-0.613979	0.539229	0.721843	false	false	false	512.699	411.729	600.904	590.269	524.35	504.894
ORR1A1	4236.77	-0.118607	0.159527	-0.743494	0.457182	0.674505	false	false	false	5007.53	4448.01	3946.57	3926.95	4281.9	3809.66
L1MA7	1948.16	-0.116738	0.212851	-0.54845	0.583383	0.752115	false	false	false	2355.26	2187.31	1721.33	1476.21	2008.55	1940.3
ORR1B1-int	10431	-0.115827	0.148476	-0.780104	0.43533	0.656126	false	false	false	12230.9	9729	10674.7	10532	9650.82	9768.84
Charlie7	575.57	-0.115522	0.184576	-0.625876	0.531397	0.71665	false	false	false	568.283	653.81	588.64	467.519	641.065	534.103
RLTR20B2	337.006	-0.113559	0.20244	-0.560952	0.57483	0.746086	false	false	false	380.791	364.075	324.421	256.175	346.663	349.909
RLTR12E	919.926	-0.111789	0.157051	-0.711797	0.47659	0.682501	false	false	false	1048.63	968.325	934.243	800.546	883.207	884.608
MamRep1894	11.3174	-0.1105	0.527991	-0.209283	0.834228	NA	false	true	false	8.2961	6.67153	8.91879	11.7413	19.1623	13.1141
MamGyp-int	1286.67	-0.109933	0.216955	-0.506708	0.61236	0.767052	false	false	false	1196.3	977.856	1492.78	1554.13	1320.45	1178.48
MER2B	879.859	-0.10975	0.133848	-0.81996	0.412239	0.631547	false	false	false	942.437	882.548	850.63	836.838	947.662	819.037
MIRb	60158.8	-0.109409	0.186708	-0.58599	0.557882	0.73481	false	false	false	56319.8	50778.9	67128.4	70408.6	63967.2	52349.8
RLTR30D_MM	294.331	-0.107256	0.245522	-0.43685	0.66222	0.808951	false	false	false	231.461	274.486	328.88	341.566	357.115	232.478
ORR1D2	8478.97	-0.106208	0.153493	-0.691943	0.488973	0.689578	false	false	false	10028.3	8659.65	8148.43	7580.64	8203.2	8253.56
MamGypLTR1c	48.6135	-0.10545	0.372254	-0.283276	0.776966	0.887153	false	false	false	29.0364	37.17	64.6612	43.7632	59.2289	57.8214
ORR1A3-int	4147.94	-0.105171	0.138447	-0.759645	0.447467	0.669602	false	false	false	4206.95	3595.96	4526.29	4331.49	4166.92	4060.02
L1MC3	1934.03	-0.102882	0.173539	-0.592843	0.553286	0.73363	false	false	false	2142.05	2116.78	1847.3	1557.33	2022.49	1918.24
MLT1I-int	3.7354	-0.102881	0.686072	-0.149957	0.880798	NA	false	true	false	4.14805	4.76538	5.57425	3.20219	1.74203	2.98049
ORR1B2	5202.94	-0.102862	0.118579	-0.867452	0.385694	0.604366	false	false	false	5511.93	5210.47	5381.38	4686.93	5274.85	5152.07
L1MC5	2175.73	-0.102536	0.146081	-0.701914	0.482733	0.684591	false	false	false	2237.46	2170.15	2073.62	1905.3	2452.77	2215.1
X7C_LINE	129.053	-0.102316	0.237739	-0.430372	0.666925	0.810343	false	false	false	106.19	116.275	156.079	141.964	139.362	114.451
ORSL-2b	134.1	-0.098842	0.19802	-0.499151	0.617673	0.771401	false	false	false	142.693	136.29	150.505	123.818	121.942	129.353
X7A_LINE	1442.73	-0.0966691	0.243759	-0.396576	0.69168	0.829224	false	false	false	1688.26	1099.85	1587.54	1816.71	1198.51	1265.51
RLTR1D2_MM	645.243	-0.095627	0.338899	-0.282169	0.777814	0.887153	false	false	false	359.221	487.975	691.206	772.794	954.63	605.635
Tigger9a	75.2747	-0.0929311	0.357054	-0.260272	0.794654	0.892458	false	false	false	44.799	60.0438	91.4176	61.9089	99.2954	94.1833
L1MA5A	1456.82	-0.0924528	0.243462	-0.379742	0.704137	0.838163	false	false	false	1798.6	1588.78	1198.46	1034.31	1517.3	1603.5
MTC	27023.8	-0.0922512	0.124924	-0.738457	0.460237	0.676654	false	false	false	29987.1	26774.8	27802.1	26509.8	25886.5	25182.7
Charlie23a	98.8933	-0.0921023	0.218101	-0.422292	0.672812	0.813588	false	false	false	113.657	95.3076	91.4176	91.796	101.037	100.144
tRNA-Ala-GCA	1970.18	-0.0919948	0.206631	-0.445213	0.656166	0.802725	false	false	false	2123.8	2046.25	2042.4	2247.93	1933.65	1427.06
RLTR12A	726.838	-0.0917363	0.127377	-0.720194	0.471406	0.682501	false	false	false	735.035	694.792	767.016	688.47	749.071	726.642
Charlie19a	119.092	-0.0916765	0.272769	-0.336096	0.736798	0.864892	false	false	false	148.5	146.774	118.174	88.5938	101.037	111.47
MT2B	28929.7	-0.0902889	0.137522	-0.656539	0.511477	0.703806	false	false	false	31138.6	26162.9	30575.8	30843.4	27807.9	27049.7
MER21B	1932.35	-0.0895671	0.148607	-0.602713	0.5467	0.728354	false	false	false	1790.3	1759.38	2143.85	2035.52	2045.14	1819.88
LTR65	169.346	-0.0891025	0.26523	-0.335945	0.736912	0.864892	false	false	false	157.626	109.604	179.491	191.064	188.139	190.155
RLTR42	107.33	-0.0883048	0.220141	-0.401129	0.688325	0.82757	false	false	false	118.634	94.3545	112.6	119.548	99.2954	99.5482
LTR16D	43.9627	-0.0879419	0.453267	-0.194018	0.846162	NA	false	true	false	75.4946	63.8561	30.1009	27.7523	29.6144	36.958
RLTR20A	389.733	-0.0875485	0.161473	-0.542186	0.58769	0.754169	false	false	false	438.864	355.497	375.704	370.386	390.214	407.73
MER77	326.601	-0.0874824	0.149183	-0.586412	0.557599	0.73481	false	false	false	340.14	304.031	328.88	314.882	341.437	330.238
LTR37A	152.992	-0.0872985	0.337584	-0.258598	0.795945	0.892458	false	false	false	156.796	190.615	128.208	78.9872	189.881	173.464
MTEb-int	1091.79	-0.0865418	0.221157	-0.391313	0.695566	0.832692	false	false	false	925.845	815.833	1282.08	1204.02	1168.9	1154.04
L1M	316.198	-0.0862438	0.154174	-0.559393	0.575893	0.746086	false	false	false	326.867	297.36	318.847	293.534	332.727	327.853
RLTR16	981.204	-0.085576	0.158593	-0.539596	0.589476	0.754169	false	false	false	934.971	954.029	1132.69	870.994	965.082	1029.46
MLT1C-int	55.6975	-0.08524	0.285126	-0.298956	0.764974	0.88665	false	false	false	44.799	59.0907	65.7761	46.9654	62.7129	54.8409
RLTR35B_MM	163.903	-0.0849819	0.374074	-0.22718	0.820284	0.906584	false	false	false	262.987	227.785	117.059	129.155	125.426	121.008
RLTR24	1814.31	-0.0839103	0.34597	-0.242537	0.808364	0.899614	false	false	false	2992.4	2283.57	1225.22	1531.71	1390.14	1462.82
ERVB7_2-LTR_MM	1355.19	-0.0824619	0.182641	-0.451497	0.651632	0.799513	false	false	false	1338.16	1220.89	1538.49	1571.21	1304.78	1157.62
Plat_L3	624.884	-0.0821632	0.177096	-0.463947	0.642686	0.793182	false	false	false	536.758	561.362	680.058	644.707	714.23	612.192
tRNA-Arg-CGA	0.978073	-0.0811472	0.681185	-0.119126	0.905175	NA	false	true	false	0	0	0	0	3.48405	2.38439
ORR1D1	13044.8	-0.0774987	0.106962	-0.724546	0.46873	0.680756	false	false	false	13407.3	12719.8	13193.1	12275	13591.3	13082.5
Charlie1a	2902.34	-0.0772045	0.149333	-0.516997	0.605158	0.761445	false	false	false	2897	3124.18	2963.27	2459.28	3083.38	2886.9
MTE2b	6998.97	-0.0767902	0.108447	-0.708088	0.478891	0.682501	false	false	false	7322.97	6874.54	7204.15	6585.83	7030.81	6975.53
L1MB3	4143.66	-0.0767846	0.127341	-0.602987	0.546517	0.728354	false	false	false	4332.23	4148.74	4121.6	3689.98	4311.51	4257.92
MTEa	11797.6	-0.0767088	0.147538	-0.519927	0.603114	0.760935	false	false	false	13729.2	11534.1	11839.7	11754.2	10769.2	11158.9
MLT2F	1853.2	-0.0766527	0.20077	-0.381794	0.702614	0.83754	false	false	false	1845.05	1468.69	2053.55	2243.66	1809.96	1698.28
ORR1E	17175.6	-0.0760829	0.110752	-0.686968	0.492103	0.689603	false	false	false	17437.6	16318.6	18295.8	17358	17157.2	16486.3
L1VL2	38162.6	-0.0758738	0.176469	-0.429956	0.667227	0.810343	false	false	false	38070.8	33867.6	40540.4	45077.2	38923.8	32495.6
HAL1-2a_MD	7490.48	-0.0744857	0.248556	-0.299674	0.764425	0.88665	false	false	false	6504.15	5409.66	8888.69	9659.93	7673.62	6806.83
Looper	199.728	-0.0743705	0.308574	-0.241014	0.809545	0.899733	false	false	false	254.69	278.298	175.031	133.424	184.655	172.272
LTRIS_Mm	2687.42	-0.0743217	0.270886	-0.274366	0.783804	0.887932	false	false	false	1963.69	2395.08	2710.2	2135.86	3605.99	3313.7
MLT1C	5492.51	-0.0735378	0.124449	-0.590905	0.554584	0.734189	false	false	false	5536.82	5290.52	5861.88	5739.38	5499.57	5026.89
MER34	203.044	-0.0730309	0.257986	-0.283081	0.777115	0.887153	false	false	false	277.92	222.067	166.113	171.851	179.429	200.885
RLTR9D2	227.204	-0.0710015	0.233988	-0.303441	0.761554	0.885135	false	false	false	214.869	168.694	273.138	246.568	210.785	249.169
L1MA4A	1270.72	-0.0702366	0.226438	-0.310181	0.756424	0.881617	false	false	false	1600.32	1449.63	1088.09	985.206	1217.68	1283.4
MER33	4768.73	-0.069784	0.146167	-0.477426	0.633059	0.783609	false	false	false	4770.26	5159	4614.36	4546.04	5271.37	4251.36
L1M3	2979.96	-0.0694794	0.160098	-0.433981	0.664303	0.810314	false	false	false	3281.11	3181.37	2791.58	2514.78	3085.13	3025.79
RLTR20D	366.104	-0.0690561	0.191544	-0.360524	0.718455	0.848434	false	false	false	418.953	387.902	369.015	298.871	336.211	385.675
MTEb	6627.47	-0.067704	0.113388	-0.597102	0.550439	0.731011	false	false	false	6879.96	6657.24	7007.94	6452.4	6461.17	6306.11
Lx6	31245.9	-0.0635611	0.173982	-0.365331	0.714864	0.846129	false	false	false	37821.9	33405.3	30094.2	29189	27909	29056.2
LTR33C	194.441	-0.0628549	0.288989	-0.217499	0.827819	0.906584	false	false	false	135.227	171.554	254.186	238.029	207.301	160.35
RLTR31B_Mm	99.1552	-0.0623243	0.261078	-0.238719	0.811323	0.900515	false	false	false	111.168	104.838	95.877	70.4481	97.5534	115.047
RLTR40	3344.44	-0.0610814	0.212772	-0.287075	0.774055	0.887153	false	false	false	4391.96	3546.4	2867.39	3288.64	2987.57	2984.66
HAL1	3423.81	-0.0610078	0.134688	-0.452958	0.650579	0.799392	false	false	false	3788	3534.96	3236.41	3178.7	3464.89	3339.93
MLT1G	297.212	-0.0582917	0.266067	-0.219087	0.826583	0.906584	false	false	false	267.135	304.031	229.659	241.231	416.344	324.873
MLT1F1	700.292	-0.0576898	0.135246	-0.426553	0.669705	0.811628	false	false	false	710.976	696.698	719.078	638.302	714.23	722.47
RMER6A	15969	-0.0575399	0.200247	-0.287344	0.773849	0.887153	false	false	false	19945.5	16097.5	15654.7	17002.5	13274.2	13839.6
RLTR34C_MM	741.645	-0.0573249	0.185869	-0.308416	0.757766	0.881955	false	false	false	657.051	609.015	821.644	795.209	792.621	774.33
MER74B	352.789	-0.0549203	0.247984	-0.221467	0.824729	0.906584	false	false	false	292.023	257.33	411.379	428.025	376.277	351.697
HERV16-int	60.0934	-0.0525643	0.398171	-0.132014	0.894973	0.943383	false	false	false	87.1091	72.4338	35.6752	35.224	60.9709	69.1473
MER123	30.1241	-0.051406	0.567487	-0.0905852	0.927822	NA	false	true	false	55.5839	57.1846	20.0673	14.9435	15.6782	17.2868
L1MA5	3078.1	-0.0506905	0.184319	-0.275016	0.783304	0.887932	false	false	false	3643.65	3452.99	2861.82	2614.05	2891.76	3004.33
MER34A	199.969	-0.0496585	0.17204	-0.288644	0.772854	0.887153	false	false	false	198.277	204.911	197.328	183.592	216.011	199.693
RMER1C	2458.81	-0.0471963	0.220608	-0.213937	0.830596	0.906584	false	false	false	3180.73	2828.73	2165.04	2168.95	2151.4	2258.02
MLT1N2	271.218	-0.0460677	0.178738	-0.257738	0.796609	0.892458	false	false	false	262.157	239.222	301.009	297.803	263.046	264.071
ORR1C2-int	1488.96	-0.0455127	0.152953	-0.29756	0.766039	0.886658	false	false	false	1494.13	1274.26	1526.23	1482.61	1519.05	1637.48
BGLII_B	1110.32	-0.0454877	0.204711	-0.222204	0.824155	0.906584	false	false	false	1281.75	1264.73	1075.83	857.118	1026.05	1156.43
HAL1-3A_ME	6293.99	-0.0443574	0.123212	-0.360009	0.71884	0.848434	false	false	false	6158.2	6551.44	6660.11	6246.4	6354.91	5792.87
L1M3c	93.5035	-0.0428334	0.320699	-0.133563	0.893748	0.943383	false	false	false	107.02	106.745	69.1206	58.7067	109.748	109.682
RLTR42-int	1946.33	-0.0417372	0.142003	-0.293918	0.76882	0.887153	false	false	false	2114.68	2085.33	1986.66	1803.9	1820.42	1866.98
Mam_R4	67.1857	-0.0413712	0.294811	-0.140331	0.888398	0.943383	false	false	false	69.6873	51.4661	61.3167	58.7067	74.9071	87.0302
RLTR20A3_MM	755.78	-0.0413551	0.159268	-0.259657	0.795128	0.892458	false	false	false	766.56	794.865	857.319	720.492	674.164	721.277
RLTR34B_MM	496.337	-0.0410543	0.156162	-0.262895	0.792631	0.892458	false	false	false	554.18	513.708	496.108	461.115	458.153	494.761
L1MA9	2011.64	-0.0397908	0.269406	-0.147698	0.882581	0.940971	false	false	false	2695.4	2369.35	1508.39	1491.15	1916.23	2089.32
RLTR47_MM	23.9612	-0.0380803	0.436937	-0.0871529	0.93055	NA	false	true	false	13.2738	17.1554	32.3306	29.8871	27.8724	23.2478
RLTR20B1	210.416	-0.0374755	0.285189	-0.131406	0.895454	0.943383	false	false	false	155.137	200.146	214.051	157.974	273.498	261.687
RMER17B	3303.38	-0.0374725	0.287124	-0.13051	0.896163	0.943383	false	false	false	4723.8	4129.68	2775.97	2594.84	2541.61	3054.4
ORR1B1	16420.2	-0.0370935	0.118395	-0.313303	0.754051	0.880076	false	false	false	16317.6	15775.3	16966.9	17378.3	16612	15471.1
LTR44	7.59769	-0.0366174	0.570591	-0.0641745	0.948831	NA	false	true	false	5.80727	8.57768	5.57425	7.47177	12.1942	5.96097
RMER17C	5997.04	-0.0354659	0.299662	-0.118353	0.905788	0.94614	false	false	false	8689.34	7847.63	4817.26	4952.71	4712.18	4963.1
tRNA-His-CAY_	9.92648	-0.0354165	0.719332	-0.0492352	0.960732	NA	false	true	false	0	4.76538	16.7227	12.8087	13.9362	11.3258
UCON29	399.975	-0.0342655	0.16188	-0.211673	0.832362	0.906584	false	false	false	443.842	373.606	386.853	430.16	381.503	383.887
LTR16A2	152.138	-0.0332533	0.244093	-0.136232	0.891638	0.943383	false	false	false	150.989	115.322	179.491	171.851	130.652	164.523
MLT1A	1759.34	-0.032491	0.146816	-0.221305	0.824855	0.906584	false	false	false	1911.42	1925.21	1765.92	1627.78	1658.41	1667.28
LTR69	69.8717	-0.0303767	0.258512	-0.117506	0.906459	0.94614	false	false	false	67.1984	61.9499	84.7285	75.785	59.2289	70.3395
ORR1A4	8690.53	-0.029751	0.112359	-0.264785	0.791175	0.892335	false	false	false	9114.1	8643.45	8638.96	8888.2	8586.44	8272.04
RLTR20A2B_MM	170.867	-0.0292093	0.217475	-0.134311	0.893157	0.943383	false	false	false	168.411	189.662	152.734	138.761	198.591	177.041
LTR78B	207.982	-0.0289459	0.183087	-0.158099	0.874379	0.938041	false	false	false	192.47	204.911	240.807	206.007	196.849	206.846
RLTR13B3	364.083	-0.0284308	0.18125	-0.15686	0.875355	0.938041	false	false	false	374.154	366.934	381.278	304.208	348.405	409.519
BGLII_Mus	365.636	-0.0267178	0.177438	-0.150575	0.880311	0.940945	false	false	false	324.378	343.107	364.556	347.971	421.57	392.232
MLT2B2	407.15	-0.0240678	0.186335	-0.129165	0.897227	0.943383	false	false	false	485.322	410.776	395.771	379.993	348.405	422.633
MER66-int	142.357	-0.0219433	0.272675	-0.080474	0.93586	0.964638	false	false	false	116.145	99.1199	163.883	160.109	151.556	163.331
MLT1B-int	209.525	-0.0214319	0.183201	-0.116985	0.906872	0.94614	false	false	false	194.958	187.756	205.132	217.749	235.173	216.383
RMER15-int	1873.25	-0.0208723	0.124527	-0.167613	0.866888	0.933743	false	false	false	1819.34	1805.13	1998.92	1827.38	1843.06	1945.66
ORR1A4-int	4917.76	-0.0198717	0.134149	-0.148132	0.882239	0.940971	false	false	false	4640.84	4555.7	4859.63	4945.24	5358.47	5146.7
MLTR31F_MM	262.664	-0.0197808	0.20362	-0.097146	0.92261	0.955014	false	false	false	304.467	294.5	257.53	223.086	229.947	266.455
RMER4B	7836.86	-0.0196596	0.140522	-0.139904	0.888736	0.943383	false	false	false	8590.62	7686.56	8010.19	8225.35	7067.4	7441.08
Kanga1d	53.4921	-0.019247	0.318966	-0.0603419	0.951883	0.972336	false	false	false	42.3101	44.7946	44.594	56.5719	76.6491	56.0331
LTRIS_Mus	3723.94	-0.0191154	0.176532	-0.108283	0.913771	0.95005	false	false	false	3140.08	3344.34	3958.83	3631.28	4151.25	4117.84
RLTR1C	545.123	-0.0168171	0.189852	-0.0885801	0.929416	0.960358	false	false	false	467.9	513.708	526.209	598.809	653.259	510.855
ORR1C2	8239.12	-0.0164782	0.103014	-0.159961	0.872912	0.937821	false	false	false	8373.26	8163.1	8214.21	8284.05	8271.13	8128.98
Tigger1a_Art	32.3617	-0.0164653	0.406973	-0.0404581	0.967728	NA	false	true	false	18.2514	32.4046	42.3643	23.4827	38.3246	39.3424
RLTR13B2	191.924	-0.0141532	0.213844	-0.0661847	0.947231	0.971578	false	false	false	204.084	179.178	200.673	163.311	174.203	230.093
L1P5	146.989	-0.0139204	0.218243	-0.0637838	0.949142	0.972336	false	false	false	141.034	126.759	150.505	134.492	153.298	175.849
RMER5	4537.95	-0.0133159	0.137055	-0.0971573	0.922602	0.955014	false	false	false	5005.04	4737.74	4167.31	4451.04	4503.13	4363.43
MLT1B	8155.34	-0.0114875	0.16636	-0.0690521	0.944948	0.9714	false	false	false	7216.78	7093.74	8936.63	9002.41	8412.24	8270.25
Charlie2b	923.477	-0.00956337	0.158827	-0.0602124	0.951986	0.972336	false	false	false	834.588	832.988	955.426	1014.03	991.212	912.625
MLTR31A_MM	217.555	-0.00931714	0.179418	-0.0519297	0.958585	0.977243	false	false	false	228.972	243.034	207.362	204.94	217.753	203.269
Tigger14a	2812.41	-0.00755514	0.288504	-0.0261873	0.979108	0.990425	false	false	false	2058.26	2024.33	3405.86	3868.24	2996.28	2521.49
L1MC2	3158.21	-0.00728299	0.166584	-0.0437196	0.965128	0.982718	false	false	false	3714.17	3199.48	3054.69	3223.53	2726.27	3031.15
RMER17D2	852.185	-0.0061833	0.179893	-0.0343721	0.97258	0.987906	false	false	false	998.021	948.311	807.151	789.872	754.297	815.461
RLTR13D	127.102	-0.00571675	0.225648	-0.0253348	0.979788	0.990425	false	false	false	152.648	133.431	104.796	121.683	123.684	126.373
RLTR20C	188.604	-0.00562219	0.202863	-0.0277143	0.97789	0.990425	false	false	false	160.944	191.568	192.869	203.872	214.269	168.099
tRNA-Lys-AAA	11.1747	-0.00545297	0.523455	-0.0104173	0.991688	NA	false	true	false	8.2961	5.71846	13.3782	14.9435	12.1942	12.518
Ricksha_a	6.04193	-0.00527119	0.731869	-0.00720237	0.994253	NA	false	true	false	14.933	8.57768	1.11485	2.13479	1.74203	7.74926
_CATTC_n	44.3825	-0.00387284	0.771988	-0.00501671	0.995997	NA	false	true	true	19.081	1.90615	31.2158	36.2914	83.6172	94.1833
RMER21A	5979.09	-0.00355884	0.161367	-0.0220543	0.982405	0.990825	false	false	false	6477.6	6138.76	6081.5	6583.69	5396.79	5196.18
MLT1N2-int	1.76489	-0.00326145	0.781123	-0.00417533	0.996669	NA	false	true	false	2.48883	2.85923	1.11485	0	1.74203	2.38439
MLT2C1	254.661	-0.00276603	0.16092	-0.0171889	0.986286	0.993399	false	false	false	248.054	269.72	264.219	241.231	252.594	252.149
MLT1J-int	542.865	-0.00212019	0.15895	-0.0133388	0.989358	0.994279	false	false	false	601.468	509.896	513.945	589.202	512.155	530.526
Tigger13a	349.317	-0.000248512	0.14739	-0.00168608	0.998655	0.998655	false	false	false	368.347	353.591	342.259	347.971	336.211	347.525
Lx8	29658	0.000875703	0.135882	0.0064446	0.994858	0.996047	false	false	false	32539.8	30970.2	28122.1	27637	28283.5	30395.6
MLT1D	10178.3	0.000987001	0.148926	0.00662747	0.994712	0.996047	false	false	false	10668.8	9172.4	10232.1	11518.3	9621.2	9857.06
Lx2A	6414.96	0.0020498	0.162064	0.0126481	0.989909	0.994279	false	false	false	5825.52	5540.23	6706.93	7184.64	6699.83	6532.63
MTB_Mm	6882.82	0.0027153	0.12413	0.0218746	0.982548	0.990825	false	false	false	6846.78	6366.55	7133.92	7214.52	6647.57	7087.59
MLT1A0	3919.56	0.00311986	0.121781	0.0256187	0.979561	0.990425	false	false	false	3711.68	3775.13	4109.33	3881.05	3926.52	4113.67
LTR86C	56.2786	0.00351432	0.30214	0.0116314	0.99072	0.994279	false	false	false	71.3465	60.9969	47.9385	44.8306	48.7767	63.7824
RLTR49	1305.05	0.00708802	0.185062	0.0383008	0.969448	0.985919	false	false	false	1465.92	1527.78	1133.8	1173.07	1304.78	1224.98
MER91A	252.692	0.0130193	0.191859	0.0678585	0.945898	0.9714	false	false	false	249.713	228.738	243.037	302.073	261.304	231.286
MTD	40606.7	0.0132488	0.113647	0.116578	0.907194	0.94614	false	false	false	42439.6	40442.8	40647.4	41572.9	38167.8	40369.5
HY4	2.91406	0.0141351	0.773573	0.0182724	0.985422	NA	false	true	false	5.80727	2.85923	1.11485	0	1.74203	5.96097
tRNA-Thr-ACG_	5.64036	0.0145892	0.633016	0.0230471	0.981613	NA	false	true	false	5.80727	2.85923	5.57425	9.60656	5.22608	4.76878
MER94	95.049	0.0146591	0.246666	0.0594291	0.95261	0.972336	false	false	false	93.746	100.073	86.9582	74.7177	104.522	110.278
LTR33	355.085	0.0168482	0.149358	0.112804	0.910186	0.947498	false	false	false	336.822	345.013	348.948	369.319	374.535	355.87
MER81	254.776	0.0168499	0.225298	0.0747892	0.940382	0.968109	false	false	false	194.958	221.114	286.516	263.647	280.466	281.954
tRNA-Val-GTG	2.06402	0.0183934	0.785489	0.0234165	0.981318	NA	false	true	false	0	0	4.4594	3.20219	1.74203	2.98049
MER53	1956.13	0.0190198	0.187927	0.101208	0.919385	0.954702	false	false	false	1791.13	1637.38	2093.69	2365.35	1944.1	1905.13
MLT1G3	726.729	0.0209451	0.154233	0.135802	0.891978	0.943383	false	false	false	769.879	712.901	756.982	781.333	634.097	705.183
L1M7	120.808	0.0233474	0.280032	0.0833741	0.933554	0.963446	false	false	false	133.567	163.929	103.681	89.6612	121.942	112.066
MTB-int	6518.11	0.0257037	0.266292	0.0965245	0.923104	0.955014	false	false	false	4917.1	4465.16	7412.63	7835.75	7046.49	7431.54
MER58A	7961.47	0.0265911	0.160298	0.165885	0.868248	0.934007	false	false	false	8103.64	7600.78	7943.3	9395.21	7612.65	7113.23
LTR86B2	19.1933	0.0265939	0.46074	0.05772	0.953972	NA	false	true	false	14.933	27.6392	20.0673	9.60656	22.6463	20.2673
X6B_LINE	381.596	0.0267836	0.231144	0.115874	0.907752	0.94614	false	false	false	332.674	285.923	423.643	462.182	378.019	407.134
RLTR11A2	2401.09	0.0280324	0.148144	0.189223	0.849918	0.919008	false	false	false	2557.69	2421.77	2337.84	2184.96	2236.76	2667.53
tRNA-Glu-GAA	0.890753	0.0300459	0.738217	0.0407006	0.967535	NA	false	true	false	2.48883	0	0	1.0674	0	1.78829
L1Md_F3	86218	0.0301161	0.155867	0.193217	0.846789	0.916808	false	false	false	89140.8	88169.1	91433.2	95046.2	75349.6	78169.2
tRNA-Ser-TCA	0.384507	0.0313159	0.591366	0.0529552	0.957768	NA	false	true	false	0	0	1.11485	0	0	1.19219
MTD-int	2984.2	0.0314648	0.148285	0.212191	0.831958	0.906584	false	false	false	3315.12	3006.95	2762.6	2830.73	2775.05	3214.75
MER49	23.4023	0.0320085	0.49687	0.0644203	0.948636	NA	false	true	false	20.7403	12.39	35.6752	37.3588	12.1942	22.0556
MER91B	607.754	0.0340125	0.281333	0.120898	0.903772	0.94614	false	false	false	407.339	446.04	674.484	711.952	721.198	685.512
L1MA4	5857.38	0.0355127	0.158466	0.224104	0.822677	0.906584	false	false	false	5489.53	5985.32	5373.57	5301.75	6494.27	6499.84
RMER13A1	675.451	0.0365814	0.146542	0.249631	0.802873	0.898274	false	false	false	735.035	710.042	644.383	677.796	618.419	667.033
MT-int	2738.73	0.0368619	0.187265	0.196844	0.84395	0.914916	false	false	false	2376.83	2295.01	3008.98	3172.3	2724.53	2854.71
MER66C	2.27364	0.0371799	0.767242	0.0484592	0.96135	NA	false	true	false	4.14805	3.8123	2.2297	1.0674	0	2.38439
RLTR21	5770.86	0.0379372	0.202908	0.186967	0.851686	0.919734	false	false	false	7074.09	6649.61	4886.38	5477.87	5118.07	5419.12
LTRIS3	453.02	0.0408608	0.146444	0.279021	0.780229	0.887153	false	false	false	461.263	446.04	412.494	455.778	466.863	475.685
RLTR13D4	212.611	0.0410941	0.202265	0.20317	0.839002	0.911032	false	false	false	231.461	229.691	205.132	179.322	191.623	238.439
LTR16B1	87.8093	0.0415578	0.357949	0.1161	0.907573	0.94614	false	false	false	59.732	100.073	68.0058	62.9763	134.136	101.933
L1MCc	250.679	0.0431213	0.313007	0.137765	0.890427	0.943383	false	false	false	171.729	343.107	317.732	241.231	250.852	179.425
ORR1A0	1494.15	0.0440059	0.136442	0.322526	0.747054	0.873126	false	false	false	1387.94	1625.95	1445.96	1452.72	1581.76	1470.57
MLT1G-int	17.7732	0.0446267	0.492109	0.0906845	0.927743	NA	false	true	false	24.8883	23.8269	10.0336	9.60656	17.4203	20.8634
RLTR13A3	348.145	0.0449474	0.221618	0.202815	0.83928	0.911032	false	false	false	360.051	394.573	299.894	266.849	369.309	398.193
MTB_Mm-int	2415.56	0.0454626	0.159929	0.284268	0.776205	0.887153	false	false	false	2281.43	2078.66	2495.03	2698.37	2355.22	2584.68
Charlie16a	2085.64	0.0476426	0.208694	0.22829	0.819421	0.906584	false	false	false	2432.42	2019.57	1881.87	2563.88	1834.35	1781.73
LTR40a	138.959	0.0476482	0.309796	0.153805	0.877763	0.93942	false	false	false	130.249	173.46	107.026	89.6612	174.203	159.158
MLT1-int	298.843	0.0477147	0.226316	0.210832	0.833018	0.906584	false	false	false	248.883	245.894	314.387	291.399	320.533	371.965
Ricksha	221.713	0.0481927	0.194433	0.247863	0.804241	0.898605	false	false	false	225.654	256.377	200.673	191.064	228.205	228.305
RLTR13C3	734.985	0.0496029	0.172437	0.287657	0.773609	0.887153	false	false	false	662.859	638.561	769.246	841.107	735.135	763.004
RLTR13F	507.962	0.0497655	0.186473	0.266878	0.789563	0.891717	false	false	false	460.434	426.978	549.621	561.45	487.767	561.523
ORR1C1-int	2347.25	0.0549876	0.196635	0.279644	0.779751	0.887153	false	false	false	2821.51	2692.44	1997.81	2297.03	2083.46	2191.25
L1M3d	49.5943	0.0558443	0.32827	0.170117	0.864918	0.932821	false	false	false	59.732	58.1376	39.0197	35.224	47.0347	58.4175
RLTR9A2	59.4764	0.0570996	0.266155	0.214535	0.83013	0.906584	false	false	false	67.1984	62.903	57.9721	54.4371	48.7767	65.5707
RMER19A	3766.67	0.0587423	0.209419	0.280501	0.779093	0.887153	false	false	false	4389.47	4641.48	3415.9	3686.78	3257.59	3208.79
L1ME3F	419.89	0.0601133	0.145468	0.41324	0.679431	0.819228	false	false	false	436.375	413.635	393.542	437.632	402.408	435.747
RLTR11A	54524.8	0.0635535	0.231956	0.273989	0.784093	0.887932	false	false	false	66634.3	56519.3	53688.9	63415	39563.1	47328.3
RLTR9B2	55.5045	0.0638601	0.27888	0.228988	0.818878	0.906584	false	false	false	47.2878	61.9499	49.0534	50.1676	67.939	56.6292
Charlie14a	28.815	0.0639424	0.467329	0.136825	0.891169	NA	false	true	false	20.7403	23.8269	23.4118	16.0109	41.8086	47.0917
tRNA-Gln-CAA_	3.15165	0.0644644	0.767422	0.0840013	0.933055	NA	false	true	false	0.82961	0	3.34455	5.33698	5.22608	4.17268
MER126	36.1701	0.0648416	0.340115	0.190646	0.848803	NA	false	true	false	26.5475	35.2638	46.8237	34.1566	33.0985	41.1307
LTR16B2	120.083	0.0652621	0.300073	0.217487	0.827829	0.906584	false	false	false	111.997	144.868	96.9919	78.9872	144.588	143.063
tRNA-Gln-CAA	1.88388	0.0671847	0.783537	0.0857453	0.931669	NA	false	true	false	2.48883	4.76538	1.11485	0	1.74203	1.19219
RLTR48A	615.681	0.0675888	0.144645	0.467274	0.640304	0.791408	false	false	false	594.001	612.828	603.133	587.067	607.967	689.088
LTR90B	31.5249	0.0678682	0.343209	0.197746	0.843244	NA	false	true	false	27.3771	32.4046	27.8712	25.6175	38.3246	37.5541
RMER3D-int	1200.32	0.0709884	0.17883	0.396961	0.691396	0.829224	false	false	false	1098.4	1242.81	1206.27	1017.23	1208.97	1428.25
MLT1J1	277.366	0.0713825	0.216518	0.329684	0.741639	0.869221	false	false	false	227.313	294.5	266.449	235.894	320.533	319.508
U4	123.372	0.071746	0.253107	0.283461	0.776823	0.887153	false	false	false	91.2572	107.698	123.748	132.357	148.072	137.102
MER63D	288.647	0.0760227	0.178523	0.425842	0.670223	0.811628	false	false	false	301.978	321.187	243.037	282.86	297.886	284.934
L1_Mur1	5487.7	0.0772748	0.316171	0.244408	0.806915	0.899195	false	false	false	7734.46	7193.82	3741.43	3940.82	4525.78	5789.89
L1ME2z	1426.99	0.0774493	0.200903	0.385506	0.699863	0.835449	false	false	false	1407.85	1565.9	1215.19	1158.12	1543.43	1671.46
Eulor9C	2.6423	0.0789529	0.754675	0.104618	0.916679	NA	false	true	false	3.31844	4.76538	2.2297	3.20219	1.74203	0.596097
MERVL_2A-int	11364.6	0.0791867	0.134677	0.587976	0.556549	0.73481	false	false	false	10592.5	10496.2	11276.7	12572.8	11283.1	11966.1
RLTR25A	5166.27	0.082307	0.198347	0.414964	0.678168	0.818883	false	false	false	4742.05	4139.21	5422.63	6354.2	4884.64	5454.88
RLTR31A_Mm	638.457	0.0825286	0.162679	0.50731	0.611937	0.767052	false	false	false	637.97	607.109	665.565	730.098	553.964	636.036
L1MEg1	31.5838	0.0830408	0.442258	0.187766	0.85106	NA	false	true	false	28.2068	42.8884	24.5267	13.8761	40.0666	39.9385
RLTR20B5_MM	607.845	0.0830558	0.17058	0.486903	0.626327	0.777574	false	false	false	632.993	533.723	571.918	694.874	564.416	649.15
C573_MM	0.646136	0.0844526	0.641657	0.131616	0.895288	NA	false	true	false	0	0	0	2.13479	1.74203	0
MLTR31FA_MM	597.519	0.0847474	0.132745	0.638424	0.523198	0.709449	false	false	false	584.046	639.514	579.721	618.022	574.868	588.944
MamGypLTR3	16.4319	0.0859602	0.449461	0.191251	0.848329	NA	false	true	false	17.4218	17.1554	10.0336	12.8087	20.9043	20.2673
RLTR13B1	643.418	0.0859667	0.165194	0.5204	0.602785	0.760935	false	false	false	683.599	710.042	581.951	580.663	606.225	698.03
LTR41B	1926.45	0.0861893	0.320819	0.268654	0.788196	0.891374	false	false	false	2499.62	2518.98	1757	2244.73	1339.62	1198.75
MER113B	30.5737	0.0875642	0.368843	0.237403	0.812345	NA	false	true	false	37.3325	34.3107	32.3306	35.224	17.4203	26.8244
L1MB1	881.919	0.0889177	0.159758	0.556578	0.577816	0.746086	false	false	false	875.239	969.278	837.252	774.929	851.85	982.964
MLT1J2-int	2.71249	0.0901261	0.763919	0.117979	0.906085	NA	false	true	false	0	3.8123	4.4594	2.13479	3.48405	2.38439
MLTR25A	5413.73	0.091551	0.17169	0.533235	0.593871	0.757479	false	false	false	6239.5	5425.86	4855.17	5953.93	4621.59	5386.33
RLTR30E_MM	173.294	0.0920664	0.282071	0.326394	0.744126	0.870919	false	false	false	185.003	217.301	127.093	123.818	191.623	194.924
MLTR18_MM	997.801	0.0923705	0.150392	0.6142	0.539083	0.721843	false	false	false	949.074	939.733	973.263	1165.6	973.792	985.349
MER54B	93.2436	0.0929239	0.249104	0.373032	0.709125	0.842903	false	false	false	77.1538	88.6361	102.566	115.279	90.5853	85.2419
L1Md_T	38808.5	0.0942742	0.38377	0.245653	0.805951	0.899195	false	false	false	58058.6	62815.3	30105.4	30511.5	24198.5	27161.8
RLTR13B4	445.23	0.09637	0.172411	0.558956	0.576192	0.746086	false	false	false	416.464	390.761	444.825	478.193	430.28	510.855
MER68-int	33.1686	0.0966855	0.314837	0.307097	0.75877	NA	false	true	false	33.1844	32.4046	34.5603	35.224	27.8724	35.7658
ORR1A1-int	4034.73	0.101527	0.156079	0.650484	0.51538	0.707702	false	false	false	3437.91	3747.49	4205.21	4463.85	4032.79	4321.11
MER58B	4734.04	0.102171	0.136147	0.750442	0.452989	0.671867	false	false	false	4762.79	4756.8	4382.47	5408.49	4548.43	4545.24
RMER16	3754.21	0.102276	0.158721	0.644374	0.519333	0.707702	false	false	false	4127.31	4056.29	3495.05	4047.56	3233.2	3565.85
Lx8b	12369.4	0.103886	0.179131	0.579946	0.561951	0.736293	false	false	false	13449.6	13769.1	10567.7	10754	11737.8	13938.5
Lx10	3275.97	0.107328	0.239432	0.44826	0.653966	0.801204	false	false	false	3987.94	4035.32	2579.76	2654.61	2884.79	3513.4
MusHAL1	4166.95	0.107987	0.295589	0.365327	0.714868	0.846129	false	false	false	5565.03	5236.2	2841.75	3090.11	3607.73	4660.88
RLTR18-int	463.002	0.109887	0.159649	0.688303	0.491262	0.689578	false	false	false	417.294	469.866	418.068	463.249	503.445	506.086
X3_LINE	180.833	0.111396	0.287413	0.387583	0.698324	0.834802	false	false	false	115.316	155.351	199.558	231.625	207.301	175.849
LTR31	153.914	0.116647	0.213796	0.5456	0.585341	0.752688	false	false	false	142.693	167.741	123.748	164.379	177.687	147.236
tRNA-Thr-ACA	225.757	0.117573	0.330611	0.355622	0.722123	0.849915	false	false	false	155.967	136.29	259.76	307.41	233.431	261.687
L1M1	211.081	0.118753	0.239955	0.494896	0.620673	0.772844	false	false	false	180.025	254.471	185.065	167.581	243.884	235.458
L1MB8	7643.18	0.123371	0.117983	1.04567	0.295714	0.514126	false	false	false	7460.69	8366.1	7186.32	8096.19	7295.6	7454.19
MER47B	264.727	0.124248	0.191863	0.647585	0.517253	0.707702	false	false	false	249.713	297.36	229.659	233.76	282.208	295.664
U1	249.827	0.126289	0.171207	0.737642	0.460732	0.676654	false	false	false	228.972	278.298	246.382	270.051	240.399	234.862
MER82	1094.01	0.126877	0.190095	0.667441	0.504491	0.69648	false	false	false	1037.01	1356.23	952.081	948.914	1147.99	1121.85
LTR84a	18.0832	0.127338	0.428552	0.297135	0.766363	NA	false	true	false	19.9107	21.9207	11.1485	14.9435	20.9043	19.6712
Lx4A	8371.95	0.128732	0.224459	0.573521	0.566292	0.739179	false	false	false	9783.6	10090.2	6634.47	6880.43	7553.42	9289.58
MER92B	39.0617	0.128756	0.335822	0.383405	0.701419	NA	false	true	false	27.3771	41.9353	35.6752	34.1566	50.5187	44.7073
LTR88a	60.6405	0.129951	0.36392	0.357088	0.721026	0.849817	false	false	false	53.9247	33.3577	63.5464	87.5264	55.7448	69.7434
MER44A	406.591	0.131282	0.196422	0.668367	0.5039	0.69648	false	false	false	327.696	481.303	395.771	371.453	442.474	420.845
B2_Mm2	182086	0.131837	0.181528	0.726266	0.467675	0.680403	false	false	false	204038	198102	166401	207198	150532	166246
Lx9	20052.7	0.131964	0.185782	0.710314	0.47751	0.682501	false	false	false	21458.7	23687.7	16791.9	17330.2	19118.7	21929.2
L1VL1	4419.75	0.133248	0.330155	0.403593	0.686512	0.826576	false	false	false	6300.06	5738.47	2799.39	3187.24	3517.15	4976.22
LTRIS4B	22.6649	0.139144	0.390296	0.35651	0.721459	NA	false	true	false	19.081	27.6392	16.7227	20.2805	29.6144	22.6517
RLTR13A2	381.693	0.140102	0.20593	0.680337	0.496291	0.691032	false	false	false	322.718	396.48	335.57	342.634	433.764	458.995
MLT1L	2061.87	0.141038	0.20921	0.674148	0.500217	0.694333	false	false	false	2142.88	2171.11	1990.01	2636.47	1742.03	1688.74
Charlie4	82.5647	0.14194	0.270771	0.524209	0.600133	0.760935	false	false	false	67.1984	82.9176	100.336	76.8524	67.939	100.144
Tigger11a	25.7189	0.143203	0.392217	0.365111	0.715029	NA	false	true	false	23.2291	34.3107	28.9861	17.0783	20.9043	29.8049
BLACKJACK	166.069	0.143831	0.207826	0.692074	0.488891	0.689578	false	false	false	156.796	190.615	168.342	143.031	148.072	189.559
RMER13B	1814.43	0.143915	0.202603	0.710327	0.477501	0.682501	false	false	false	2174.41	1829.91	1587.54	1918.11	1402.33	1974.27
RLTR30D2_MM	722.205	0.146146	0.252239	0.579393	0.562324	0.736293	false	false	false	953.222	801.537	537.357	738.637	560.932	741.545
Lx7	18158.1	0.148534	0.19925	0.745465	0.455991	0.673934	false	false	false	19496.7	21472.8	14928.9	15179.4	17200.8	20670.3
RMER19B	20425.3	0.153676	0.205694	0.747111	0.454997	0.673652	false	false	false	23836.4	23737.3	17774	22557.3	16343.7	18303.2
MER91C	11.4107	0.156777	0.485088	0.323193	0.746549	NA	false	true	false	10.7849	13.3431	7.80394	10.674	13.9362	11.9219
Zaphod	118.491	0.161693	0.311619	0.518879	0.603845	0.760935	false	false	false	146.011	163.929	96.9919	86.459	90.5853	126.969
RLTR50B	77.3568	0.162013	0.279111	0.580461	0.561604	0.736293	false	false	false	97.0644	80.0584	59.087	81.122	60.9709	85.838
MLTR18A_MM	91.9875	0.163033	0.271744	0.599952	0.548538	0.729643	false	false	false	105.361	96.2607	62.4315	86.459	92.3273	109.086
Lx2B	10713.1	0.163128	0.257039	0.634644	0.525661	0.711638	false	false	false	12960.2	13650	7816.21	8485.79	9495.78	11870.7
HERVL74-int	37.0602	0.167032	0.44003	0.379593	0.704248	NA	false	true	false	32.3548	36.2169	24.5267	20.2805	48.7767	60.2058
LTRIS2	1090.7	0.167469	0.127404	1.31448	0.188686	0.398228	false	false	false	986.407	1104.61	1025.66	1153.85	1071.35	1202.33
RLTR5_Mm	202.011	0.169852	0.252088	0.673782	0.50045	0.694333	false	false	false	152.648	190.615	250.841	244.433	165.492	208.038
RMER2	649.622	0.170302	0.203072	0.838629	0.401677	0.6199	false	false	false	614.741	685.262	573.032	548.641	646.291	829.767
MER63A	303.139	0.171784	0.186925	0.918998	0.358097	0.578401	false	false	false	259.668	297.36	295.435	374.656	299.628	292.088
LTR52	36.2622	0.174458	0.371274	0.46989	0.638433	NA	false	true	false	46.4582	38.123	33.4455	30.9545	20.9043	47.6878
LTR88c	62.0775	0.175071	0.329622	0.531127	0.595331	0.758187	false	false	false	44.799	44.7946	62.4315	87.5264	67.939	64.9746
RNERVK23-int	37914.9	0.176162	0.287884	0.61192	0.540591	0.722512	false	false	false	28904.5	26190.5	44641.9	53794.6	33013.1	40944.7
RLTR9A3B	58.206	0.177752	0.318964	0.55728	0.577336	0.746086	false	false	false	71.3465	75.293	39.0197	52.3024	52.2608	59.0136
RMER3D3	0.415517	0.178403	0.664394	0.26852	0.788299	NA	false	true	false	0.82961	0	0	1.0674	0	0.596097
MYSERV16_I-int	2056.03	0.18058	0.212775	0.848689	0.396054	0.614618	false	false	false	2221.7	2514.21	1588.66	1740.92	1965	2305.7
MurERV4_19-int	2575.14	0.181982	0.152201	1.19567	0.231825	0.448658	false	false	false	2215.06	2429.39	2410.3	2939.61	2611.3	2845.17
RLTR31C_MM	1688.88	0.182175	0.15458	1.17851	0.238592	0.453451	false	false	false	1601.15	1593.54	1615.42	2049.4	1526.01	1747.76
MER67B	67.8188	0.187046	0.271415	0.689153	0.490727	0.689578	false	false	false	53.0951	84.8238	61.3167	67.2459	76.6491	63.7824
MER54A	101.951	0.188937	0.256389	0.736915	0.461174	0.676654	false	false	false	105.361	105.791	71.3503	96.0656	109.748	123.392
LTR81B	256.098	0.190126	0.204943	0.927704	0.353561	0.575353	false	false	false	210.721	249.706	284.286	309.545	221.237	261.091
ORR1D-int	360.73	0.190573	0.260418	0.731799	0.464291	0.676654	false	false	false	359.221	452.711	264.219	271.118	386.73	430.382
tRNA-Ala-GCG	194.986	0.192909	0.227709	0.847174	0.396898	0.614788	false	false	false	155.967	217.301	190.639	242.299	198.591	165.119
RMER10B	3270.82	0.193079	0.167541	1.15243	0.249144	0.467196	false	false	false	3497.64	3724.62	2872.97	3663.3	2775.05	3091.36
ORR1A2	10087.8	0.193099	0.218107	0.885338	0.375974	0.595589	false	false	false	11261.1	11623.7	10135.1	10431.7	6800.87	10274.3
MERX	28.0356	0.193962	0.395703	0.49017	0.624014	NA	false	true	false	34.8436	27.6392	26.7564	24.5501	15.6782	38.7463
ORR1D1-int	4269.41	0.19481	0.123605	1.57607	0.115009	0.303164	false	false	false	4210.27	4654.82	3923.15	4722.16	3802.84	4303.23
tRNA-Cys-TGY	505.044	0.194884	0.371015	0.525273	0.599393	0.760935	false	false	false	325.207	261.143	597.559	754.648	484.283	607.423
ERV3-16A3_LTR	54.2919	0.196012	0.287606	0.68153	0.495536	0.691032	false	false	false	43.1397	61.9499	45.7088	49.1002	64.4549	61.398
MER57E1	27.8309	0.199742	0.385306	0.518399	0.60418	NA	false	true	false	19.9107	30.4984	18.9524	27.7523	40.0666	29.8049
MER67A	54.6615	0.200415	0.272813	0.734624	0.462569	0.676654	false	false	false	48.947	64.8092	46.8237	49.1002	57.4868	60.8019
LTRIS4A	118.883	0.202453	0.212204	0.954049	0.340059	0.561872	false	false	false	114.486	142.961	100.336	114.211	116.716	124.584
RLTR12D	2154.64	0.205513	0.153853	1.33578	0.181621	0.391255	false	false	false	1867.45	2045.3	2176.19	2519.05	1956.29	2363.53
RLTR19A2	294.084	0.206126	0.171447	1.20227	0.229257	0.447827	false	false	false	262.157	319.28	288.746	345.836	266.53	281.954
Charlie25	52.0319	0.207919	0.373346	0.556908	0.57759	0.746086	false	false	false	25.7179	62.903	55.7425	43.7632	64.4549	59.6097
RMER6B	2321.8	0.209401	0.20241	1.03454	0.300885	0.518909	false	false	false	2619.08	2923.08	1864.03	2262.88	1966.75	2294.97
ERVB4_1B-LTR_MM	3711.95	0.211208	0.185852	1.13643	0.255775	0.474052	false	false	false	3316.78	3454.9	4007.88	4502.27	2984.09	4005.77
MLT1H2	232.755	0.21308	0.20757	1.02654	0.304636	0.52099	false	false	false	255.52	268.767	190.639	217.749	198.591	265.263
L1MD3	2692.43	0.215729	0.151898	1.42022	0.155543	0.358091	false	false	false	2477.22	2991.71	2360.14	2523.32	2633.94	3168.26
MLT1F-int	256.736	0.216924	0.253971	0.854128	0.393034	0.613334	false	false	false	178.366	260.19	243.037	230.557	292.66	335.603
Charlie2a	105.486	0.219952	0.257963	0.852649	0.393854	0.613334	false	false	false	103.701	112.463	81.384	89.6612	108.006	137.698
ERVB5_1-LTR_MM	331.774	0.220012	0.266192	0.826517	0.408511	0.626982	false	false	false	304.467	420.306	231.889	389.599	381.503	262.879
RLTR13A1	260.75	0.224864	0.176715	1.27246	0.203208	0.412321	false	false	false	242.246	257.33	230.774	267.916	249.11	317.124
MER5C	52.9322	0.228256	0.319942	0.71343	0.47558	0.682501	false	false	false	58.9023	68.6215	34.5603	44.8306	52.2608	58.4175
RMER6D	3228.82	0.228499	0.145364	1.57191	0.115972	0.304654	false	false	false	3198.15	3307.17	3021.24	3808.47	2691.43	3346.49
Helitron2Na_Mam	6.35103	0.228529	0.640201	0.356965	0.721118	NA	false	true	false	7.46649	5.71846	1.11485	8.53916	8.71013	6.55707
LTR9A1	0.0993495	0.229396	0.451412	0.508174	0.611332	NA	false	true	false	0	0	0	0	0	0.596097
MER66A	0.0993495	0.229396	0.451412	0.508174	0.611332	NA	false	true	false	0	0	0	0	0	0.596097
MLT1E-int	0.0993495	0.229396	0.451412	0.508174	0.611332	NA	false	true	false	0	0	0	0	0	0.596097
RLTR12B	862.956	0.230207	0.168336	1.36755	0.171454	0.377108	false	false	false	817.996	929.249	765.901	797.344	797.847	1069.4
RLTR13D6	1438.42	0.230804	0.156885	1.47117	0.141246	0.341106	false	false	false	1530.63	1585.92	1222.99	1547.72	1210.71	1532.57
LTR9D	1.67668	0.236577	0.78076	0.303009	0.761883	NA	false	true	false	2.48883	1.90615	0	2.13479	1.74203	1.78829
MLT1G3-int	23.0813	0.237001	0.366095	0.647375	0.517389	NA	false	true	false	19.081	27.6392	23.4118	22.4153	20.9043	25.0361
tRNA-Leu-TTA	18.8982	0.238245	0.56452	0.422032	0.673002	NA	false	true	false	19.9107	8.57768	23.4118	38.4262	6.9681	16.0946
tRNA-Phe-TTY	20.6641	0.238384	0.475679	0.501146	0.616269	NA	false	true	false	21.5699	32.4046	8.91879	17.0783	26.1304	17.8829
MLT1H	1642.33	0.239554	0.221071	1.08361	0.278539	0.499128	false	false	false	1214.55	1515.39	1695.69	2208.44	1600.92	1619
RLTR25B	16729.3	0.244675	0.191794	1.27572	0.202054	0.411975	false	false	false	15279.8	14994.7	16447.4	22215.7	14148.7	17289.8
ERVB4_1-LTR_MM	872.895	0.247003	0.239288	1.03224	0.30196	0.518909	false	false	false	849.521	844.425	979.952	1064.19	557.448	941.833
tRNA-Pro-CCA	6.08306	0.248482	0.606288	0.409842	0.681922	NA	false	true	false	7.46649	7.62461	3.34455	7.47177	5.22608	5.36487
LTR16B	105.16	0.250778	0.236996	1.05815	0.289985	0.511162	false	false	false	93.746	100.073	92.5325	103.537	102.779	138.295
Eulor9B	1.46686	0.250825	0.76829	0.326471	0.744068	NA	false	true	false	3.31844	1.90615	0	0	0	3.57658
MER5C1	15.4352	0.250944	0.575558	0.436002	0.662835	NA	false	true	false	4.14805	22.8738	22.297	8.53916	15.6782	19.0751
LTR86A1	14.6719	0.251593	0.516367	0.487237	0.62609	NA	false	true	false	16.5922	9.53076	11.1485	11.7413	12.1942	26.8244
Kanga11a	83.0752	0.259468	0.24065	1.0782	0.280946	0.501989	false	false	false	72.1761	80.0584	76.9246	85.3916	78.3911	105.509
LTR45C	6.5255	0.265822	0.659995	0.402764	0.687122	NA	false	true	false	0.82961	7.62461	6.68909	6.40437	10.4522	7.15317
MER45A	506.445	0.268308	0.15428	1.7391	0.0820169	0.259278	false	false	false	430.568	517.52	503.912	583.865	442.474	560.331
IAPEY4_LTR	148.914	0.268527	0.29293	0.916691	0.359305	0.578401	false	false	false	187.492	146.774	117.059	147.301	97.5534	197.308
RLTR44D	308.167	0.270291	0.185661	1.45583	0.145439	0.344288	false	false	false	248.883	296.407	312.158	347.971	276.982	366.6
RLTR9D	793.739	0.270551	0.188664	1.43403	0.151563	0.352805	false	false	false	603.127	758.648	817.184	888.073	736.877	958.524
RLTR26	772.669	0.271261	0.198345	1.36763	0.171429	0.377108	false	false	false	821.314	903.516	645.498	933.971	627.129	704.587
MLT1K-int	0.158846	0.271355	0.467192	0.580821	0.561361	NA	false	true	false	0	0.953076	0	0	0	0
RMER3D1	0.158846	0.271355	0.467192	0.580821	0.561361	NA	false	true	false	0	0.953076	0	0	0	0
tRNA-His-CAY	0.158846	0.271355	0.467192	0.580821	0.561361	NA	false	true	false	0	0.953076	0	0	0	0
ORSL	176.452	0.272503	0.24887	1.09496	0.273534	0.494147	false	false	false	145.182	234.457	138.241	152.637	196.849	191.347
MT2_Mm	2672.36	0.272581	0.148372	1.83715	0.066188	0.230148	false	false	false	2521.19	2695.3	2430.37	3314.26	2301.22	2771.85
LTR53	65.0301	0.272616	0.258194	1.05586	0.291033	0.511162	false	false	false	49.7766	70.5276	69.1206	74.7177	57.4868	68.5512
MLT1H1	338.03	0.272632	0.166721	1.63526	0.101995	0.2869	false	false	false	273.771	350.732	314.387	397.071	330.985	361.235
Charlie13b	50.2548	0.273228	0.315554	0.865867	0.386563	0.604366	false	false	false	39.8213	55.2784	53.5128	69.3807	41.8086	41.7268
RLTR44E	119.249	0.273356	0.245328	1.11425	0.265174	0.485187	false	false	false	97.0644	101.979	123.748	140.896	102.779	149.024
MLT2B4	493.598	0.273845	0.155128	1.76529	0.0775156	0.248881	false	false	false	444.671	538.488	468.237	492.069	426.796	591.328
MMERVK9E_I-int	4085.19	0.284337	0.254263	1.11828	0.263448	0.484417	false	false	false	5091.32	4967.43	3208.54	4122.28	2715.82	4405.75
MER45B	241.409	0.288723	0.205644	1.40399	0.160321	0.360326	false	false	false	248.883	304.984	211.821	230.557	188.139	264.071
RLTR9A4	6.17889	0.288777	0.654091	0.441493	0.658856	NA	false	true	false	3.31844	11.4369	7.80394	2.13479	5.22608	7.15317
MER4B-int	5.26696	0.288945	0.667343	0.432979	0.66503	NA	false	true	false	8.2961	6.67153	3.34455	3.20219	1.74203	8.34536
ERVB3_1-I_MM-int	71.3617	0.289357	0.243279	1.18941	0.23428	0.449503	false	false	false	63.0504	79.1053	66.8909	69.3807	62.7129	87.0302
RLTR24B_MM	328.573	0.28994	0.232941	1.24469	0.213245	0.428177	false	false	false	363.369	438.415	249.726	309.545	270.014	340.371
L1ME3A	3889.07	0.293102	0.224185	1.30741	0.191073	0.398228	false	false	false	3187.36	4284.08	3239.75	5331.64	4034.53	3257.07
L1MD1	1830.12	0.29314	0.170341	1.7209	0.0852682	0.260187	false	false	false	1528.97	2104.39	1569.71	1722.78	1832.61	2222.25
MLTR18D_MM	835.442	0.294706	0.185273	1.59066	0.111687	0.298069	false	false	false	827.122	1055.06	787.083	829.366	630.613	883.416
GSAT_MM	434.303	0.294753	0.455699	0.646817	0.517751	0.707702	false	false	false	148.5	327.858	296.55	470.721	714.23	647.958
MER70-int	34.3219	0.299385	0.48833	0.613078	0.539825	NA	false	true	false	13.2738	20.9677	32.3306	36.2914	47.0347	56.0331
L1MA10	196.523	0.29979	0.272196	1.10137	0.270734	0.493	false	false	false	208.232	216.348	129.322	166.514	189.881	268.84
RLTR13D3A	146.459	0.300279	0.230745	1.30134	0.19314	0.399634	false	false	false	123.612	183.944	142.701	124.885	127.168	176.445
RMER20B	1184.27	0.302046	0.129931	2.32466	0.0200902	0.0973158	false	false	false	1035.35	1344.79	1030.12	1228.57	1116.64	1350.16
RLTR18B	1371.81	0.302242	0.156892	1.92643	0.0540511	0.202174	false	false	false	1080.15	1381.96	1269.81	1602.16	1334.39	1562.37
MER68B	442.878	0.304271	0.184067	1.65305	0.0983211	0.284114	false	false	false	335.992	443.18	409.15	540.102	444.216	484.627
Tigger16b	893.793	0.304602	0.299018	1.01867	0.308359	0.523982	false	false	false	639.63	598.532	940.933	1316.1	808.3	1059.26
MMERVK9C_I-int	12461.4	0.308497	0.1795	1.71865	0.0856786	0.260187	false	false	false	10996.5	11598	12551	14901.9	9800.63	14920.3
MLTR25C	1927.2	0.30919	0.258442	1.19636	0.231557	0.448658	false	false	false	1789.47	1431.52	1809.4	2843.54	1546.92	2142.37
L1_Mus4	10412.4	0.311196	0.201474	1.54459	0.122445	0.31475	false	false	false	10911.9	12493.9	7801.71	9467.79	9110.79	12688.5
RLTR1A2_MM	676.781	0.31463	0.177714	1.77043	0.0766553	0.248698	false	false	false	707.658	769.132	587.525	715.155	508.671	772.542
RLTR13D2	1299.94	0.328647	0.288571	1.13888	0.254755	0.473802	false	false	false	928.334	892.079	1315.52	1880.75	1198.51	1584.43
MLT1J2	198.223	0.329984	0.23351	1.41314	0.157613	0.360326	false	false	false	138.545	242.081	177.261	184.659	212.527	234.266
LTR9	4.0003	0.33304	0.779996	0.426977	0.669396	NA	false	true	false	1.65922	8.57768	7.80394	0	0	5.96097
ERVB7_3-LTR_MM	148.5	0.334723	0.203404	1.64561	0.099844	0.286649	false	false	false	139.375	161.07	120.404	149.435	134.136	186.578
MER110-int	26.0938	0.335347	0.383301	0.874893	0.381632	NA	false	true	false	23.2291	37.17	28.9861	23.4827	15.6782	28.0166
Kanga1b	225.148	0.336243	0.210801	1.59507	0.110696	0.297553	false	false	false	217.358	230.644	215.166	291.399	160.266	236.054
MamRep1527	179.22	0.338066	0.195722	1.72727	0.0841189	0.260187	false	false	false	144.352	203.005	159.423	176.12	172.46	219.96
tRNA-Ile-ATA	5.51155	0.339105	0.623938	0.543492	0.586791	NA	false	true	false	4.97766	3.8123	5.57425	7.47177	3.48405	7.74926
L1M2c	166.962	0.346159	0.333525	1.03788	0.299327	0.518256	false	false	false	177.537	239.222	105.911	108.874	155.04	215.191
MLT1A-int	10.2277	0.347625	0.530708	0.655021	0.512454	NA	false	true	false	7.46649	16.2023	8.91879	6.40437	10.4522	11.9219
RLTR17C_Mm	130.938	0.349507	0.329549	1.06056	0.288889	0.511162	false	false	false	168.411	157.258	84.7285	109.942	88.8433	176.445
RMER16-int	3053.19	0.350327	0.286285	1.2237	0.221065	0.438987	false	false	false	3932.35	3841.85	2016.76	2903.31	2062.56	3562.28
LTR82B	82.1886	0.350927	0.249861	1.40449	0.160172	0.360326	false	false	false	58.0727	88.6361	71.3503	89.6612	88.8433	96.5677
MER115	528.555	0.354866	0.218924	1.62095	0.105028	0.288568	false	false	false	476.196	720.525	457.088	622.291	452.927	442.304
tRNA-Ile-ATT	2.26949	0.356433	0.776974	0.458744	0.646418	NA	false	true	false	0.82961	0.953076	4.4594	3.20219	0	4.17268
L2	24226.2	0.356641	0.162341	2.19687	0.02803	0.12561	false	false	false	18888.6	23871.7	22692.8	30386.6	22064.5	27453.3
MER57C2	83.3017	0.36314	0.343679	1.05662	0.290683	0.511162	false	false	false	65.5392	98.1668	45.7088	71.5155	108.006	110.874
MLT1E3-int	0.355798	0.36648	0.5102	0.718307	0.472568	NA	false	true	false	0	0	0	2.13479	0	0
tRNA-Met	4.42821	0.368884	0.761753	0.484256	0.628204	NA	false	true	false	2.48883	4.76538	0	1.0674	8.71013	9.53755
MTC-int	10676.9	0.370896	0.173437	2.13851	0.0324753	0.14028	false	false	false	8913.33	10199.8	9997.97	14156.9	8973.17	11820
MurSAT1	0.642703	0.370973	0.713958	0.519601	0.603342	NA	false	true	false	0	0.953076	1.11485	0	0	1.78829
LTR40b	168.398	0.372108	0.201696	1.84489	0.0650531	0.227144	false	false	false	158.456	209.677	142.701	162.244	137.62	199.693
L1M6	64.1218	0.373742	0.26967	1.38592	0.165771	0.369746	false	false	false	54.7543	67.6684	52.3979	61.9089	60.9709	87.0302
RMER10A	4311.5	0.382433	0.130741	2.92511	0.00344339	0.0257639	false	false	false	4079.19	5023.66	3544.11	4970.86	3592.06	4659.09
B2_Mm1t	108637	0.386989	0.21579	1.79336	0.072916	0.245652	false	false	false	115493	124615	89669.5	142485	76452.3	103106
RLTR43C	1565.41	0.387475	0.386291	1.00306	0.31583	0.530199	false	false	false	896.809	800.584	1684.54	2602.31	1445.88	1962.35
RLTRETN_Mm	6215.8	0.388045	0.201627	1.92457	0.0542829	0.202174	false	false	false	5348.5	6386.56	6463.89	7977.71	4297.58	6820.54
L1M3a	47.9873	0.392662	0.325634	1.20584	0.22788	0.446627	false	false	false	35.6733	55.2784	42.3643	38.4262	47.0347	69.1473
L1PB4	157.579	0.397233	0.272391	1.45832	0.144752	0.343632	false	false	false	121.953	179.178	109.255	139.829	177.687	217.575
MamGypLTR1d	63.9734	0.400145	0.335207	1.19372	0.232586	0.449094	false	false	false	43.9694	56.2315	51.2831	102.47	69.681	60.2058
RLTR9E	1002.66	0.403424	0.131162	3.07577	0.00209962	0.0164437	false	false	false	887.683	1121.77	899.683	1134.64	797.847	1174.31
RLTR10F	339.581	0.404066	0.226177	1.78651	0.074017	0.245874	false	false	false	237.269	378.371	279.827	331.96	360.599	449.457
LTR73	45.7692	0.407896	0.285691	1.42775	0.153362	0.354711	false	false	false	37.3325	60.0438	40.1346	46.9654	40.0666	50.0722
tRNA-Ser-TCY	6.18465	0.408169	0.662205	0.616379	0.537645	NA	false	true	false	3.31844	3.8123	10.0336	7.47177	1.74203	10.7297
MER63B	328.9	0.408598	0.155306	2.63091	0.00851557	0.0532541	false	false	false	267.135	359.31	284.286	398.138	296.144	368.388
L3	44550.5	0.409542	0.203226	2.0152	0.0438832	0.176943	false	false	false	43489	42187.9	37183.6	62402	33811	48229.6
Lx4B	8166.72	0.410464	0.228848	1.79361	0.0728755	0.245652	false	false	false	8617.16	10639.2	5566.44	7404.52	6778.22	9994.76
B2_Mm1a	113579	0.412728	0.245608	1.68043	0.0928727	0.271175	false	false	false	127686	136711	88733.1	148065	74677.1	105600
LTR75B	4.84897	0.414992	0.701504	0.591575	0.554135	NA	false	true	false	2.48883	5.71846	4.4594	1.0674	5.22608	10.1337
MLT2E	10.7903	0.417008	0.488711	0.85328	0.393504	NA	false	true	false	9.12572	11.4369	7.80394	12.8087	10.4522	13.1141
RLTR10B	227.262	0.418906	0.174152	2.4054	0.0161547	0.0860549	false	false	false	173.389	258.284	209.592	266.849	200.333	255.13
RMER17A2	4631.1	0.419223	0.20485	2.04649	0.0407084	0.168879	false	false	false	3739.88	4052.48	4283.25	6372.35	3830.71	5507.94
Eulor1	3.59494	0.419629	0.723896	0.579681	0.56213	NA	false	true	false	2.48883	7.62461	1.11485	2.13479	5.22608	2.98049
RLTR16C_MM	387.919	0.423274	0.269776	1.56898	0.116653	0.304956	false	false	false	246.394	315.468	354.522	516.619	390.214	504.298
MLT1F	931.877	0.423757	0.205176	2.06534	0.038891	0.162953	false	false	false	942.437	1246.62	759.212	1055.65	675.906	911.432
MER76-int	0.595163	0.425369	0.709404	0.599614	0.548763	NA	false	true	false	0.82961	0.953076	0	0	0	1.78829
FordPrefect_a	4.19934	0.425789	0.680151	0.626021	0.531301	NA	false	true	false	2.48883	3.8123	4.4594	3.20219	3.48405	7.74926
RLTR12H	118.796	0.426023	0.216137	1.97108	0.0487147	0.189874	false	false	false	102.042	144.868	107.026	116.346	94.0694	148.428
L1Md_F	7110.35	0.428397	0.220379	1.94391	0.0519065	0.197717	false	false	false	7652.33	8617.71	4860.74	6926.33	5609.32	8995.7
RLTR10B2	328.84	0.428574	0.172314	2.48718	0.0128762	0.0729072	false	false	false	255.52	362.169	317.732	369.319	266.53	401.769
MLT1J1-int	5.979	0.434045	0.668283	0.649493	0.51602	NA	false	true	false	4.97766	11.4369	1.11485	4.26958	8.71013	5.36487
X2_LINE	3.06905	0.43527	0.767719	0.566965	0.570738	NA	false	true	false	0	5.71846	2.2297	1.0674	5.22608	4.17268
MERV1_I-int	1725.29	0.435829	0.196477	2.21822	0.02654	0.120872	false	false	false	1172.24	1824.19	1709.06	1905.3	1508.59	2232.38
L1MCb	121.98	0.438455	0.284608	1.54055	0.123425	0.316014	false	false	false	110.338	182.991	85.8434	98.2003	113.232	141.275
MLT1A1-int	68.9823	0.44086	0.25677	1.71694	0.0859894	0.260187	false	false	false	49.7766	81.0115	69.1206	84.3242	55.7448	73.916
RMER17C-int	1033.73	0.446283	0.246165	1.81294	0.0698413	0.238886	false	false	false	831.27	1255.2	682.288	926.499	1102.7	1404.4
RLTR13D3	4330.05	0.447454	0.229105	1.95306	0.050813	0.194435	false	false	false	4672.37	5510.68	3324.48	5402.09	2947.51	4123.2
ERVB7_1-LTR_MM	5503.42	0.447961	0.23675	1.89212	0.0584745	0.211623	false	false	false	4470.77	5904.31	6004.58	7325.53	3430.05	5885.27
MER83B-int	0.277249	0.452315	0.560221	0.807387	0.419444	NA	false	true	false	0	0	0	1.0674	0	0.596097
tRNA-Leu-CTA_	0.277249	0.452315	0.560221	0.807387	0.419444	NA	false	true	false	0	0	0	1.0674	0	0.596097
tRNA-Met_	0.277249	0.452315	0.560221	0.807387	0.419444	NA	false	true	false	0	0	0	1.0674	0	0.596097
tRNA-Glu-GAG_	8.66816	0.457567	0.59239	0.772408	0.439873	NA	false	true	false	3.31844	5.71846	11.1485	11.7413	6.9681	13.1141
MER74C	17.2369	0.463317	0.481247	0.962743	0.335676	NA	false	true	false	11.6145	17.1554	14.493	11.7413	17.4203	30.997
RLTR10C	1092.53	0.463616	0.180894	2.56291	0.0103798	0.0612556	false	false	false	779.004	1134.16	1047.96	1272.33	923.273	1398.44
RLTR22_Mur	10066.7	0.469242	0.231026	2.03112	0.0422425	0.172679	false	false	false	7486.4	8566.25	9481.79	14738.6	8255.46	11871.9
RMER12B	9932.51	0.470973	0.278333	1.69212	0.0906227	0.269297	false	false	false	11408	13989.2	7236.48	11987.9	6170.25	8803.16
LTR53B	56.9481	0.476361	0.309433	1.53947	0.12369	0.316014	false	false	false	48.947	81.0115	54.6276	70.4481	36.5825	50.0722
RLTR46A2	29.7469	0.478876	0.402458	1.18988	0.234094	NA	false	true	false	20.7403	33.3577	21.1821	22.4153	33.0985	47.6878
LTR80A	23.6361	0.486238	0.482358	1.00804	0.313433	NA	false	true	false	28.2068	40.9823	10.0336	16.0109	19.1623	27.4205
U5	144.709	0.49132	0.262544	1.87138	0.0612922	0.217639	false	false	false	111.997	147.727	119.289	227.355	127.168	134.718
RLTR13G	6129.92	0.491977	0.209258	2.35105	0.0187205	0.0950774	false	false	false	5054.82	5824.25	5988.97	8114.34	4182.6	7614.54
LTR16A1	106.125	0.492265	0.22577	2.18038	0.0292292	0.128529	false	false	false	83.7907	134.384	76.9246	113.144	104.522	123.988
LTR86B1	90.4865	0.496617	0.295146	1.68262	0.0924493	0.270883	false	false	false	74.6649	72.4338	76.9246	141.964	71.423	105.509
MLT1I	364.608	0.500442	0.173202	2.88935	0.00386039	0.0283773	false	false	false	259.668	423.166	307.698	410.947	339.695	446.477
RLTR22_Mus	12739.9	0.504541	0.189541	2.66192	0.00776973	0.049326	false	false	false	10382.6	12546.3	11391.5	18261	9730.95	14126.9
MLTR18C_MM	427.873	0.508447	0.189571	2.68209	0.00731639	0.0471626	false	false	false	358.392	559.456	326.651	409.88	372.793	540.064
HUERS-P3b-int	6.91402	0.508795	0.682369	0.745631	0.455891	NA	false	true	false	12.4442	8.57768	1.11485	7.47177	1.74203	10.1337
MLT1F1-int	19.36	0.509261	0.394163	1.29201	0.196355	NA	false	true	false	18.2514	22.8738	14.493	24.5501	13.9362	22.0556
ERVB7_2B-LTR_MM	492.817	0.509326	0.213613	2.38434	0.0171098	0.0885062	false	false	false	350.096	476.538	476.041	583.865	390.214	680.147
RLTR14-int	1590.87	0.511694	0.219934	2.32658	0.0199875	0.0973158	false	false	false	1673.32	2028.15	1060.22	1639.52	1182.84	1961.16
RMER19C	4133.66	0.513921	0.118767	4.32712	1.51071e-05	0.000158247	false	false	false	3586.41	4748.22	3384.68	4822.49	3229.71	5030.46
IAPEY5_LTR	87.1101	0.519126	0.258684	2.0068	0.0447712	0.178658	false	false	false	56.4135	89.5891	81.384	118.481	76.6491	100.144
MER92A	20.9413	0.519904	0.453756	1.14578	0.251886	NA	false	true	false	9.12572	25.733	20.0673	17.0783	22.6463	30.997
ERVB7_4-LTR_MM	251.142	0.523042	0.304825	1.71588	0.0861842	0.260187	false	false	false	127.76	224.926	245.267	303.14	242.141	363.619
MT2C_Mm	5318.55	0.523567	0.293879	1.78158	0.0748186	0.245874	false	false	false	3221.38	4012.45	5260.97	8180.52	4504.88	6731.13
LTR81	156.199	0.525436	0.321665	1.63349	0.102367	0.2869	false	false	false	189.151	223.02	94.7622	183.592	94.0694	152.601
LTR48B	52.9046	0.528487	0.323882	1.63173	0.102737	0.286979	false	false	false	36.5029	64.8092	33.4455	50.1676	60.9709	71.5317
MER135	13.796	0.536224	0.492763	1.0882	0.276508	NA	false	true	false	9.12572	20.9677	8.91879	9.60656	15.6782	18.479
L1ME5	61.5702	0.53693	0.269004	1.99599	0.0459349	0.181573	false	false	false	48.947	76.2461	41.2494	65.1111	60.9709	76.8965
ETnERV-int	40065.7	0.537368	0.223548	2.40381	0.0162251	0.0860549	false	false	false	31625.6	38149.7	39952.8	53189.4	26031.1	51445.6
LTR29	1.00543	0.539028	0.75134	0.717422	0.473114	NA	false	true	false	0	1.90615	0	0	1.74203	2.38439
L1M3de	88.2654	0.539742	0.226164	2.38651	0.0170091	0.0885062	false	false	false	78.813	105.791	69.1206	98.2003	66.197	111.47
Charlie17a	34.7735	0.540142	0.345625	1.5628	0.118101	NA	false	true	false	19.9107	43.8415	32.3306	34.1566	33.0985	45.3034
MER31-int	98.3387	0.540997	0.231725	2.33465	0.0195619	0.0971645	false	false	false	75.4946	113.416	81.384	101.403	83.6172	134.718
MMETn-int	71476.6	0.541266	0.210224	2.57471	0.0100325	0.0596257	false	false	false	57992.3	70409.4	69469.6	92535.7	46485.9	91966.5
Lx3_Mus	9627.42	0.542175	0.233015	2.32678	0.0199772	0.0973158	false	false	false	10394.2	11914.4	5953.29	10466.9	7048.23	11987.5
RLTR13A	373.932	0.543609	0.202117	2.68958	0.00715427	0.046475	false	false	false	320.23	439.368	249.726	388.532	341.437	504.298
Cheshire_Mars_	1.94868	0.549728	0.777482	0.707063	0.479528	NA	false	true	false	0.82961	2.85923	0	2.13479	3.48405	2.38439
RLTR30C_MM	45.0805	0.561093	0.329807	1.70128	0.088891	NA	false	true	false	35.6733	52.4192	23.4118	51.235	50.5187	57.2253
RLTR33	15131.5	0.562211	0.197713	2.84357	0.00446112	0.0319523	false	false	false	13100.4	16486.3	12775.1	22265.9	10642	15519.4
RLTR13E	3697	0.573579	0.219255	2.61604	0.00889564	0.0548129	false	false	false	2810.72	3268.1	3321.14	4766.99	2740.21	5274.86
MER89-int	7.78337	0.573593	0.587668	0.976049	0.32904	NA	false	true	false	7.46649	14.2961	3.34455	7.47177	6.9681	7.15317
Charlie13a	52.2258	0.578257	0.336377	1.71907	0.0856011	0.260187	false	false	false	33.1844	68.6215	32.3306	49.1002	60.9709	69.1473
MER125	10.5448	0.579597	0.522705	1.10884	0.267498	NA	false	true	false	8.2961	14.2961	7.80394	7.47177	8.71013	16.6907
MMTV-int	196.936	0.579846	0.234502	2.47267	0.0134106	0.0749208	false	false	false	131.078	222.067	151.619	203.872	191.623	281.358
LTR81A	23.4501	0.583909	0.406452	1.4366	0.150832	NA	false	true	false	20.7403	40.0292	16.7227	21.3479	17.4203	24.44
MER73	45.6917	0.588113	0.283195	2.07671	0.0378286	0.159298	false	false	false	37.3325	55.2784	39.0197	58.7067	31.3565	52.4565
ERVL-B4-int	3563.77	0.589613	0.168071	3.50812	0.000451282	0.00424915	false	false	false	2491.32	3757.98	3152.79	4679.46	2869.12	4431.98
MER94B	3.84496	0.593003	0.727717	0.814881	0.41514	NA	false	true	false	0.82961	2.85923	1.11485	5.33698	6.9681	5.96097
MER21-int	15.9587	0.602512	0.597923	1.00768	0.31361	NA	false	true	false	16.5922	22.8738	12.2633	4.26958	6.9681	32.7853
RLTR23	881.644	0.60559	0.17862	3.39038	0.000697948	0.00632107	false	false	false	712.635	864.44	693.436	1174.13	684.616	1160.6
IAPEY3C_LTR	165.609	0.610353	0.22218	2.74711	0.00601237	0.039987	false	false	false	126.93	168.694	151.619	226.288	111.49	208.634
Ricksha_c	132.76	0.613843	0.271736	2.25897	0.0238853	0.109977	false	false	false	136.886	162.023	83.6137	134.492	90.5853	188.963
RLTR20A2	177.317	0.621848	0.195053	3.1881	0.00143212	0.0117113	false	false	false	138.545	214.442	137.126	188.929	142.846	242.015
RMER17A-int	268.935	0.626109	0.190498	3.28669	0.00101373	0.0089422	false	false	false	249.713	317.374	195.099	323.421	184.655	343.352
MLT2B3	582.081	0.627583	0.222311	2.823	0.00475772	0.0329501	false	false	false	361.71	596.626	460.433	830.433	545.254	698.03
ERVB4_2-I_MM-int	2297.94	0.633508	0.208669	3.03594	0.00239786	0.0184349	false	false	false	1612.76	2554.24	2268.72	3099.72	1494.66	2757.55
RLTR41	5090.31	0.634329	0.458216	1.38435	0.166253	0.369746	false	false	false	1974.47	2164.44	5421.51	9232.97	4241.83	7506.65
Tigger6b	155.768	0.646265	0.266207	2.42768	0.0151959	0.0821558	false	false	false	105.361	173.46	140.471	149.435	116.716	249.169
RLTR3_Mm	14.9462	0.647908	0.485818	1.33364	0.182321	NA	false	true	false	9.95533	24.78	8.91879	10.674	15.6782	19.6712
MER57E3	2.26141	0.651863	0.760606	0.857031	0.391428	NA	false	true	false	1.65922	3.8123	1.11485	1.0674	1.74203	4.17268
ORSL-2a	46.2901	0.655771	0.312199	2.10049	0.0356855	0.152574	false	false	false	34.014	62.903	43.4791	62.9763	27.8724	46.4956
Helitron1Nb_Mam	9.85252	0.674317	0.547997	1.23051	0.218505	NA	false	true	false	4.14805	13.3431	12.2633	12.8087	5.22608	11.3258
tRNA-Leu-CTY	0.495591	0.67448	0.640697	1.05273	0.292465	NA	false	true	false	0	1.90615	0	1.0674	0	0
ERVB5_1-I_MM-int	282.35	0.676172	0.289227	2.33786	0.0193946	0.0971645	false	false	false	306.126	315.468	186.18	415.217	149.814	321.296
ERVL-int	523.267	0.682698	0.172608	3.9552	7.64717e-05	0.000753921	false	false	false	370.836	553.737	426.987	685.268	404.15	698.626
RLTR4_MM-int	130859	0.686022	0.344597	1.9908	0.0465034	0.182957	false	false	false	51057.5	131712	103623	147667	141587	209507
MER52-int	31.2841	0.696114	0.438719	1.5867	0.112582	NA	false	true	false	34.8436	50.513	13.3782	24.5501	20.9043	43.5151
MER45R	168.332	0.713271	0.284695	2.50538	0.0122318	0.0702074	false	false	false	92.9164	211.583	180.606	228.423	104.522	191.943
L1Md_Gf	2019.29	0.716012	0.287112	2.49384	0.0126369	0.072039	false	false	false	1420.29	2681	1226.33	1622.44	1890.1	3275.55
LTR78	161.026	0.722575	0.213376	3.38639	0.00070819	0.00632107	false	false	false	122.782	215.395	107.026	168.648	134.136	218.172
LTR33A_	159.518	0.736416	0.226094	3.25713	0.00112545	0.00972296	false	false	false	112.827	223.973	144.93	179.322	97.5534	198.5
MER110	32.4326	0.742118	0.425346	1.74474	0.0810302	NA	false	true	false	32.3548	56.2315	23.4118	24.5501	13.9362	44.1112
L5	64.5871	0.747558	0.455626	1.64073	0.100854	0.286649	false	false	false	74.6649	106.745	18.9524	91.796	45.2927	50.0722
MER96	52.5341	0.781396	0.292413	2.67223	0.00753484	0.0481999	false	false	false	39.8213	60.0438	45.7088	67.2459	27.8724	74.5121
RMER6C	5735.15	0.793655	0.183102	4.3345	1.46089e-05	0.000154965	false	false	false	5078.05	6920.28	3764.85	7886.98	3680.9	7079.85
RMER17D	4432.79	0.79521	0.327098	2.4311	0.015053	0.0821558	false	false	false	2307.98	3212.82	3980.01	7679.91	3275.01	6140.99
LTR85b	4.75536	0.803504	0.668652	1.20168	0.229488	NA	false	true	false	1.65922	5.71846	4.4594	4.26958	3.48405	8.94146
LTR16E2	44.0971	0.810066	0.339006	2.38953	0.0168699	NA	false	true	false	22.3995	49.5599	28.9861	53.3698	45.2927	64.9746
MERVL-int	3748.79	0.820186	0.141909	5.77965	7.48583e-09	9.65096e-08	false	false	false	2488.83	4338.4	2839.52	5090.41	2782.01	4953.57
ORR1C1	7375.21	0.822283	0.158794	5.17831	2.23906e-07	2.71932e-06	false	false	false	5391.64	8158.33	5469.45	10813.8	5062.32	9355.74
RLTR45-int	3785.79	0.82517	0.165389	4.98925	6.06135e-07	7.1541e-06	false	false	false	2463.94	4348.89	3117.12	5259.06	2579.94	4945.82
tRNA-Thr-ACY_	1.63929	0.834849	0.784348	1.06439	0.287154	NA	false	true	false	0.82961	3.8123	0	1.0674	1.74203	2.38439
Lx3A	7027.66	0.841393	0.21834	3.85358	0.000116401	0.00113424	false	false	false	6506.63	8955.1	3884.13	8813.48	4597.2	9409.39
LTR23-int	1.39708	0.842131	0.753792	1.11719	0.263912	NA	false	true	false	0	6.67153	1.11485	0	0	0.596097
LTR16A	718.621	0.846225	0.127124	6.6567	2.80045e-11	4.26686e-10	false	false	false	514.358	905.422	510.601	944.645	512.155	924.547
RLTR4_Mm	56913.6	0.869032	0.313188	2.7748	0.00552363	0.037941	false	false	false	21687.7	60958.7	44562.7	75357	52544.7	86370.9
MER83A-int	1.44677	0.881707	0.78576	1.12211	0.261817	NA	false	true	false	1.65922	1.90615	0	2.13479	0	2.98049
RLTR46A	40.1136	0.893506	0.379079	2.35704	0.0184211	NA	false	true	false	36.5029	63.8561	31.2158	48.0328	12.1942	48.88
Cheshire_Mars	3.3933	0.915441	0.761147	1.20271	0.229088	NA	false	true	false	0	9.53076	2.2297	2.13479	3.48405	2.98049
MER67D	48.0327	0.940793	0.327338	2.87407	0.00405217	0.0292734	false	false	false	25.7179	73.3868	35.6752	45.898	36.5825	70.9356
RLTR30	354.587	0.941763	0.158143	5.95513	2.59864e-09	3.51235e-08	false	false	false	229.802	460.336	241.922	500.608	254.336	440.516
ERVB4_1-I_MM-int	879.424	0.946207	0.296778	3.18826	0.0014313	0.0117113	false	false	false	355.903	906.375	703.47	1366.27	715.972	1228.56
LTRIS5	61.48	0.969745	0.258394	3.75297	0.000174754	0.00168326	false	false	false	43.1397	78.1522	37.9049	88.5938	41.8086	79.2809
MLT1H2-int	0.893579	0.971852	0.705748	1.37705	0.168496	NA	false	true	false	0	4.76538	0	0	0	0.596097
RLTR10A	752.392	0.973632	0.161444	6.03078	1.63173e-09	2.24162e-08	false	false	false	452.138	901.61	549.621	1059.92	515.639	1035.42
MER97a	2.45181	0.977424	0.779605	1.25374	0.209936	NA	false	true	false	0.82961	5.71846	2.2297	5.33698	0	0.596097
MER57-int	133.844	0.982921	0.231908	4.23841	2.25109e-05	0.000227279	false	false	false	77.1538	152.492	90.3028	209.209	101.037	172.868
Lx3C	9047.64	1.00104	0.209462	4.7791	1.76079e-06	1.99397e-05	false	false	false	7610.85	11892.5	4654.49	12432	5665.07	12031
Arthur1C	57.8514	1.00652	0.31417	3.20374	0.00135655	0.0114827	false	false	false	32.3548	83.8707	53.5128	77.9198	26.1304	73.3199
RLTR44A	324.806	1.02727	0.232238	4.42336	9.71772e-06	0.000105759	false	false	false	159.285	366.934	240.807	463.249	236.915	481.646
MLT1G1-int	9.02271	1.05975	0.578401	1.8322	0.0669212	NA	false	true	false	6.63688	7.62461	5.57425	11.7413	3.48405	19.0751
IAPEY3_LTR	240.6	1.06363	0.228415	4.65654	3.21566e-06	3.59297e-05	false	false	false	114.486	296.407	166.113	341.566	184.655	340.371
RLTR46B	88.3245	1.07798	0.465777	2.31437	0.0206475	0.0994405	false	false	false	102.872	123.9	36.79	144.098	19.1623	103.125
LTR86A2	8.36711	1.0787	0.608625	1.77235	0.0763369	NA	false	true	false	1.65922	13.3431	3.34455	10.674	10.4522	10.7297
RLTR44-int	2496.34	1.08627	0.219621	4.9461	7.57167e-07	8.81258e-06	false	false	false	1169.75	3006	1888.55	3723.07	1689.76	3500.88
L1Md_F2	230471	1.09068	0.184621	5.90767	3.46971e-09	4.61527e-08	false	false	false	163466	317981	152218	355522	122924	270715
MLTR32C_MM	39.8061	1.09166	0.303084	3.60183	0.00031598	NA	false	true	false	23.2291	55.2784	25.6415	55.5045	26.1304	53.0526
MERV1_LTR	1168.1	1.11226	0.179695	6.18973	6.02656e-10	8.55975e-09	false	false	false	866.113	1766.05	674.484	1572.27	656.743	1472.96
tRNA-Ala-GCY	1.00965	1.1212	0.730274	1.53531	0.124707	NA	false	true	false	0	0	0	4.26958	0	1.78829
Helitron1Na_Mam	4.86863	1.14239	0.694733	1.64435	0.100103	NA	false	true	false	2.48883	11.4369	4.4594	4.26958	0	6.55707
RLTR13C1	893.016	1.16516	0.272443	4.2767	1.89687e-05	0.000193851	false	false	false	489.47	771.038	581.951	1532.78	552.222	1430.63
MuRRS-int	1054.22	1.18349	0.201854	5.86309	4.54319e-09	5.94874e-08	false	false	false	524.314	1293.32	722.422	1391.88	670.68	1722.72
RLTR1B	2494.41	1.19275	0.157018	7.59623	3.04886e-14	5.3228e-13	false	false	false	1310.78	3256.66	1631.02	3763.63	1588.73	3415.64
tRNA-Lys-AAG	276.906	1.19678	0.262962	4.55115	5.33542e-06	5.883e-05	false	false	false	141.863	349.779	134.897	336.229	222.979	475.685
RLTR48C	1145.11	1.19806	0.223462	5.36136	8.25954e-08	1.03306e-06	false	false	false	676.962	1579.25	545.161	1345.99	841.398	1881.88
L1M3b	15.5418	1.2302	0.499778	2.46149	0.0138362	NA	false	true	false	4.97766	24.78	11.1485	13.8761	10.4522	28.0166
MERVK26-int	516.993	1.23178	0.146779	8.39206	4.77714e-17	9.30987e-16	false	false	false	330.185	723.385	303.239	711.952	285.692	747.506
ORR1A0-int	5282.67	1.24733	0.163078	7.64867	2.03063e-14	3.62057e-13	false	false	false	2662.22	7233.85	3316.68	8184.79	3355.14	6943.34
MER89	234.317	1.29804	0.204707	6.34097	2.28326e-10	3.3568e-09	false	false	false	141.034	342.154	105.911	314.882	156.782	345.14
MER95	1.62445	1.37692	0.785713	1.75244	0.0796979	NA	false	true	false	0.82961	2.85923	0	4.26958	0	1.78829
MLT1E1A-int	2.53419	1.40131	0.77351	1.81163	0.0700436	NA	false	true	false	0	3.8123	2.2297	3.20219	0	5.96097
RMER13A	2961.77	1.44342	0.236961	6.09135	1.11961e-09	1.56373e-08	false	false	false	1584.56	3076.53	1635.48	5621.97	1473.75	4378.33
MuRRS4-int	34847.4	1.45675	0.234886	6.20194	5.57726e-10	8.05817e-09	false	false	false	21475.3	39130.4	17378.3	65982.1	16014.4	49104.1
ERVB4_1B-I_MM-int	855.208	1.50485	0.173103	8.6934	3.51765e-18	7.18972e-17	false	false	false	411.487	1089.37	448.169	1273.4	466.863	1441.96
Charlie21a	47.1638	1.51317	0.439301	3.44449	0.000572144	0.00526875	false	false	false	34.014	67.6684	22.297	44.8306	10.4522	103.721
X1_LINE	1.21009	1.51525	0.771122	1.965	0.0494142	NA	false	true	false	0	0.953076	0	2.13479	0	4.17268
IAPLTR3	124.223	1.54084	0.232833	6.61777	3.64663e-11	5.45692e-10	false	false	false	58.9023	158.211	56.8573	203.872	73.1651	194.328
ERVB2_1-I_MM-int	155.531	1.57734	0.696438	2.26487	0.0235209	0.108898	false	false	true	131.908	340.248	23.4118	210.277	13.9362	213.403
RLTR45	1185.12	1.68359	0.171846	9.79706	1.15913e-22	2.62528e-21	false	false	false	575.75	1701.24	564.114	2130.52	527.834	1611.25
IAP1-MM_LTR	192.241	1.69076	0.336656	5.02223	5.10754e-07	6.11446e-06	false	false	false	133.567	259.237	50.1682	340.499	74.9071	295.068
Lx2A1	5543.59	1.69524	0.230854	7.34332	2.08356e-13	3.42357e-12	false	false	false	3297.7	7898.14	1866.26	9275.66	2524.19	8399.6
RLTR6B_Mm	129233	1.71539	0.213025	8.05253	8.10975e-16	1.51021e-14	false	false	false	74696.5	186570	53778.1	230059	49396.9	180899
MMVL30-int	1.25656e+06	1.76157	0.236035	7.46317	8.44653e-14	1.41564e-12	false	false	false	623644	1.43618e+06	550069	2.55188e+06	505438	1.87212e+06
RLTR1B-int	146439	1.77353	0.234101	7.57591	3.56623e-14	6.09898e-13	false	false	false	70985.6	168964	63346.8	300381	60141.7	214812
tRNA-Arg-AGG	8.15893	1.81683	0.670172	2.71099	0.00670818	NA	false	true	false	1.65922	7.62461	0	16.0109	6.9681	16.6907
RLTR6_Mm	181413	1.83317	0.217096	8.44403	3.06572e-17	6.11685e-16	false	false	false	92883.2	240366	73913.4	353641	67069.7	260604
SYNREP_MM	12.0841	1.85379	0.565153	3.28015	0.00103751	NA	false	true	false	1.65922	22.8738	6.68909	12.8087	5.22608	23.2478
RLTR6C_Mm	57707.2	1.85386	0.237824	7.79511	6.43526e-15	1.17234e-13	false	false	false	31127.8	81648.1	22273.6	112598	19827.7	78767.7
IAPEY_LTR	1317.71	1.87515	0.271377	6.90977	4.85457e-12	7.82333e-11	false	false	false	377.473	1587.82	683.402	2509.45	580.094	2168.01
RLTR13C2	3180.3	1.91343	0.210086	9.10784	8.40406e-20	1.8058e-18	false	false	false	1359.73	3755.12	1283.19	6071.34	1282.13	5330.3
RLTR6-int	286682	1.91566	0.210679	9.09279	9.65327e-20	2.02236e-18	false	false	false	137808	387456	114938	560691	100637	418560
RLTR27	452.866	1.99735	0.196722	10.1532	3.20755e-24	7.8911e-23	false	false	false	155.137	641.42	207.362	816.557	172.46	724.258
MMERGLN-int	47851	2.00771	0.239588	8.37985	5.29931e-17	1.00928e-15	false	false	false	18555.9	51956	18097.3	96131.7	18984.6	83380.3
RLTR17	15779.8	2.08089	0.193297	10.7653	5.02015e-27	1.31465e-25	false	false	false	5005.87	23771.6	6748.18	30350.3	6020.44	22782.2
RLTR44B	477.053	2.17019	0.219376	9.89258	4.48315e-23	1.04358e-21	false	false	false	139.375	631.889	190.639	856.051	179.429	864.937
LTR28	4.34468	2.17802	0.744995	2.92353	0.00346088	NA	false	true	false	1.65922	12.39	0	4.26958	0	7.74926
MuLV-int	147561	2.18729	0.400882	5.4562	4.86431e-08	6.1762e-07	false	false	false	17696.4	190504	61603.2	263523	65716.2	286322
ERVB4_2-LTR_MM	243.715	2.23641	0.201027	11.1249	9.48804e-29	2.65033e-27	false	false	false	81.3018	428.884	73.58	417.351	97.5534	363.619
RLTR26B_MM	769.902	2.32844	0.156378	14.8898	3.84092e-50	1.28748e-48	false	false	false	278.749	1217.08	239.693	1364.13	235.173	1284.59
IAP1-MM_I-int	6188.79	2.35274	0.231785	10.1505	3.2958e-24	7.8911e-23	false	false	false	1608.61	8003.93	1962.13	12739.4	2325.6	10493.1
ERVB4_3-LTR_MM	9.85638	2.38448	0.610292	3.90711	9.34049e-05	NA	false	true	false	2.48883	11.4369	2.2297	24.5501	1.74203	16.6907
Ricksha_0	47.8305	2.42932	0.356761	6.80937	9.80247e-12	1.5212e-10	false	false	false	17.4218	80.0584	6.68909	84.3242	17.4203	81.0692
MMERVK10C-int	15451	2.45295	0.149507	16.4069	1.7061e-60	6.80815e-59	false	false	false	4338.03	23282.7	4772.67	28710.8	5020.52	26581.2
MER67C	343.506	2.52409	0.2327	10.847	2.0618e-27	5.57351e-26	false	false	false	111.997	709.088	101.451	568.922	78.3911	491.184
RLTR10D	1111.96	2.5423	0.227142	11.1926	4.43408e-29	1.2813e-27	false	false	false	360.881	1482.03	272.023	2353.61	311.822	1891.42
MURVY-int	963.129	2.92384	0.283593	10.31	6.35122e-25	1.61283e-23	false	false	false	156.796	1138.93	248.611	2009.9	228.205	1996.33
IAPEY5_I-int	2476.63	2.9851	0.255607	11.6785	1.64199e-31	5.09626e-30	false	false	false	424.761	3065.09	579.721	5423.43	580.094	4786.66
RLTR9A3	1379.28	3.14645	0.276679	11.3722	5.75195e-30	1.72148e-28	false	false	false	309.445	1673.6	201.788	3103.98	275.24	2711.65
RLTR12F	68.5513	3.2317	0.332279	9.72586	2.33924e-22	5.15863e-21	false	false	false	13.2738	143.914	10.0336	112.076	12.1942	119.816
IAPEY2_LTR	2889.45	3.25548	0.172249	18.8999	1.14249e-79	6.38269e-78	false	false	false	557.498	5231.43	479.385	5958.2	566.158	4544.05
IAP-d-int	12733.5	3.2641	0.201117	16.2299	3.10034e-59	1.1296e-57	false	false	false	1980.28	19089.2	2370.17	27649.8	2609.55	22701.8
MMERVK10D3_I-int	13622	3.32524	0.143521	23.1691	9.33501e-119	2.60758e-116	false	false	false	2573.45	23940.3	2220.78	27279.4	2489.35	23228.7
MLTR31D_MM	2106.87	3.43603	0.269518	12.7488	3.1671e-37	1.02078e-35	false	false	false	282.068	2585.69	319.962	4926.03	398.924	4128.57
RLTR10D2	3243.12	3.5173	0.181139	19.4177	5.46744e-84	3.5244e-82	false	false	false	454.627	5995.8	498.338	6838.8	566.158	5104.98
L1M3f	218.135	3.55673	0.516415	6.88735	5.68411e-12	8.98733e-11	false	false	false	6.63688	242.081	18.9524	337.297	50.5187	653.322
IAPLTR2b	22970.9	3.69977	0.247599	14.9426	1.73975e-50	6.07463e-49	false	false	false	2514.55	34048.6	2862.93	54613.3	3879.49	39906.3
MMERVK10D3_LTR	909.968	3.74549	0.225208	16.6312	4.14011e-62	1.73471e-60	false	false	false	92.9164	1725.07	141.586	1939.46	127.168	1433.61
IAPLTR2_Mm	27000.7	3.8935	0.197664	19.6976	2.26145e-86	1.57925e-84	false	false	false	3061.26	42116.4	3122.69	62593.1	3618.19	47492.2
RLTR50A	26.8094	3.99306	0.591827	6.74701	1.5092e-11	NA	false	true	false	0	36.2169	2.2297	78.9872	3.48405	39.9385
IAPEY4_I-int	20530.1	4.3025	0.21694	19.8326	1.55651e-87	1.18578e-85	false	false	false	2027.57	29367.1	1670.04	47826.8	1917.97	40371.3
IAPLTR4	719.939	4.33827	0.229177	18.9298	6.48358e-80	3.88089e-78	false	false	false	56.4135	1117.96	59.087	1550.93	78.3911	1456.86
IAPLTR1a_Mm	48286.7	4.44505	0.218086	20.3821	2.40964e-92	2.01928e-90	false	false	false	3219.72	87309.4	3759.27	108085	5013.55	82332.9
RLTR10	32490.7	4.49699	0.160631	27.9958	1.82923e-172	1.5329e-169	false	false	false	2594.19	55657.7	2655.57	72931.9	2759.37	58345.4
IAPLTR1_Mm	109277	4.56109	0.217072	21.0119	5.10445e-98	5.34692e-96	false	false	false	7050.86	217797	7229.8	227360	10812.7	185413
IAPA_MM-int	46273.6	4.58279	0.247748	18.4978	2.14997e-76	1.12605e-74	false	false	false	2667.2	80046	2948.78	103290	4656.43	84033.6
MLT1E	12081.8	4.66551	0.227783	20.4823	3.09958e-93	2.88606e-91	false	false	false	729.228	18779.4	814.955	29215.7	1026.05	21925.6
IAPLTR2a	28222.9	4.73672	0.194562	24.3455	6.47354e-131	2.71241e-128	false	false	false	1653.41	48605.9	1967.71	65098.3	2205.4	49806.9
RLTR10-int	148198	4.74354	0.206957	22.9204	2.90829e-116	6.09286e-114	false	false	false	8935.73	250346	9165.17	345273	12128	263338
ETnERV3-int	65225.3	4.7899	0.274198	17.4688	2.47812e-68	1.1537e-66	false	false	false	2943.46	97854.2	3862.95	155980	5499.57	125212
RLTR9C	1802.26	4.81329	0.295437	16.2921	1.1232e-59	4.27838e-58	false	false	false	105.361	2227.34	114.829	4958.05	108.006	3299.99
IAPEY3-int	34859	4.8188	0.228906	21.0514	2.21916e-98	3.09942e-96	false	false	false	1811.87	53421.8	2130.48	80544.6	2724.53	68520.8
IAPLTR4_I	29910.3	4.82906	0.2295	21.0417	2.72657e-98	3.2641e-96	false	false	false	1492.47	54930.5	1772.61	68472.3	2414.45	50379.1
IAPEy-int	10425.9	5.06625	0.223247	22.6935	5.19844e-114	8.71259e-112	false	false	false	493.618	16355.7	496.108	23799.7	702.036	20708.4
IAPLTR3-int	194333	5.07656	0.292983	17.3272	2.93491e-67	1.29445e-65	false	false	false	6775.43	289840	8995.72	473119	13753.3	373515
IAPEz-int	2.6573e+06	5.11097	0.276763	18.4669	3.81174e-76	1.87897e-74	false	false	false	97372.2	4.20686e+06	116802	6.33347e+06	185790	5.00351e+06
CENSAT_MC	0	NA	NA	NA	NA	NA	true	true	false	0	0	0	0	0	0
HERVL32-int	0	NA	NA	NA	NA	NA	true	true	false	0	0	0	0	0	0
HY5	0	NA	NA	NA	NA	NA	true	true	false	0	0	0	0	0	0
LTR27C	0	NA	NA	NA	NA	NA	true	true	false	0	0	0	0	0	0
LTR34	0	NA	NA	NA	NA	NA	true	true	false	0	0	0	0	0	0
LTR59	0	NA	NA	NA	NA	NA	true	true	false	0	0	0	0	0	0
MER132	0	NA	NA	NA	NA	NA	true	true	false	0	0	0	0	0	0
MER30	0	NA	NA	NA	NA	NA	true	true	false	0	0	0	0	0	0
MER47C	0	NA	NA	NA	NA	NA	true	true	false	0	0	0	0	0	0
MER4CL34	0	NA	NA	NA	NA	NA	true	true	false	0	0	0	0	0	0
MER97d	0	NA	NA	NA	NA	NA	true	true	false	0	0	0	0	0	0
MLT1E1-int	0	NA	NA	NA	NA	NA	true	true	false	0	0	0	0	0	0
RLTR43A	0	NA	NA	NA	NA	NA	true	true	false	0	0	0	0	0	0
RMER3D2	0	NA	NA	NA	NA	NA	true	true	false	0	0	0	0	0	0
Tigger1a_Mars	0	NA	NA	NA	NA	NA	true	true	false	0	0	0	0	0	0
tRNA-Arg-CGA_	0	NA	NA	NA	NA	NA	true	true	false	0	0	0	0	0	0
tRNA-Leu-CTA	0	NA	NA	NA	NA	NA	true	true	false	0	0	0	0	0	0
tRNA-Leu-TTG	0	NA	NA	NA	NA	NA	true	true	false	0	0	0	0	0	0
tRNA-Thr-ACG	0	NA	NA	NA	NA	NA	true	true	false	0	0	0	0	0	0
tRNA-Tyr-TAT	0	NA	NA	NA	NA	NA	true	true	false	0	0	0	0	0	0

## Sheet: up
transposon	log2 change
IAPEz-int	5.11097
IAPLTR3-int	5.07656
IAPEy-int	5.06625
IAPLTR4_I	4.82906
IAPEY3-int	4.8188
RLTR9C	4.81329
ETnERV3-int	4.7899
RLTR10-int	4.74354
IAPLTR2a	4.73672
MLT1E	4.66551
IAPA_MM-int	4.58279
IAPLTR1_Mm	4.56109
RLTR10	4.49699
IAPLTR1a_Mm	4.44505
IAPLTR4	4.33827
IAPEY4_I-int	4.3025
RLTR50A	3.99306
IAPLTR2_Mm	3.8935
MMERVK10D3_LTR	3.74549
IAPLTR2b	3.69977
L1M3f	3.55673
RLTR10D2	3.5173
MLTR31D_MM	3.43603
MMERVK10D3_I-int	3.32524
IAP-d-int	3.2641
IAPEY2_LTR	3.25548
RLTR12F	3.2317
RLTR9A3	3.14645
IAPEY5_I-int	2.9851
MURVY-int	2.92384
RLTR10D	2.5423
MER67C	2.52409
MMERVK10C-int	2.45295
Ricksha_0	2.42932
ERVB4_3-LTR_MM	2.38448
IAP1-MM_I-int	2.35274
RLTR26B_MM	2.32844
ERVB4_2-LTR_MM	2.23641
MuLV-int	2.18729
LTR28	2.17802
RLTR44B	2.17019
RLTR17	2.08089
MMERGLN-int	2.00771
RLTR27	1.99735
RLTR6-int	1.91566
RLTR13C2	1.91343
IAPEY_LTR	1.87515
RLTR6C_Mm	1.85386
SYNREP_MM	1.85379
RLTR6_Mm	1.83317
tRNA-Arg-AGG	1.81683
RLTR1B-int	1.77353
MMVL30-int	1.76157
RLTR6B_Mm	1.71539
Lx2A1	1.69524
IAP1-MM_LTR	1.69076
RLTR45	1.68359
ERVB2_1-I_MM-int	1.57734
IAPLTR3	1.54084
X1_LINE	1.51525
Charlie21a	1.51317
ERVB4_1B-I_MM-int	1.50485
MuRRS4-int	1.45675
RMER13A	1.44342
MLT1E1A-int	1.40131
MER95	1.37692
MER89	1.29804
ORR1A0-int	1.24733
MERVK26-int	1.23178
L1M3b	1.2302
RLTR48C	1.19806
tRNA-Lys-AAG	1.19678
RLTR1B	1.19275
MuRRS-int	1.18349
RLTR13C1	1.16516
Helitron1Na_Mam	1.14239
tRNA-Ala-GCY	1.1212
MERV1_LTR	1.11226
MLTR32C_MM	1.09166
L1Md_F2	1.09068
RLTR44-int	1.08627
LTR86A2	1.0787
RLTR46B	1.07798
IAPEY3_LTR	1.06363
MLT1G1-int	1.05975
RLTR44A	1.02727
Arthur1C	1.00652
Lx3C	1.00104
